# Supplementary material for: Analyzing the influence of kinase inhibitors on DNA repair by differential proteomics of chromatin-interacting proteins and nuclear phospho-proteins
Source: Oncotarget. 2017 Nov 10;8(67):110983–93. doi: 10.18632/oncotarget.22424 (PMC5762299; doi:10.18632/oncotarget.22424)
Supplement: Supplementary file 2 [file oncotarget-08-110983-s002.xls]

## Sheet: Control
Peptide list: Chromatin fraction					C(Carbamidomethyl) - carbamidomethylated cystein
					M(Oxidation) - oxidated methionine
Control					R/K - none-labeled arginine/lysine (light peptide)
					R/K(Label:13C(6)) - stable isotpe labeled arginine/lysine (heavy peptide)
CONSENSUS and PEPTIDE pairs
Fraction	Type	Sequence	Score	ProtID	RT	RT con	m/z	m/z con	Charge	Width		Ratio intensity_0:intensity_1		ProtID			Ratio intensity_0:intensity_1		Ratio-MW
121113_LG_7B_3uL	CP	LLTSFLPAQLLR(Label:13C(6))	0	sp|P08195|4F2_HUMAN	2216.4	2220.79	689.428	686.402	2	6		0.783293		4F2_HUMAN			0.783293		0.783293
121113_LG_7B_3uL	CP	LLTSFLPAQLLR	0	sp|P08195|4F2_HUMAN	2220.6	2220.79	686.422	686.402	2	6		0.783293		4F2_HUMAN			0.783293
121113_LG_7C_2500nL	CP	ITNC(Carbamidomethyl)TTEASMAIR(Label:13C(6))PKTITEK(Label:13C(6))	0.0242424	sp|P28566|5HT1E_HUMAN	1975.2	1976.29	759.723	759.692	3	12		0.936673		5HT1E_HUMAN			0.936673		0.936673
121113_LG_7B_3uL	CP	EITALAPSTMK(Label:13C(6))	0	sp|P62736|ACTA_HUMAN;sp|P60709|ACTB_HUMAN;sp|P68032|ACTC_HUMAN;sp|P63261|ACTG_HUMAN;sp|P63267|ACTH_HUMAN;sp|P68133|ACTS_HUMAN	1712.4	1710.91	584.297	584.275	2	6		0.785933		ACTA_HUMAN;ACTB_HUMAN;ACTC_HUMAN;ACTG_HUMAN;ACTH_HUMAN;ACTS_HUMAN			0.785933		1.23068
121113_LG_7B_3uL	CP	DSYVGDEAQSK	0	sp|P62736|ACTA_HUMAN;sp|P60709|ACTB_HUMAN;sp|P68032|ACTC_HUMAN;sp|P63261|ACTG_HUMAN;sp|P63267|ACTH_HUMAN;sp|P68133|ACTS_HUMAN	1410	1410.83	599.765	599.745	2	6		1.67542		ACTA_HUMAN;ACTB_HUMAN;ACTC_HUMAN;ACTG_HUMAN;ACTH_HUMAN;ACTS_HUMAN			1.67542
121113_LG_7B_3uL	CP	VAPDEHPILLTEAPLNPK	0	sp|Q562R1|ACTBL_HUMAN	1815.6	1818.99	652.023	652.002	3	6		1.61947		ACTBL_HUMAN			1.61947		1.61947
121113_LG_7B_3uL	CP	QEYDESGPSIVHR	0	sp|Q9BYX7|ACTBM_HUMAN;sp|P60709|ACTB_HUMAN;sp|P63261|ACTG_HUMAN;sp|Q6S8J3|POTEE_HUMAN;sp|A5A3E0|POTEF_HUMAN;sp|P0CG38|POTEI_HUMAN;sp|P0CG39|POTEJ_HUMAN	1517.4	1517.29	506.237	506.219	3	6		1.5172		ACTBM_HUMAN;ACTB_HUMAN;ACTG_HUMAN;POTEE_HUMAN;POTEF_HUMAN;POTEI_HUMAN;POTEJ_HUMAN			1.5172		1.5172
121113_LG_7B_3uL	CP	CIPYSVLLK(Label:13C(6))	0.027907	sp|Q9H9Q2|CSN7B_HUMAN	1732.8	1726.67	521.285	515.25	2	12		0.899992		CSN7B_HUMAN			0.899992		0.899992
121113_LG_7B_3uL	CP	APILIATDVASR(Label:13C(6))	0	sp|Q92841|DDX17_HUMAN;sp|P17844|DDX5_HUMAN	1830	1833.78	616.867	613.839	2	6		0.915679		DDX17_HUMAN;DDX5_HUMAN			0.915679		0.915679
121113_LG_7B_3uL	CP	DFLLKPELLR	0	sp|O00148|DDX39_HUMAN;sp|Q13838|UAP56_HUMAN	1977	1978.42	622.374	622.352	2	12		0.904939		DDX39_HUMAN;UAP56_HUMAN			0.904939		0.932328
121113_LG_7B_3uL	CP	ILVATNLFGR	0	sp|O00148|DDX39_HUMAN;sp|Q13838|UAP56_HUMAN	1982.4	1986.02	552.332	552.312	2	6		0.922995		DDX39_HUMAN;UAP56_HUMAN			0.922995
121113_LG_7B_3uL	CP	ILVATNLFGR(Label:13C(6))	0	sp|O00148|DDX39_HUMAN;sp|Q13838|UAP56_HUMAN	1982.4	1986.02	555.343	552.312	2	6		0.922995		DDX39_HUMAN;UAP56_HUMAN			0.922995
121113_LG_7B_3uL	CP	GLAITFVSDENDAK	0	sp|O00148|DDX39_HUMAN;sp|Q13838|UAP56_HUMAN	1874.4	1877.93	740.372	740.348	2	6		0.955355		DDX39_HUMAN;UAP56_HUMAN			0.955355
121113_LG_7B_3uL	CP	GLAITFVSDENDAK(Label:13C(6))	0	sp|O00148|DDX39_HUMAN;sp|Q13838|UAP56_HUMAN	1874.4	1877.93	743.382	740.348	2	6		0.955355		DDX39_HUMAN;UAP56_HUMAN			0.955355
121113_LG_7A_2uL	CP	DVVQAYPEVR(Label:13C(6))	0	sp|Q08211|DHX9_HUMAN	1648.8	1650.27	591.314	588.305	2	6		0.962508		DHX9_HUMAN			0.962508		1.01595
121113_LG_7A_2uL	CP	AIEPPPLDAVIEAEHTLR	0	sp|Q08211|DHX9_HUMAN	2047.8	2050.43	657.686	657.689	3	6		1.01024		DHX9_HUMAN			1.01024
121113_LG_7A_2uL	CP	AIEPPPLDAVIEAEHTLR(Label:13C(6))	0	sp|Q08211|DHX9_HUMAN	2051.4	2050.43	659.69	657.689	3	6		1.01024		DHX9_HUMAN			1.01024
121113_LG_7A_2uL	CP	QPAIISQLDPVNER	0	sp|Q08211|DHX9_HUMAN	1863.6	1863.34	790.42	790.429	2	6		1.04838		DHX9_HUMAN			1.04838
121113_LG_7A_2uL	CP	QPAIISQLDPVNER(Label:13C(6))	0	sp|Q08211|DHX9_HUMAN	1863.6	1863.34	793.432	790.429	2	6		1.04838		DHX9_HUMAN			1.04838
121113_LG_7A_2uL	CP	YLNTNPVGGLLEYAR	0.0357143	sp|P55265|DSRAD_HUMAN	2029.8	2029.93	840.446	840.451	2	6		1.10466		DSRAD_HUMAN			1.10466		1.10466
121113_LG_7A_2uL	CP	YLNTNPVGGLLEYAR(Label:13C(6))	0	sp|P55265|DSRAD_HUMAN	2029.8	2029.93	843.456	840.451	2	6		1.10466		DSRAD_HUMAN			1.10466
121113_LG_7C_2500nL	CP	VLGLVLLR	0.0242424	sp|Q92611|EDEM1_HUMAN;sp|P14678|RSMB_HUMAN;sp|P63162|RSMN_HUMAN	2095.2	2092.53	441.808	441.796	2	6		1.00076		EDEM1_HUMAN;RSMB_HUMAN;RSMN_HUMAN			1.00076		1.00076
121113_LG_7C_2500nL	CP	SLFSSIGEVESAK(Label:13C(6))	0	sp|Q15717|ELAV1_HUMAN	1922.4	1916.54	680.365	677.325	2	6		0.92343		ELAV1_HUMAN			0.92343		0.932972
121113_LG_7C_2500nL	CP	SLFSSIGEVESAK(Label:13C(6))	0	sp|Q15717|ELAV1_HUMAN	1922.4	1922.84	680.365	677.324	2	6		0.942514		ELAV1_HUMAN			0.942514
121113_LG_7B_3uL	CP	IGFPWSEIR	0	sp|P15311|EZRI_HUMAN;sp|P26038|MOES_HUMAN;sp|P35241|RADI_HUMAN	2051.4	2054.54	552.796	552.777	2	6		1.19327		EZRI_HUMAN;MOES_HUMAN;RADI_HUMAN			1.19327		1.19327
121113_LG_7C_2500nL	CP	TNIIPVIEDAR	0	sp|P22087|FBRL_HUMAN	1893	1894.95	620.848	620.824	2	6		1.03775		FBRL_HUMAN			1.03775		1.03775
121113_LG_7C_2500nL	CP	GVGASGSFR(Label:13C(6))	0	sp|P07305|H10_HUMAN	1476	1483.31	422.224	419.198	2	6		1.01764		H10_HUMAN			1.01764		1.18399
121113_LG_7C_2500nL	CP	GVGASGSFR	0.02	sp|P07305|H10_HUMAN	1471.2	1473.81	419.213	419.197	2	6		1.17689		H10_HUMAN			1.17689
121113_LG_7C_2500nL	CP	GVGASGSFR(Label:13C(6))	0	sp|P07305|H10_HUMAN	1476	1473.81	422.224	419.197	2	6		1.17689		H10_HUMAN			1.17689
121113_LG_7C_2500nL	CP	VGENADSQIK	0	sp|P07305|H10_HUMAN	1398	1400.16	530.767	530.745	2	6		1.22801		H10_HUMAN			1.22801
121113_LG_7C_2500nL	CP	VGENADSQIK(Label:13C(6))	0	sp|P07305|H10_HUMAN	1398	1400.16	533.778	530.745	2	6		1.22801		H10_HUMAN			1.22801
121113_LG_7C_2500nL	CP	(Acetyl)M(Oxidation)TENSTSAPAAK(Label:13C(6))PK(Label:13C(6))	0	sp|P07305|H10_HUMAN	1363.8	1363.99	751.886	745.834	2	12		1.23025		H10_HUMAN			1.23025
121113_LG_7C_2500nL	CP	(Acetyl)M(Oxidation)TENSTSAPAAKPK	0.02	sp|P07305|H10_HUMAN	1363.8	1363.99	745.862	745.834	2	12		1.23025		H10_HUMAN			1.23025
121113_LG_7C_2500nL	CP	ALAAAGYDVEK(Label:13C(6))	0	sp|Q02539|H11_HUMAN;sp|P16403|H12_HUMAN;sp|P16402|H13_HUMAN;sp|P10412|H14_HUMAN;sp|P22492|H1T_HUMAN	1628.4	1637.34	557.299	554.266	2	6		0.761176		H11_HUMAN;H12_HUMAN;H13_HUMAN;H14_HUMAN;H1T_HUMAN			0.761176		0.925696
121113_LG_7C_2500nL	CP	ALAAAGYDVEK	0.0143885	sp|Q02539|H11_HUMAN;sp|P16403|H12_HUMAN;sp|P16402|H13_HUMAN;sp|P10412|H14_HUMAN;sp|P22492|H1T_HUMAN	1632.6	1637.34	554.288	554.266	2	6		0.761176		H11_HUMAN;H12_HUMAN;H13_HUMAN;H14_HUMAN;H1T_HUMAN			0.761176
121113_LG_7C_2500nL	CP	ALAAAGYDVEK(Label:13C(6))	0	sp|Q02539|H11_HUMAN;sp|P16403|H12_HUMAN;sp|P16402|H13_HUMAN;sp|P10412|H14_HUMAN;sp|P22492|H1T_HUMAN	1628.4	1630.34	557.299	554.267	2	6		0.872925		H11_HUMAN;H12_HUMAN;H13_HUMAN;H14_HUMAN;H1T_HUMAN			0.872925
121113_LG_7C_2500nL	CP	ALAAAGYDVEK	0.0143885	sp|Q02539|H11_HUMAN;sp|P16403|H12_HUMAN;sp|P16402|H13_HUMAN;sp|P10412|H14_HUMAN;sp|P22492|H1T_HUMAN	1632.6	1630.34	554.288	554.267	2	6		0.872925		H11_HUMAN;H12_HUMAN;H13_HUMAN;H14_HUMAN;H1T_HUMAN			0.872925
121113_LG_7C_2500nL	CP	K(Label:13C(6))ALAAAGYDVEK(Label:13C(6))	0	sp|Q02539|H11_HUMAN;sp|P16403|H12_HUMAN;sp|P16402|H13_HUMAN;sp|P10412|H14_HUMAN;sp|P22492|H1T_HUMAN	1510.8	1510.79	624.356	618.313	2	12		0.961174		H11_HUMAN;H12_HUMAN;H13_HUMAN;H14_HUMAN;H1T_HUMAN			0.961174
121113_LG_7C_2500nL	CP	K(Label:13C(6))ALAAAGYDVEK(Label:13C(6))	0	sp|Q02539|H11_HUMAN;sp|P16403|H12_HUMAN;sp|P16402|H13_HUMAN;sp|P10412|H14_HUMAN;sp|P22492|H1T_HUMAN	1510.8	1516.77	624.356	618.316	2	12		1.02435		H11_HUMAN;H12_HUMAN;H13_HUMAN;H14_HUMAN;H1T_HUMAN			1.02435
121113_LG_7C_2500nL	CP	ALAAAGYDVEK(Label:13C(6))NNSR(Label:13C(6))	0	sp|Q02539|H11_HUMAN;sp|P16403|H12_HUMAN;sp|P16402|H13_HUMAN;sp|P10412|H14_HUMAN;sp|P22492|H1T_HUMAN	1510.8	1515.3	530.945	530.929	3	6		1.22615		H11_HUMAN;H12_HUMAN;H13_HUMAN;H14_HUMAN;H1T_HUMAN			1.22615
121113_LG_7C_2500nL	CP	(Acetyl)SETAPAAPAAAPPAEK	0	sp|P16403|H12_HUMAN	1540.2	1540.2	760.885	760.86	2	6		0.925005		H12_HUMAN			0.925005		0.961226
121113_LG_7C_2500nL	CP	(Acetyl)SETAPAAPAAAPPAEK(Label:13C(6))	0	sp|P16403|H12_HUMAN	1540.2	1540.2	763.896	760.86	2	6		0.925005		H12_HUMAN			0.925005
121113_LG_7C_2500nL	CP	(Acetyl)SETAPAAPAAAPPAEK	0	sp|P16403|H12_HUMAN	1540.2	1547.18	760.885	760.844	2	6		0.997448		H12_HUMAN			0.997448
121113_LG_7C_2500nL	CP	(Acetyl)SETAPAAPAAAPPAEK(Label:13C(6))	0	sp|P16403|H12_HUMAN	1540.2	1547.18	763.896	760.844	2	6		0.997448		H12_HUMAN			0.997448
121113_LG_7C_2500nL	CP	K(Label:13C(6))ASGPPVSELITK(Label:13C(6))	0	sp|P16403|H12_HUMAN;sp|P16402|H13_HUMAN;sp|P10412|H14_HUMAN	1691.4	1696	446.935	442.904	3	12		0.641047		H12_HUMAN;H13_HUMAN;H14_HUMAN			0.641047		0.881894
121113_LG_7C_2500nL	CP	K(Label:13C(6))ASGPPVSELITK(Label:13C(6))	0	sp|P16403|H12_HUMAN;sp|P16402|H13_HUMAN;sp|P10412|H14_HUMAN	1691.4	1688.67	446.935	442.902	3	12		0.910011		H12_HUMAN;H13_HUMAN;H14_HUMAN			0.910011
121113_LG_7C_2500nL	CP	ASGPPVSELITK(Label:13C(6))	0	sp|P16403|H12_HUMAN;sp|P16402|H13_HUMAN;sp|P10412|H14_HUMAN	1769.4	1765.18	602.85	599.823	2	6		0.926368		H12_HUMAN;H13_HUMAN;H14_HUMAN			0.926368
121113_LG_7C_2500nL	CP	SGVSLAALKK	0	sp|P16403|H12_HUMAN;sp|P16402|H13_HUMAN;sp|P10412|H14_HUMAN	1618.2	1620.53	487.301	487.276	2	12		0.966021		H12_HUMAN;H13_HUMAN;H14_HUMAN			0.966021
121113_LG_7C_2500nL	CP	SGVSLAALK(Label:13C(6))K(Label:13C(6))	0	sp|P16403|H12_HUMAN;sp|P16402|H13_HUMAN;sp|P10412|H14_HUMAN	1618.2	1620.53	493.32	487.276	2	12		0.966021		H12_HUMAN;H13_HUMAN;H14_HUMAN			0.966021
121113_LG_7C_2500nL	CP	(Acetyl)SETAPLAPTIPAPAEK(Label:13C(6))	0	sp|P16402|H13_HUMAN	1853.4	1855.3	820.949	817.911	2	6		0.687011		H13_HUMAN			0.687011		0.693462
121113_LG_7C_2500nL	CP	(Acetyl)SETAPLAPTIPAPAEK	0	sp|P16402|H13_HUMAN	1857.6	1855.3	817.938	817.911	2	6		0.687011		H13_HUMAN			0.687011
121113_LG_7C_2500nL	CP	(Acetyl)SETAPLAPTIPAPAEK	0	sp|P16402|H13_HUMAN	1857.6	1864.2	817.938	817.913	2	6		0.706366		H13_HUMAN			0.706366
121113_LG_7C_2500nL	CP	(Acetyl)SETAPAETATPAPVEK	0	sp|P16401|H15_HUMAN	1569.6	1578.6	820.91	820.876	2	6		0.910412		H15_HUMAN			0.910412		0.9491
121113_LG_7C_2500nL	CP	(Acetyl)SETAPAETATPAPVEK(Label:13C(6))	0	sp|P16401|H15_HUMAN	1569.6	1578.6	823.92	820.876	2	6		0.910412		H15_HUMAN			0.910412
121113_LG_7C_2500nL	CP	(Acetyl)SETAPAETATPAPVEK	0	sp|P16401|H15_HUMAN	1569.6	1572.85	820.91	820.868	2	6		0.987788		H15_HUMAN			0.987788
121113_LG_7C_2500nL	CP	(Acetyl)SETAPAETATPAPVEK(Label:13C(6))	0	sp|P16401|H15_HUMAN	1569.6	1572.85	823.92	820.868	2	6		0.987788		H15_HUMAN			0.987788
121113_LG_7C_2500nL	CP	ALVQNDTLLQVK	0	sp|Q92522|H1X_HUMAN	1828.2	1834.74	671.39	671.366	2	6		0.853504		H1X_HUMAN			0.853504		0.867923
121113_LG_7C_2500nL	CP	ALVQNDTLLQVK(Label:13C(6))	0	sp|Q92522|H1X_HUMAN	1828.2	1834.74	674.401	671.366	2	6		0.853504		H1X_HUMAN			0.853504
121113_LG_7C_2500nL	CP	ALVQNDTLLQVK	0	sp|Q92522|H1X_HUMAN	1828.2	1828.44	671.39	671.365	2	6		0.882342		H1X_HUMAN			0.882342
121113_LG_7C_2500nL	CP	ALVQNDTLLQVK(Label:13C(6))	0	sp|Q92522|H1X_HUMAN	1828.2	1828.44	674.401	671.365	2	6		0.882342		H1X_HUMAN			0.882342
121113_LG_7C_2500nL	CP	AGLQFPVGR(Label:13C(6))	0	sp|Q96QV6|H2A1A_HUMAN;sp|P04908|H2A1B_HUMAN;sp|Q93077|H2A1C_HUMAN;sp|P20671|H2A1D_HUMAN;sp|Q96KK5|H2A1H_HUMAN;sp|Q99878|H2A1J_HUMAN;sp|P0C0S8|H2A1_HUMAN;sp|Q6FI13|H2A2A_HUMAN;sp|Q8IUE6|H2A2B_HUMAN;sp|Q16777|H2A2C_HUMAN;sp|Q7L7L0|H2A3_HUMAN;sp|Q9BTM1|H2AJ_HUMAN;sp|Q71UI9|H2AV_HUMAN;sp|P16104|H2AX_HUMAN;sp|P0C0S5|H2AZ_HUMAN	1813.8	1813.65	475.779	472.75	2	6		0.857466		H2A1A_HUMAN;H2A1B_HUMAN;H2A1C_HUMAN;H2A1D_HUMAN;H2A1H_HUMAN;H2A1J_HUMAN;H2A1_HUMAN;H2A2A_HUMAN;H2A2B_HUMAN;H2A2C_HUMAN;H2A3_HUMAN;H2AJ_HUMAN;H2AV_HUMAN;H2AX_HUMAN;H2AZ_HUMAN			0.857466		0.917677
121113_LG_7C_2500nL	CP	AGLQFPVGR(Label:13C(6))	0	sp|Q96QV6|H2A1A_HUMAN;sp|P04908|H2A1B_HUMAN;sp|Q93077|H2A1C_HUMAN;sp|P20671|H2A1D_HUMAN;sp|Q96KK5|H2A1H_HUMAN;sp|Q99878|H2A1J_HUMAN;sp|P0C0S8|H2A1_HUMAN;sp|Q6FI13|H2A2A_HUMAN;sp|Q8IUE6|H2A2B_HUMAN;sp|Q16777|H2A2C_HUMAN;sp|Q7L7L0|H2A3_HUMAN;sp|Q9BTM1|H2AJ_HUMAN;sp|Q71UI9|H2AV_HUMAN;sp|P16104|H2AX_HUMAN;sp|P0C0S5|H2AZ_HUMAN	1813.8	1821.04	475.779	472.752	2	6		0.907871		H2A1A_HUMAN;H2A1B_HUMAN;H2A1C_HUMAN;H2A1D_HUMAN;H2A1H_HUMAN;H2A1J_HUMAN;H2A1_HUMAN;H2A2A_HUMAN;H2A2B_HUMAN;H2A2C_HUMAN;H2A3_HUMAN;H2AJ_HUMAN;H2AV_HUMAN;H2AX_HUMAN;H2AZ_HUMAN			0.907871
121113_LG_7C_2500nL	CP	VTIAQGGVLPNIQAVLLPK	0	sp|Q96QV6|H2A1A_HUMAN;sp|P04908|H2A1B_HUMAN;sp|Q93077|H2A1C_HUMAN;sp|P20671|H2A1D_HUMAN;sp|Q96KK5|H2A1H_HUMAN;sp|Q99878|H2A1J_HUMAN;sp|P0C0S8|H2A1_HUMAN;sp|Q6FI13|H2A2A_HUMAN;sp|Q8IUE6|H2A2B_HUMAN;sp|Q16777|H2A2C_HUMAN;sp|Q7L7L0|H2A3_HUMAN;sp|Q9BTM1|H2AJ_HUMAN;sp|P16104|H2AX_HUMAN	2179.8	2184.2	966.089	966.058	2	6		0.952686		H2A1A_HUMAN;H2A1B_HUMAN;H2A1C_HUMAN;H2A1D_HUMAN;H2A1H_HUMAN;H2A1J_HUMAN;H2A1_HUMAN;H2A2A_HUMAN;H2A2B_HUMAN;H2A2C_HUMAN;H2A3_HUMAN;H2AJ_HUMAN;H2AX_HUMAN			0.952686
121113_LG_7C_2500nL	CP	VTIAQGGVLPNIQAVLLPK(Label:13C(6))	0	sp|Q96QV6|H2A1A_HUMAN;sp|P04908|H2A1B_HUMAN;sp|Q93077|H2A1C_HUMAN;sp|P20671|H2A1D_HUMAN;sp|Q96KK5|H2A1H_HUMAN;sp|Q99878|H2A1J_HUMAN;sp|P0C0S8|H2A1_HUMAN;sp|Q6FI13|H2A2A_HUMAN;sp|Q8IUE6|H2A2B_HUMAN;sp|Q16777|H2A2C_HUMAN;sp|Q7L7L0|H2A3_HUMAN;sp|Q9BTM1|H2AJ_HUMAN;sp|P16104|H2AX_HUMAN	2179.8	2184.2	969.099	966.058	2	6		0.952686		H2A1A_HUMAN;H2A1B_HUMAN;H2A1C_HUMAN;H2A1D_HUMAN;H2A1H_HUMAN;H2A1J_HUMAN;H2A1_HUMAN;H2A2A_HUMAN;H2A2B_HUMAN;H2A2C_HUMAN;H2A3_HUMAN;H2AJ_HUMAN;H2AX_HUMAN			0.952686
121113_LG_7B_3uL	CP	VEGIVHPTTAEIDLKEDIGK	0	sp|Q9P0M6|H2AW_HUMAN	1747.8	1747.68	722.052	722.028	3	12		0.950742		H2AW_HUMAN			0.950742		0.980399
121113_LG_7B_3uL	CP	VEGIVHPTTAEIDLK(Label:13C(6))EDIGK(Label:13C(6))	0	sp|Q9P0M6|H2AW_HUMAN	1747.8	1747.68	726.063	722.028	3	12		0.950742		H2AW_HUMAN			0.950742
121113_LG_7B_3uL	CP	GVTIASGGVLPR	0	sp|Q9P0M6|H2AW_HUMAN	1762.2	1763.89	563.831	563.81	2	6		1.01006		H2AW_HUMAN			1.01006
121113_LG_7B_3uL	CP	GVTIASGGVLPR(Label:13C(6))	0	sp|Q9P0M6|H2AW_HUMAN	1762.2	1763.89	566.843	563.81	2	6		1.01006		H2AW_HUMAN			1.01006
121113_LG_7B_3uL	CP	HILLAVANDEELNQLLK(Label:13C(6))	0	sp|Q9P0M6|H2AW_HUMAN;sp|O75367|H2AY_HUMAN	2017.2	2022.49	647.026	645.003	3	6		0.932606		H2AW_HUMAN;H2AY_HUMAN			0.932606		0.959977
121113_LG_7B_3uL	CP	HILLAVANDEELNQLLK(Label:13C(6))	0	sp|Q9P0M6|H2AW_HUMAN;sp|O75367|H2AY_HUMAN	2021.4	2022.49	647.033	645.003	3	6		0.932606		H2AW_HUMAN;H2AY_HUMAN			0.932606
121113_LG_7B_3uL	CP	HILLAVANDEELNQLLK(Label:13C(6))	0	sp|Q9P0M6|H2AW_HUMAN;sp|O75367|H2AY_HUMAN	2021.4	2022.5	970.057	967.017	2	6		0.96534		H2AW_HUMAN;H2AY_HUMAN			0.96534
121113_LG_7B_3uL	CP	AGVIFPVGR	0.00961538	sp|Q9P0M6|H2AW_HUMAN;sp|O75367|H2AY_HUMAN	1845	1840.31	458.269	458.257	2	6		0.984666		H2AW_HUMAN;H2AY_HUMAN			0.984666
121113_LG_7B_3uL	CP	AGVIFPVGR(Label:13C(6))	0	sp|Q9P0M6|H2AW_HUMAN;sp|O75367|H2AY_HUMAN	1845	1840.31	461.28	458.257	2	6		0.984666		H2AW_HUMAN;H2AY_HUMAN			0.984666
121113_LG_7B_3uL	CP	EFVEAVLELR	0	sp|O75367|H2AY_HUMAN	2027.4	2029.66	602.834	602.812	2	6		0.946418		H2AY_HUMAN			0.946418		0.977994
121113_LG_7B_3uL	CP	EFVEAVLELR(Label:13C(6))	0	sp|O75367|H2AY_HUMAN	2027.4	2029.66	605.844	602.812	2	6		0.946418		H2AY_HUMAN			0.946418
121113_LG_7B_3uL	CP	GVTIASGGVLPNIHPELLAK(Label:13C(6))	0	sp|O75367|H2AY_HUMAN	1962.6	1963.5	664.722	662.69	3	6		0.959828		H2AY_HUMAN			0.959828
121113_LG_7B_3uL	CP	AASADSTTEGTPADGFTVLSTK	0	sp|O75367|H2AY_HUMAN	1810.8	1815.92	1064.02	1063.98	2	6		0.969417		H2AY_HUMAN			0.969417
121113_LG_7B_3uL	CP	AASADSTTEGTPADGFTVLSTK(Label:13C(6))	0	sp|O75367|H2AY_HUMAN	1815.6	1815.92	1067.03	1063.98	2	6		0.969417		H2AY_HUMAN			0.969417
121113_LG_7B_3uL	CP	GK(Label:13C(6))LEAIITPPPAK(Label:13C(6))	0	sp|O75367|H2AY_HUMAN	1708.2	1711.92	673.926	667.884	2	12		0.969651		H2AY_HUMAN			0.969651
121113_LG_7B_3uL	CP	GKLEAIITPPPAK	0	sp|O75367|H2AY_HUMAN	1712.4	1711.92	667.904	667.884	2	12		0.969651		H2AY_HUMAN			0.969651
121113_LG_7B_3uL	CP	GVTIASGGVLPNIHPELLAK	0	sp|O75367|H2AY_HUMAN	1962.6	1963.51	993.578	993.542	2	6		0.975884		H2AY_HUMAN			0.975884
121113_LG_7B_3uL	CP	GVTIASGGVLPNIHPELLAK(Label:13C(6))	0	sp|O75367|H2AY_HUMAN	1968	1963.51	996.584	993.542	2	6		0.975884		H2AY_HUMAN			0.975884
121113_LG_7B_3uL	CP	AISSYFVSTM(Oxidation)SSSIK	0	sp|O75367|H2AY_HUMAN	1796.4	1798.06	812.405	812.376	2	6		0.989227		H2AY_HUMAN			0.989227
121113_LG_7B_3uL	CP	SIAFPSIGSGR	0	sp|O75367|H2AY_HUMAN	1840.2	1841.35	546.298	546.27	2	6		1.03206		H2AY_HUMAN			1.03206
121113_LG_7B_3uL	CP	SIAFPSIGSGR(Label:13C(6))	0	sp|O75367|H2AY_HUMAN	1840.2	1841.35	549.31	546.27	2	6		1.03206		H2AY_HUMAN			1.03206
121113_LG_7C_2500nL	CP	LLLPGELAK(Label:13C(6))	0.0143885	sp|Q96A08|H2B1A_HUMAN;sp|P33778|H2B1B_HUMAN;sp|P62807|H2B1C_HUMAN;sp|P58876|H2B1D_HUMAN;sp|Q93079|H2B1H_HUMAN;sp|P06899|H2B1J_HUMAN;sp|O60814|H2B1K_HUMAN;sp|Q99880|H2B1L_HUMAN;sp|Q99879|H2B1M_HUMAN;sp|Q99877|H2B1N_HUMAN;sp|P23527|H2B1O_HUMAN;sp|Q16778|H2B2E_HUMAN;sp|Q5QNW6|H2B2F_HUMAN;sp|Q8N257|H2B3B_HUMAN;sp|P57053|H2BFS_HUMAN	1897.2	1899.1	480.313	477.286	2	6		0.962144		H2B1A_HUMAN;H2B1B_HUMAN;H2B1C_HUMAN;H2B1D_HUMAN;H2B1H_HUMAN;H2B1J_HUMAN;H2B1K_HUMAN;H2B1L_HUMAN;H2B1M_HUMAN;H2B1N_HUMAN;H2B1O_HUMAN;H2B2E_HUMAN;H2B2F_HUMAN;H2B3B_HUMAN;H2BFS_HUMAN			0.962144		0.962144
121113_LG_7A_2uL	CP	VFIGNLNTLVVK(Label:13C(6))	0	sp|O60812|HNRCL_HUMAN;sp|P07910|HNRPC_HUMAN	1991.4	1994.5	661.899	658.902	2	6		0.96823		HNRCL_HUMAN;HNRPC_HUMAN			0.96823		1.02615
121113_LG_7B_3uL	CP	K(Label:13C(6))SDVEAIFSK(Label:13C(6))	0	sp|O60812|HNRCL_HUMAN;sp|P07910|HNRPC_HUMAN	1683	1689.6	568.324	562.283	2	12		0.979245		HNRCL_HUMAN;HNRPC_HUMAN			0.979245
121113_LG_7B_3uL	CP	KSDVEAIFSK	0	sp|O60812|HNRCL_HUMAN;sp|P07910|HNRPC_HUMAN	1689	1689.6	562.303	562.283	2	12		0.979245		HNRCL_HUMAN;HNRPC_HUMAN			0.979245
121113_LG_7B_3uL	CP	VFIGNLNTLVVK	0	sp|O60812|HNRCL_HUMAN;sp|P07910|HNRPC_HUMAN	1997.4	2002.79	658.903	658.872	2	6		1.01645		HNRCL_HUMAN;HNRPC_HUMAN			1.01645
121113_LG_7B_3uL	CP	VFIGNLNTLVVK(Label:13C(6))	0	sp|O60812|HNRCL_HUMAN;sp|P07910|HNRPC_HUMAN	2011.8	2002.79	661.913	658.872	2	6		1.01645		HNRCL_HUMAN;HNRPC_HUMAN			1.01645
121113_LG_7C_2500nL	CP	VDSLLENLEK	0	sp|O60812|HNRCL_HUMAN;sp|P07910|HNRPC_HUMAN	1887	1890.87	580.312	580.291	2	6		0.948277		HNRCL_HUMAN;HNRPC_HUMAN			0.948277
121113_LG_7C_2500nL	CP	QK(Label:13C(6))VDSLLENLEK(Label:13C(6))	0	sp|O60812|HNRCL_HUMAN;sp|P07910|HNRPC_HUMAN	1819.2	1823.03	714.408	708.368	2	12		1.02166		HNRCL_HUMAN;HNRPC_HUMAN			1.02166
121113_LG_7C_2500nL	CP	QKVDSLLENLEK	0.0143885	sp|O60812|HNRCL_HUMAN;sp|P07910|HNRPC_HUMAN	1824	1823.03	708.392	708.368	2	12		1.02166		HNRCL_HUMAN;HNRPC_HUMAN			1.02166
121113_LG_7C_2500nL	CP	VFIGNLNTLVVK	0	sp|O60812|HNRCL_HUMAN;sp|P07910|HNRPC_HUMAN	2000.4	2010.33	658.903	658.876	2	6		1.04719		HNRCL_HUMAN;HNRPC_HUMAN			1.04719
121113_LG_7C_2500nL	CP	VFIGNLNTLVVK(Label:13C(6))	0	sp|O60812|HNRCL_HUMAN;sp|P07910|HNRPC_HUMAN	2000.4	2010.33	661.916	658.876	2	6		1.04719		HNRCL_HUMAN;HNRPC_HUMAN			1.04719
121113_LG_7C_2500nL	CP	VFIGNLNTLVVK	0	sp|O60812|HNRCL_HUMAN;sp|P07910|HNRPC_HUMAN	2000.4	2001.6	658.903	658.869	2	6		1.05529		HNRCL_HUMAN;HNRPC_HUMAN			1.05529
121113_LG_7C_2500nL	CP	VFIGNLNTLVVK(Label:13C(6))	0	sp|O60812|HNRCL_HUMAN;sp|P07910|HNRPC_HUMAN	2000.4	2001.6	661.916	658.869	2	6		1.05529		HNRCL_HUMAN;HNRPC_HUMAN			1.05529
121113_LG_7C_2500nL	CP	(Gln->pyro-Glu)QK(Label:13C(6))VDSLLENLEK(Label:13C(6))	0	sp|O60812|HNRCL_HUMAN;sp|P07910|HNRPC_HUMAN	1951.8	1952.5	705.898	699.854	2	12		1.06504		HNRCL_HUMAN;HNRPC_HUMAN			1.06504
121113_LG_7C_2500nL	CP	QK(Label:13C(6))VDSLLENLEK(Label:13C(6))	0	sp|O60812|HNRCL_HUMAN;sp|P07910|HNRPC_HUMAN	1819.2	1828.44	714.408	708.37	2	12		1.08555		HNRCL_HUMAN;HNRPC_HUMAN			1.08555
121113_LG_7C_2500nL	CP	QKVDSLLENLEK	0.0143885	sp|O60812|HNRCL_HUMAN;sp|P07910|HNRPC_HUMAN	1824	1828.44	708.392	708.37	2	12		1.08555		HNRCL_HUMAN;HNRPC_HUMAN			1.08555
121113_LG_7B_3uL	CP	(Acetyl)M(Oxidation)VEADR(Label:13C(6))PGK(Label:13C(6))	0	sp|O75526|HNRGT_HUMAN;sp|P38159|HNRPG_HUMAN	1404	1405.57	536.779	530.742	2	12		0.939279		HNRGT_HUMAN;HNRPG_HUMAN			0.939279		0.944793
121113_LG_7B_3uL	CP	IVEVLLMK(Label:13C(6))	0	sp|O75526|HNRGT_HUMAN;sp|P38159|HNRPG_HUMAN	1947.6	1950.44	475.804	472.779	2	6		0.950307		HNRGT_HUMAN;HNRPG_HUMAN			0.950307
121113_LG_7B_3uL	CP	GFAFVTFESPADAK(Label:13C(6))	0	sp|O75526|HNRGT_HUMAN;sp|P38159|HNRPG_HUMAN;sp|Q8N7X1|RMXL3_HUMAN	2006.4	2010.15	746.879	743.841	2	6		0.947352		HNRGT_HUMAN;HNRPG_HUMAN;RMXL3_HUMAN			0.947352		0.947352
121113_LG_7B_3uL	CP	STGEAFVQFASQEIAEK(Label:13C(6))	0	sp|P31943|HNRH1_HUMAN;sp|P55795|HNRH2_HUMAN	1953	1954.76	924.467	921.423	2	6		0.878478		HNRH1_HUMAN;HNRH2_HUMAN			0.878478		0.878478
121113_LG_7B_3uL	CP	VHIEIGPDGR(Label:13C(6))	0	sp|P31943|HNRH1_HUMAN;sp|P55795|HNRH2_HUMAN;sp|P52597|HNRPF_HUMAN	1605.6	1612.52	549.805	549.72	2	6		0.981364		HNRH1_HUMAN;HNRH2_HUMAN;HNRPF_HUMAN			0.981364		0.981364
121113_LG_7B_3uL	CP	ATENDIYNFFSPLNPVR(Label:13C(6))	0	sp|P31943|HNRH1_HUMAN;sp|P52597|HNRPF_HUMAN	2161.2	2156.82	668.336	666.312	3	6		0.90371		HNRH1_HUMAN;HNRPF_HUMAN			0.90371		0.904017
121113_LG_7B_3uL	CP	ATENDIYNFFSPLNPVR	0	sp|P31943|HNRH1_HUMAN;sp|P52597|HNRPF_HUMAN	2155.8	2157.83	998.994	998.962	2	6		0.904171		HNRH1_HUMAN;HNRPF_HUMAN			0.904171
121113_LG_7B_3uL	CP	ATENDIYNFFSPLNPVR(Label:13C(6))	0	sp|P31943|HNRH1_HUMAN;sp|P52597|HNRPF_HUMAN	2155.8	2157.83	1002	998.962	2	6		0.904171		HNRH1_HUMAN;HNRPF_HUMAN			0.904171
121113_LG_7C_2500nL	CP	STGEAFVQFASK(Label:13C(6))	0	sp|P31942|HNRH3_HUMAN	1789.8	1795.36	639.332	636.296	2	6		0.847773		HNRH3_HUMAN			0.847773		0.872601
121113_LG_7C_2500nL	CP	STGEAFVQFASK(Label:13C(6))	0	sp|P31942|HNRH3_HUMAN	1789.8	1783.32	639.332	636.295	2	6		0.853416		HNRH3_HUMAN			0.853416
121113_LG_7C_2500nL	CP	STGEAFVQFASK(Label:13C(6))	0	sp|P31942|HNRH3_HUMAN	1789.8	1789.99	639.332	636.301	2	6		0.863445		HNRH3_HUMAN			0.863445
121113_LG_7C_2500nL	CP	EIAENALGK(Label:13C(6))	0.02	sp|P31942|HNRH3_HUMAN	1534.2	1534.46	475.765	472.736	2	6		0.891365		HNRH3_HUMAN			0.891365
121113_LG_7C_2500nL	CP	EIAENALGK(Label:13C(6))	0.02	sp|P31942|HNRH3_HUMAN	1534.2	1541.27	475.765	472.74	2	6		0.907006		HNRH3_HUMAN			0.907006
121113_LG_7A_2uL	CP	VPPPPPIAR	0	sp|P07910|HNRPC_HUMAN	1614.6	1614.82	472.285	472.289	2	6		0.980051		HNRPC_HUMAN			0.980051		1.03989
121113_LG_7B_3uL	CP	M(Oxidation)YSYPAR(Label:13C(6))	0.00961538	sp|P07910|HNRPC_HUMAN	1453.8	1448.31	455.219	452.196	2	6		0.94835		HNRPC_HUMAN			0.94835
121113_LG_7B_3uL	CP	GFAFVQYVNER	0	sp|P07910|HNRPC_HUMAN	1914	1919.6	665.333	665.309	2	6		0.973084		HNRPC_HUMAN			0.973084
121113_LG_7B_3uL	CP	GFAFVQYVNER(Label:13C(6))	0	sp|P07910|HNRPC_HUMAN	1914	1919.6	668.342	665.309	2	6		0.973084		HNRPC_HUMAN			0.973084
121113_LG_7B_3uL	CP	MIAGQVLDINLAAEPK	0	sp|P07910|HNRPC_HUMAN	1987.2	1992.77	841.965	841.934	2	6		0.97944		HNRPC_HUMAN			0.97944
121113_LG_7B_3uL	CP	MIAGQVLDINLAAEPK(Label:13C(6))	0	sp|P07910|HNRPC_HUMAN	1992	1992.77	844.978	841.934	2	6		0.97944		HNRPC_HUMAN			0.97944
121113_LG_7B_3uL	CP	VPPPPPIAR	0	sp|P07910|HNRPC_HUMAN	1600.8	1609.41	472.289	472.27	2	6		1.00158		HNRPC_HUMAN			1.00158
121113_LG_7B_3uL	CP	VPPPPPIAR(Label:13C(6))	0	sp|P07910|HNRPC_HUMAN	1600.8	1609.41	475.3	472.27	2	6		1.00158		HNRPC_HUMAN			1.00158
121113_LG_7B_3uL	CP	M(Oxidation)IAGQVLDINLAAEPK(Label:13C(6))	0	sp|P07910|HNRPC_HUMAN	1928.4	1932.41	852.966	849.932	2	6		1.00518		HNRPC_HUMAN			1.00518
121113_LG_7B_3uL	CP	M(Oxidation)IAGQVLDINLAAEPK	0	sp|P07910|HNRPC_HUMAN	1933.2	1932.41	849.96	849.932	2	6		1.00518		HNRPC_HUMAN			1.00518
121113_LG_7B_3uL	CP	MYSYPAR(Label:13C(6))	0	sp|P07910|HNRPC_HUMAN	1512.6	1517.29	447.22	447.207	2	6		1.61626		HNRPC_HUMAN			1.61626
121113_LG_7C_2500nL	CP	GFAFVQYVNER	0	sp|P07910|HNRPC_HUMAN	1916.4	1916.54	665.335	665.311	2	6		0.940211		HNRPC_HUMAN			0.940211
121113_LG_7C_2500nL	CP	GFAFVQYVNER(Label:13C(6))	0	sp|P07910|HNRPC_HUMAN	1916.4	1916.54	668.346	665.311	2	6		0.940211		HNRPC_HUMAN			0.940211
121113_LG_7C_2500nL	CP	M(Oxidation)YSYPAR(Label:13C(6))	0	sp|P07910|HNRPC_HUMAN	1456.8	1454.29	455.217	452.196	2	6		1.03036		HNRPC_HUMAN			1.03036
121113_LG_7C_2500nL	CP	MIAGQVLDINLAAEPK	0	sp|P07910|HNRPC_HUMAN	1989.6	1995.96	841.963	841.931	2	6		1.03712		HNRPC_HUMAN			1.03712
121113_LG_7C_2500nL	CP	MIAGQVLDINLAAEPK	0	sp|P07910|HNRPC_HUMAN	1989.6	1989.88	841.963	841.931	2	6		1.0431		HNRPC_HUMAN			1.0431
121113_LG_7C_2500nL	CP	VPPPPPIAR	0	sp|P07910|HNRPC_HUMAN	1603.2	1606.07	472.287	472.27	2	6		1.04368		HNRPC_HUMAN			1.04368
121113_LG_7C_2500nL	CP	VPPPPPIAR(Label:13C(6))	0	sp|P07910|HNRPC_HUMAN	1603.2	1606.07	475.301	472.27	2	6		1.04368		HNRPC_HUMAN			1.04368
121113_LG_7C_2500nL	CP	GFAFVQYVNER	0	sp|P07910|HNRPC_HUMAN	1916.4	1923.21	665.335	665.307	2	6		1.049		HNRPC_HUMAN			1.049
121113_LG_7C_2500nL	CP	GFAFVQYVNER(Label:13C(6))	0	sp|P07910|HNRPC_HUMAN	1916.4	1923.21	668.346	665.307	2	6		1.049		HNRPC_HUMAN			1.049
121113_LG_7C_2500nL	CP	VPPPPPIAR	0	sp|P07910|HNRPC_HUMAN	1603.2	1598.88	472.287	472.263	2	6		1.11896		HNRPC_HUMAN			1.11896
121113_LG_7C_2500nL	CP	VPPPPPIAR(Label:13C(6))	0	sp|P07910|HNRPC_HUMAN	1603.2	1598.88	475.301	472.263	2	6		1.11896		HNRPC_HUMAN			1.11896
121113_LG_7B_3uL	CP	IFVGGLSPDTPEEK(Label:13C(6))	0	sp|Q14103|HNRPD_HUMAN	1796.4	1797.1	747.897	744.858	2	6		0.877256		HNRPD_HUMAN			0.877256		0.877256
121113_LG_7B_3uL	CP	ITGEAFVQFASQELAEK	0	sp|P52597|HNRPF_HUMAN	2061.6	2064.72	934.482	934.451	2	6		1.07343		HNRPF_HUMAN			1.07343		1.07343
121113_LG_7B_3uL	CP	ITGEAFVQFASQELAEK(Label:13C(6))	0	sp|P52597|HNRPF_HUMAN	2061.6	2064.72	937.491	934.451	2	6		1.07343		HNRPF_HUMAN			1.07343
121113_LG_7B_3uL	CP	DRDYSDHPSGGSYR	0	sp|P38159|HNRPG_HUMAN	1344.6	1347.2	537.895	537.876	3	12		0.86282		HNRPG_HUMAN			0.86282		0.892588
121113_LG_7B_3uL	CP	DR(Label:13C(6))DYSDHPSGGSYR(Label:13C(6))	0	sp|P38159|HNRPG_HUMAN	1344.6	1347.2	541.908	537.876	3	12		0.86282		HNRPG_HUMAN			0.86282
121113_LG_7B_3uL	CP	LFIGGLNTETNEK(Label:13C(6))	0	sp|P38159|HNRPG_HUMAN	1850.4	1841.73	721.385	718.351	2	6		0.952125		HNRPG_HUMAN			0.952125
121113_LG_7B_3uL	CP	LLIHQSLAGGIIGVK(Label:13C(6))	0	sp|P61978|HNRPK_HUMAN	1879.8	1881.81	762.981	759.951	2	6		0.913038		HNRPK_HUMAN			0.913038		0.967061
121113_LG_7B_3uL	CP	TDYNASVSVPDSSGPER(Label:13C(6))	0	sp|P61978|HNRPK_HUMAN	1580.4	1579	893.919	890.882	2	6		0.936164		HNRPK_HUMAN			0.936164
121113_LG_7B_3uL	CP	GSYGDLGGPIITTQVTIPK	0	sp|P61978|HNRPK_HUMAN	1942.8	1943.4	959.023	958.991	2	6		0.941237		HNRPK_HUMAN			0.941237
121113_LG_7B_3uL	CP	GSYGDLGGPIITTQVTIPK(Label:13C(6))	0	sp|P61978|HNRPK_HUMAN	1942.8	1943.4	962.035	958.991	2	6		0.941237		HNRPK_HUMAN			0.941237
121113_LG_7B_3uL	CP	IILDLISESPIK	0	sp|P61978|HNRPK_HUMAN	2097	2098.98	670.906	670.882	2	6		0.9672		HNRPK_HUMAN			0.9672
121113_LG_7B_3uL	CP	IILDLISESPIK(Label:13C(6))	0	sp|P61978|HNRPK_HUMAN	2103	2098.98	673.917	670.882	2	6		0.9672		HNRPK_HUMAN			0.9672
121113_LG_7B_3uL	CP	IDEPLEGSEDR(Label:13C(6))	0	sp|P61978|HNRPK_HUMAN	1557	1558.42	633.306	630.276	2	6		1.10335		HNRPK_HUMAN			1.10335
121113_LG_7B_3uL	CP	SSSGLLEWESK	0	sp|P14866|HNRPL_HUMAN	1821	1824.67	611.804	611.781	2	6		0.949547		HNRPL_HUMAN			0.949547		0.966098
121113_LG_7B_3uL	CP	SSSGLLEWESK(Label:13C(6))	0	sp|P14866|HNRPL_HUMAN	1821	1824.67	614.813	611.781	2	6		0.949547		HNRPL_HUMAN			0.949547
121113_LG_7B_3uL	CP	IEYAKPTR	0	sp|P14866|HNRPL_HUMAN	1389.6	1389.61	489.271	489.261	2	12		0.999199		HNRPL_HUMAN			0.999199
121113_LG_7B_3uL	CP	VGEVTYVELLM(Oxidation)DAEGK(Label:13C(6))	0	sp|P52272|HNRPM_HUMAN	2017.2	2017.19	887.953	884.934	2	6		0.833096		HNRPM_HUMAN			0.833096		0.882938
121113_LG_7B_3uL	CP	VGEVTYVELLMDAEGK(Label:13C(6))	0	sp|P52272|HNRPM_HUMAN	2107.2	2108.44	879.956	876.912	2	6		0.833659		HNRPM_HUMAN			0.833659
121113_LG_7B_3uL	CP	VGEVTYVELLMDAEGK	0	sp|P52272|HNRPM_HUMAN	2112	2108.44	876.944	876.912	2	6		0.833659		HNRPM_HUMAN			0.833659
121113_LG_7B_3uL	CP	AFITNIPFDVK	0	sp|P52272|HNRPM_HUMAN	2031.6	2031.18	632.851	632.831	2	6		0.871796		HNRPM_HUMAN			0.871796
121113_LG_7B_3uL	CP	AFITNIPFDVK(Label:13C(6))	0	sp|P52272|HNRPM_HUMAN	2031.6	2031.18	635.862	632.831	2	6		0.871796		HNRPM_HUMAN			0.871796
121113_LG_7B_3uL	CP	LGSTVFVANLDYK	0	sp|P52272|HNRPM_HUMAN	1903.8	1906.78	713.884	713.862	2	6		0.938166		HNRPM_HUMAN			0.938166
121113_LG_7B_3uL	CP	LGSTVFVANLDYK(Label:13C(6))	0	sp|P52272|HNRPM_HUMAN	1903.8	1906.78	716.894	713.862	2	6		0.938166		HNRPM_HUMAN			0.938166
121113_LG_7B_3uL	CP	ADILEDK(Label:13C(6))DGK(Label:13C(6))	0	sp|P52272|HNRPM_HUMAN	1473	1471.49	558.304	552.266	2	12		0.943166		HNRPM_HUMAN			0.943166
121113_LG_7B_3uL	CP	AGPIWDLR	0.00961538	sp|O60506|HNRPQ_HUMAN;sp|O43390|HNRPR_HUMAN	1899	1899.55	464.255	464.241	2	6		0.806636		HNRPQ_HUMAN;HNRPR_HUMAN			0.806636		0.806636
121113_LG_7B_3uL	CP	DLYEDELVPLFEK	0	sp|O43390|HNRPR_HUMAN	2117.4	2118.77	805.409	805.379	2	6		0.747882		HNRPR_HUMAN			0.747882		0.815433
121113_LG_7B_3uL	CP	DLYEDELVPLFEK(Label:13C(6))	0	sp|O43390|HNRPR_HUMAN	2117.4	2118.77	808.419	805.379	2	6		0.747882		HNRPR_HUMAN			0.747882
121113_LG_7B_3uL	CP	NLATTVTEEILEK	0	sp|O43390|HNRPR_HUMAN	2046.6	2050.02	730.893	730.873	2	6		0.832919		HNRPR_HUMAN			0.832919
121113_LG_7B_3uL	CP	NLATTVTEEILEK(Label:13C(6))	0	sp|O43390|HNRPR_HUMAN	2046.6	2050.02	733.908	730.873	2	6		0.832919		HNRPR_HUMAN			0.832919
121113_LG_7B_3uL	CP	LM(Oxidation)M(Oxidation)DPLSGQNR	0	sp|O43390|HNRPR_HUMAN	1536.6	1537.71	647.307	647.285	2	6		0.915563		HNRPR_HUMAN			0.915563
121113_LG_7A_2uL	CP	EK(Label:13C(6))PYFPIPEEYTFIQNVPLEDR(Label:13C(6))	0	sp|Q00839|HNRPU_HUMAN	2056.8	2062.09	912.802	908.791	3	12		0.906986		HNRPU_HUMAN			0.906986		0.941587
121113_LG_7A_2uL	CP	EKPYFPIPEEYTFIQNVPLEDR	0	sp|Q00839|HNRPU_HUMAN	2056.8	2062.09	908.787	908.791	3	12		0.906986		HNRPU_HUMAN			0.906986
121113_LG_7A_2uL	CP	NFILDQTNVSAAAQR	0	sp|Q00839|HNRPU_HUMAN	1806	1807.3	824.429	824.43	2	6		0.925153		HNRPU_HUMAN			0.925153
121113_LG_7A_2uL	CP	NFILDQTNVSAAAQR(Label:13C(6))	0	sp|Q00839|HNRPU_HUMAN	1806	1807.3	827.441	824.43	2	6		0.925153		HNRPU_HUMAN			0.925153
121113_LG_7A_2uL	CP	DIDIHEVR(Label:13C(6))	0	sp|Q00839|HNRPU_HUMAN	1570.8	1571.76	501.769	498.759	2	6		0.932091		HNRPU_HUMAN			0.932091
121113_LG_7A_2uL	CP	FIEIAAR	0.0357143	sp|Q00839|HNRPU_HUMAN	1728	1727.77	410.237	410.236	2	6		0.939068		HNRPU_HUMAN			0.939068
121113_LG_7A_2uL	CP	SSGPTSLFAVTVAPPGAR	0	sp|Q00839|HNRPU_HUMAN	1976.4	1978.17	857.963	857.966	2	6		0.950257		HNRPU_HUMAN			0.950257
121113_LG_7A_2uL	CP	SSGPTSLFAVTVAPPGAR(Label:13C(6))	0	sp|Q00839|HNRPU_HUMAN	1976.4	1978.17	860.975	857.966	2	6		0.950257		HNRPU_HUMAN			0.950257
121113_LG_7A_2uL	CP	FIEIAAR	0.0357143	sp|Q00839|HNRPU_HUMAN	1728	1733.58	410.237	410.239	2	6		1.03833		HNRPU_HUMAN			1.03833
121113_LG_7B_3uL	CP	VLISTDVWAR(Label:13C(6))	0.027907	sp|P38919|IF4A3_HUMAN	1899	1894.16	583.329	580.298	2	6		0.943652		IF4A3_HUMAN			0.943652		0.948425
121113_LG_7B_3uL	CP	(Acetyl)ATTATM(Oxidation)ATSGSAR(Label:13C(6))	0	sp|P38919|IF4A3_HUMAN	1433.4	1433.68	645.309	642.28	2	6		0.953198		IF4A3_HUMAN			0.953198
121113_LG_7B_3uL	CP	ILITTVPPNLR	0	sp|Q12905|ILF2_HUMAN	1894.8	1895.59	618.885	618.867	2	6		0.813993		ILF2_HUMAN			0.813993		0.917892
121113_LG_7B_3uL	CP	INNVIDNLIVAPGTFEVQIEEVR(Label:13C(6))	0	sp|Q12905|ILF2_HUMAN	2220.6	2220.79	863.471	861.432	3	6		0.875937		ILF2_HUMAN			0.875937
121113_LG_7B_3uL	CP	INNVIDNLIVAPGTFEVQIEEVR(Label:13C(6))	0	sp|Q12905|ILF2_HUMAN	2225.4	2220.79	863.471	861.432	3	6		0.875937		ILF2_HUMAN			0.875937
121113_LG_7B_3uL	CP	ILPTLEAVAALGNK	0	sp|Q12905|ILF2_HUMAN	2057.4	2059.38	705.422	705.398	2	6		0.907437		ILF2_HUMAN			0.907437
121113_LG_7B_3uL	CP	ILPTLEAVAALGNK(Label:13C(6))	0	sp|Q12905|ILF2_HUMAN	2057.4	2059.38	708.434	705.398	2	6		0.907437		ILF2_HUMAN			0.907437
121113_LG_7B_3uL	CP	NQDLAPNSAEQASILSLVTK(Label:13C(6))	0	sp|Q12905|ILF2_HUMAN	2036.4	2036.33	1053.07	1050.04	2	6		0.919534		ILF2_HUMAN			0.919534
121113_LG_7B_3uL	CP	VLQSALAAIR(Label:13C(6))	0	sp|Q12905|ILF2_HUMAN	1806.6	1810.3	524.333	521.307	2	6		1.02143		ILF2_HUMAN			1.02143
121113_LG_7B_3uL	CP	VLQSALAAIR	0	sp|Q12905|ILF2_HUMAN	1810.8	1810.3	521.326	521.307	2	6		1.02143		ILF2_HUMAN			1.02143
121113_LG_7A_2uL	CP	FNYSGSGGR(Label:13C(6))	0.0357143	sp|Q12906|ILF3_HUMAN	1443	1443.3	475.724	472.718	2	6		0.778232		ILF3_HUMAN			0.778232		0.866349
121113_LG_7A_2uL	CP	VLQDMGLPTGAEGR(Label:13C(6))	0	sp|Q12906|ILF3_HUMAN	1757.4	1761.66	725.379	722.358	2	6		0.836222		ILF3_HUMAN			0.836222
121113_LG_7A_2uL	CP	VLAGETLSVNDPPDVLDR	0	sp|Q12906|ILF3_HUMAN	1867.8	1868.61	955.499	955.507	2	6		0.864118		ILF3_HUMAN			0.864118
121113_LG_7A_2uL	CP	VLAGETLSVNDPPDVLDR(Label:13C(6))	0	sp|Q12906|ILF3_HUMAN	1867.8	1868.61	958.509	955.507	2	6		0.864118		ILF3_HUMAN			0.864118
121113_LG_7A_2uL	CP	VPTWGPLR(Label:13C(6))	0.0357143	sp|Q12906|ILF3_HUMAN	1839.6	1839.3	466.275	463.268	2	6		0.876536		ILF3_HUMAN			0.876536
121113_LG_7A_2uL	CP	EK(Label:13C(6))PTTALLDK(Label:13C(6))	0	sp|Q12906|ILF3_HUMAN	1560.6	1560.66	564.336	558.318	2	12		0.905486		ILF3_HUMAN			0.905486
121113_LG_7A_2uL	CP	VPTWGPLR(Label:13C(6))	0.0357143	sp|Q12906|ILF3_HUMAN	1839.6	1845.24	466.275	463.267	2	6		0.939733		ILF3_HUMAN			0.939733
121113_LG_7A_2uL	CP	FVMEVEVDGQK(Label:13C(6))	0	sp|Q12906|ILF3_HUMAN;sp|Q96SI9|STRBP_HUMAN	1786.8	1787.24	643.827	640.824	2	6		0.845143		ILF3_HUMAN;STRBP_HUMAN			0.845143		0.845143
121113_LG_7B_3uL	CP	RAEEVVVR	0.0324074	sp|P16144|ITB4_HUMAN	1424.4	1421.64	479.258	479.243	2	6		0.862725		ITB4_HUMAN			0.862725		0.862725
121113_LG_7B_3uL	CP	LENEIQTYR	0	sp|P13645|K1C10_HUMAN	1561.2	1566.67	583.298	580.275	2	6		0.269638		K1C10_HUMAN			0.269638		0.269638
121113_LG_7C_2500nL	CP	VTMQNLNDR	0	sp|P13645|K1C10_HUMAN;sp|P02533|K1C14_HUMAN;sp|P08779|K1C16_HUMAN;sp|Q7Z3Z0|K1C25_HUMAN;sp|Q7Z3Y9|K1C26_HUMAN;sp|Q7Z3Y8|K1C27_HUMAN;sp|Q7Z3Y7|K1C28_HUMAN	1530	1531.27	545.768	545.75	2	6		4.31384		K1C10_HUMAN;K1C14_HUMAN;K1C16_HUMAN;K1C25_HUMAN;K1C26_HUMAN;K1C27_HUMAN;K1C28_HUMAN			4.31384		4.31384
121113_LG_7B_3uL	CP	IEISELNR	0	sp|P35908|K22E_HUMAN;sp|P04264|K2C1_HUMAN	1668.6	1668.6	487.269	487.245	2	6		11.385		K22E_HUMAN;K2C1_HUMAN			11.385		11.385
121113_LG_7A_2uL	CP	TLLEGEESR	0	sp|P04264|K2C1_HUMAN	1566.6	1569.5	517.26	517.259	2	12		3.86498		K2C1_HUMAN			3.86498		1.99544
121113_LG_7B_3uL	CP	TNAENEFVTIKK	0	sp|P04264|K2C1_HUMAN	1595.4	1603.45	697.375	691.306	2	12		0.937419		K2C1_HUMAN			0.937419
121113_LG_7C_2500nL	CP	TNAENEFVTIKK	0	sp|P04264|K2C1_HUMAN	1599	1605.39	697.372	691.304	2	12		0.915573		K2C1_HUMAN			0.915573
121113_LG_7C_2500nL	CP	TNAENEFVTIKK	0	sp|P04264|K2C1_HUMAN	1599	1598.88	697.372	691.301	2	12		0.969122		K2C1_HUMAN			0.969122
121113_LG_7C_2500nL	CP	TLLEGEESR	0	sp|P04264|K2C1_HUMAN	1559.4	1560	517.26	517.233	2	12		3.29009		K2C1_HUMAN			3.29009
121113_LG_7B_3uL	CP	YEELQITAGR	0	sp|P04264|K2C1_HUMAN;sp|P04259|K2C6B_HUMAN	1678.8	1683.24	590.308	590.278	2	12		14.5441		K2C1_HUMAN;K2C6B_HUMAN			14.5441		14.5441
121113_LG_7B_3uL	CP	NIYSEELR	0	sp|P02545|LMNA_HUMAN	1624.8	1627.81	512.26	512.245	2	6		0.984577		LMNA_HUMAN			0.984577		6.23091
121113_LG_7B_3uL	CP	EGDLIAAQAR	0	sp|P02545|LMNA_HUMAN	1576.2	1578.17	522.278	522.26	2	6		1.11964		LMNA_HUMAN			1.11964
121113_LG_7B_3uL	CP	EGDLIAAQAR(Label:13C(6))	0.040724	sp|P02545|LMNA_HUMAN	1576.2	1578.17	525.289	522.26	2	6		1.11964		LMNA_HUMAN			1.11964
121113_LG_7B_3uL	CP	LADALQELR	0	sp|P02545|LMNA_HUMAN	1781.4	1782.1	514.79	514.774	2	6		1.12622		LMNA_HUMAN			1.12622
121113_LG_7B_3uL	CP	SLETENAGLR(Label:13C(6))	0	sp|P02545|LMNA_HUMAN	1536.6	1538.61	548.291	545.263	2	6		1.34378		LMNA_HUMAN			1.34378
121113_LG_7B_3uL	CP	SLETENAGLR	0	sp|P02545|LMNA_HUMAN	1531.8	1521.81	545.772	545.735	2	6		31.6916		LMNA_HUMAN			31.6916
121113_LG_7B_3uL	CP	LLEGEEER	0.00961538	sp|P02545|LMNA_HUMAN;sp|P20700|LMNB1_HUMAN;sp|Q03252|LMNB2_HUMAN	1468.8	1472.78	487.744	487.726	2	6		1.14166		LMNA_HUMAN;LMNB1_HUMAN;LMNB2_HUMAN			1.14166		1.14166
121113_LG_7A_2uL	CP	IGPYQPNVPVGIDYVIPK	0	sp|P43243|MATR3_HUMAN	2024.4	2024.3	985.048	985.042	2	6		0.981448		MATR3_HUMAN			0.981448		0.981448
121113_LG_7A_2uL	CP	IGPYQPNVPVGIDYVIPK(Label:13C(6))	0	sp|P43243|MATR3_HUMAN	2024.4	2024.3	988.059	985.042	2	6		0.981448		MATR3_HUMAN			0.981448
121113_LG_7B_3uL	CP	SLPASITM(Oxidation)HK(Label:13C(6))GSLDLQK(Label:13C(6))	0.027907	sp|Q9BZ95|NSD3_HUMAN	2244	2243.73	619.04	615.004	3	12		0.861129		NSD3_HUMAN			0.861129		0.861129
121113_LG_7B_3uL	CP	TSLALDESLFR(Label:13C(6))	0	sp|Q86U42|PABP2_HUMAN	1972.2	1973.19	629.343	626.315	2	6		0.845442		PABP2_HUMAN			0.845442		0.845442
121113_LG_7C_2500nL	CP	APHGAEEGTAVPPK(Label:13C(6))	0.0242424	sp|Q9H6A9|PCX3_HUMAN	1402.2	1402.39	456.231	456.215	3	12		1.18847		PCX3_HUMAN			1.18847		1.18847
121113_LG_7C_2500nL	CP	GADALWMATLPIK(Label:13C(6))	0.0242424	sp|Q9HB75|PIDD_HUMAN	1461	1461.85	464.927	460.902	3	12		1.04756		PIDD_HUMAN			1.04756		1.04756
121113_LG_7A_2uL	CP	TISYTVKSCK(Label:13C(6))	0.0465116	sp|Q66578|POLG_EC22H;sp|Q9YID8|POLG_EC23C;sp|O73556|POLG_EC23W	1585.2	1584.2	568.811	565.809	2	6		0.882177		POLG_EC22H;POLG_EC23C;POLG_EC23W			0.882177		0.934473
121113_LG_7A_2uL	CP	TISYTVKSCK(Label:13C(6))	0.0465116	sp|Q66578|POLG_EC22H;sp|Q9YID8|POLG_EC23C;sp|O73556|POLG_EC23W	1585.2	1589.96	568.811	565.797	2	6		0.986768		POLG_EC22H;POLG_EC23C;POLG_EC23W			0.986768
121113_LG_7C_2500nL	CP	SLPSSPLR	0.0242424	sp|O14830|PPE2_HUMAN	1666.8	1662.2	428.758	422.749	2	12		4.16198		PPE2_HUMAN			4.16198		4.16198
121113_LG_7B_3uL	CP	IAIPGLAGAGNSVLLVSNLNPER(Label:13C(6))	0	sp|P26599|PTBP1_HUMAN	2140.8	2140.62	1141.16	1138.11	2	6		0.843308		PTBP1_HUMAN			0.843308		0.843308
121113_LG_7B_3uL	CP	LFIGGLSFETTDESLR(Label:13C(6))	0	sp|Q32P51|RA1L2_HUMAN;sp|P0C7M2|RA1L3_HUMAN;sp|P09651|ROA1_HUMAN	2080.8	2083.7	895.97	895.949	2	6		1.08844		RA1L2_HUMAN;RA1L3_HUMAN;ROA1_HUMAN			1.08844		0.847722
121113_LG_7C_2500nL	CP	K(Label:13C(6))LFIGGLSFETTDESLR(Label:13C(6))	0	sp|Q32P51|RA1L2_HUMAN;sp|P0C7M2|RA1L3_HUMAN;sp|P09651|ROA1_HUMAN	1980.6	1985.92	642.35	638.311	3	12		0.679113		RA1L2_HUMAN;RA1L3_HUMAN;ROA1_HUMAN			0.679113
121113_LG_7C_2500nL	CP	KLFIGGLSFETTDESLR	0	sp|Q32P51|RA1L2_HUMAN;sp|P0C7M2|RA1L3_HUMAN;sp|P09651|ROA1_HUMAN	1980.6	1985.92	638.337	638.311	3	12		0.679113		RA1L2_HUMAN;RA1L3_HUMAN;ROA1_HUMAN			0.679113
121113_LG_7C_2500nL	CP	LFIGGLSFETTDESLR(Label:13C(6))	0	sp|Q32P51|RA1L2_HUMAN;sp|P0C7M2|RA1L3_HUMAN;sp|P09651|ROA1_HUMAN	2077.8	2084.26	895.971	892.929	2	6		0.834192		RA1L2_HUMAN;RA1L3_HUMAN;ROA1_HUMAN			0.834192
121113_LG_7C_2500nL	CP	DYFEQYGK(Label:13C(6))	0	sp|Q32P51|RA1L2_HUMAN;sp|P0C7M2|RA1L3_HUMAN;sp|P09651|ROA1_HUMAN	1642.8	1644.75	528.244	525.213	2	6		0.836043		RA1L2_HUMAN;RA1L3_HUMAN;ROA1_HUMAN			0.836043
121113_LG_7C_2500nL	CP	IEVIEIMTDR(Label:13C(6))	0	sp|Q32P51|RA1L2_HUMAN;sp|P0C7M2|RA1L3_HUMAN;sp|P09651|ROA1_HUMAN	1951.8	1960.56	612.834	609.799	2	6		0.837421		RA1L2_HUMAN;RA1L3_HUMAN;ROA1_HUMAN			0.837421
121113_LG_7C_2500nL	CP	IEVIEIMTDR	0	sp|Q32P51|RA1L2_HUMAN;sp|P0C7M2|RA1L3_HUMAN;sp|P09651|ROA1_HUMAN	1956	1960.56	609.826	609.799	2	6		0.837421		RA1L2_HUMAN;RA1L3_HUMAN;ROA1_HUMAN			0.837421
121113_LG_7C_2500nL	CP	IEVIEIMTDR(Label:13C(6))	0	sp|Q32P51|RA1L2_HUMAN;sp|P0C7M2|RA1L3_HUMAN;sp|P09651|ROA1_HUMAN	1951.8	1955.04	612.834	609.801	2	6		0.845633		RA1L2_HUMAN;RA1L3_HUMAN;ROA1_HUMAN			0.845633
121113_LG_7C_2500nL	CP	IEVIEIMTDR	0	sp|Q32P51|RA1L2_HUMAN;sp|P0C7M2|RA1L3_HUMAN;sp|P09651|ROA1_HUMAN	1956	1955.04	609.826	609.801	2	6		0.845633		RA1L2_HUMAN;RA1L3_HUMAN;ROA1_HUMAN			0.845633
121113_LG_7C_2500nL	CP	IEVIEIM(Oxidation)TDR	0	sp|Q32P51|RA1L2_HUMAN;sp|P0C7M2|RA1L3_HUMAN;sp|P09651|ROA1_HUMAN	1789.8	1795.31	617.824	617.802	2	6		0.854623		RA1L2_HUMAN;RA1L3_HUMAN;ROA1_HUMAN			0.854623
121113_LG_7C_2500nL	CP	IEVIEIM(Oxidation)TDR	0	sp|Q32P51|RA1L2_HUMAN;sp|P0C7M2|RA1L3_HUMAN;sp|P09651|ROA1_HUMAN	1789.8	1789.99	617.824	617.799	2	6		0.858954		RA1L2_HUMAN;RA1L3_HUMAN;ROA1_HUMAN			0.858954
121113_LG_7C_2500nL	CP	K(Label:13C(6))LFIGGLSFETTDESLR(Label:13C(6))	0	sp|Q32P51|RA1L2_HUMAN;sp|P0C7M2|RA1L3_HUMAN;sp|P09651|ROA1_HUMAN	1980.6	1980.87	642.35	638.315	3	12		0.863703		RA1L2_HUMAN;RA1L3_HUMAN;ROA1_HUMAN			0.863703
121113_LG_7C_2500nL	CP	KLFIGGLSFETTDESLR	0	sp|Q32P51|RA1L2_HUMAN;sp|P0C7M2|RA1L3_HUMAN;sp|P09651|ROA1_HUMAN	1980.6	1980.87	638.337	638.315	3	12		0.863703		RA1L2_HUMAN;RA1L3_HUMAN;ROA1_HUMAN			0.863703
121113_LG_7C_2500nL	CP	IEVIEIM(Oxidation)TDR(Label:13C(6))	0	sp|Q32P51|RA1L2_HUMAN;sp|P0C7M2|RA1L3_HUMAN;sp|P09651|ROA1_HUMAN	1779.6	1783.24	620.833	617.795	2	6		0.870213		RA1L2_HUMAN;RA1L3_HUMAN;ROA1_HUMAN			0.870213
121113_LG_7C_2500nL	CP	IEVIEIM(Oxidation)TDR	0	sp|Q32P51|RA1L2_HUMAN;sp|P0C7M2|RA1L3_HUMAN;sp|P09651|ROA1_HUMAN	1789.8	1783.24	617.824	617.795	2	6		0.870213		RA1L2_HUMAN;RA1L3_HUMAN;ROA1_HUMAN			0.870213
121113_LG_7C_2500nL	CP	EDSQR(Label:13C(6))PGAHLTVK(Label:13C(6))	0.0242424	sp|Q32P51|RA1L2_HUMAN;sp|P0C7M2|RA1L3_HUMAN;sp|P09651|ROA1_HUMAN	1422.6	1422.69	725.395	719.356	2	12		0.899124		RA1L2_HUMAN;RA1L3_HUMAN;ROA1_HUMAN			0.899124
121113_LG_7C_2500nL	CP	LTDC(Carbamidomethyl)VVMR	0.02	sp|Q32P51|RA1L2_HUMAN;sp|P0C7M2|RA1L3_HUMAN;sp|P09651|ROA1_HUMAN;sp|P22626|ROA2_HUMAN;sp|P51991|ROA3_HUMAN	1622.4	1629.76	497.248	497.229	2	6		0.982932		RA1L2_HUMAN;RA1L3_HUMAN;ROA1_HUMAN;ROA2_HUMAN;ROA3_HUMAN			0.982932		0.993143
121113_LG_7C_2500nL	CP	LTDC(Carbamidomethyl)VVMR	0.02	sp|Q32P51|RA1L2_HUMAN;sp|P0C7M2|RA1L3_HUMAN;sp|P09651|ROA1_HUMAN;sp|P22626|ROA2_HUMAN;sp|P51991|ROA3_HUMAN	1622.4	1622.25	497.248	497.227	2	6		1.00335		RA1L2_HUMAN;RA1L3_HUMAN;ROA1_HUMAN;ROA2_HUMAN;ROA3_HUMAN			1.00335
121113_LG_7B_3uL	CP	SESPK(Label:13C(6))EPEQLR(Label:13C(6))	0	sp|P0C7M2|RA1L3_HUMAN;sp|P09651|ROA1_HUMAN	1424.4	1425.4	437.897	433.869	3	12		0.828249		RA1L3_HUMAN;ROA1_HUMAN			0.828249		0.841611
121113_LG_7C_2500nL	CP	YHTVNGHNC(Carbamidomethyl)EVR(Label:13C(6))	0.0242424	sp|P0C7M2|RA1L3_HUMAN;sp|P09651|ROA1_HUMAN	1354.8	1356.37	498.224	496.201	3	6		0.824211		RA1L3_HUMAN;ROA1_HUMAN			0.824211
121113_LG_7C_2500nL	CP	SESPKEPEQLR	0	sp|P0C7M2|RA1L3_HUMAN;sp|P09651|ROA1_HUMAN	1427.4	1427.42	650.331	650.309	2	12		0.836945		RA1L3_HUMAN;ROA1_HUMAN			0.836945
121113_LG_7C_2500nL	CP	SESPK(Label:13C(6))EPEQLR(Label:13C(6))	0	sp|P0C7M2|RA1L3_HUMAN;sp|P09651|ROA1_HUMAN	1427.4	1427.61	437.898	433.867	3	12		0.877038		RA1L3_HUMAN;ROA1_HUMAN			0.877038
121113_LG_7C_2500nL	CP	VTVPLVR	0.0414201	sp|Q9UKM9|RALY_HUMAN	1746	1746.5	392.254	392.24	2	6		0.807089		RALY_HUMAN			0.807089		0.825136
121113_LG_7C_2500nL	CP	VTVPLVR(Label:13C(6))	0.02	sp|Q9UKM9|RALY_HUMAN	1746	1746.5	395.266	392.24	2	6		0.807089		RALY_HUMAN			0.807089
121113_LG_7C_2500nL	CP	SNIDALLSR	0.02	sp|Q9UKM9|RALY_HUMAN	1798.8	1807.75	494.773	494.757	2	6		0.82287		RALY_HUMAN			0.82287
121113_LG_7C_2500nL	CP	SNIDALLSR(Label:13C(6))	0	sp|Q9UKM9|RALY_HUMAN	1798.8	1807.75	497.782	494.757	2	6		0.82287		RALY_HUMAN			0.82287
121113_LG_7C_2500nL	CP	LEQIAAEQK(Label:13C(6))	0.0242424	sp|Q9UKM9|RALY_HUMAN	1476	1475.83	518.293	515.264	2	6		0.844295		RALY_HUMAN			0.844295
121113_LG_7C_2500nL	CP	LEQIAAEQK(Label:13C(6))	0.0242424	sp|Q9UKM9|RALY_HUMAN	1476	1482.1	518.293	515.265	2	6		0.846602		RALY_HUMAN			0.846602
121113_LG_7B_3uL	CP	VFIGNLNTAIVK(Label:13C(6))	0	sp|Q86SE5|RALYL_HUMAN	1938.6	1939.03	647.893	644.862	2	6		0.788156		RALYL_HUMAN			0.788156		0.80366
121113_LG_7C_2500nL	CP	VFIGNLNTAIVK(Label:13C(6))	0	sp|Q86SE5|RALYL_HUMAN	1936.8	1940.12	647.895	644.859	2	6		0.819164		RALYL_HUMAN			0.819164
121113_LG_7C_2500nL	CP	FPGLRSPACDPTVGVDFFSR	0.0242424	sp|Q14964|RB39A_HUMAN	2027.4	2026.33	724.009	721.981	3	6		0.865763		RB39A_HUMAN			0.865763		0.865763
121113_LG_7B_3uL	CP	LLSSFDFFLTDAR(Label:13C(6))	0	sp|O76021|RL1D1_HUMAN	2210.4	2216.29	769.405	766.373	2	6		0.870643		RL1D1_HUMAN			0.870643		0.870643
121113_LG_7B_3uL	CP	LLSSFDFFLTDAR	0.00497512	sp|O76021|RL1D1_HUMAN	2216.4	2216.29	766.396	766.373	2	6		0.870643		RL1D1_HUMAN			0.870643
121113_LG_7A_2uL	CP	TITLEVEPSDTIENVK	0	sp|P62987|RL40_HUMAN;sp|P62979|RS27A_HUMAN;sp|P0CG47|UBB_HUMAN;sp|P0CG48|UBC_HUMAN	1849.8	1849.77	894.462	894.457	2	6		1.03908		RL40_HUMAN;RS27A_HUMAN;UBB_HUMAN;UBC_HUMAN			1.03908		0.96104
121113_LG_7C_2500nL	CP	ESTLHLVLR(Label:13C(6))	0.0242424	sp|P62987|RL40_HUMAN;sp|P62979|RS27A_HUMAN;sp|P0CG47|UBB_HUMAN;sp|P0CG48|UBC_HUMAN	1755	1754.95	537.323	534.295	2	6		0.735512		RL40_HUMAN;RS27A_HUMAN;UBB_HUMAN;UBC_HUMAN			0.735512
121113_LG_7C_2500nL	CP	ESTLHLVLR(Label:13C(6))	0.0242424	sp|P62987|RL40_HUMAN;sp|P62979|RS27A_HUMAN;sp|P0CG47|UBB_HUMAN;sp|P0CG48|UBC_HUMAN	1755	1761.64	537.323	534.296	2	6		0.829625		RL40_HUMAN;RS27A_HUMAN;UBB_HUMAN;UBC_HUMAN			0.829625
121113_LG_7C_2500nL	CP	TITLEVEPSDTIENVK	0	sp|P62987|RL40_HUMAN;sp|P62979|RS27A_HUMAN;sp|P0CG47|UBB_HUMAN;sp|P0CG48|UBC_HUMAN	1853.4	1855	894.471	894.437	2	6		1.05392		RL40_HUMAN;RS27A_HUMAN;UBB_HUMAN;UBC_HUMAN			1.05392
121113_LG_7C_2500nL	CP	TITLEVEPSDTIENVK(Label:13C(6))	0	sp|P62987|RL40_HUMAN;sp|P62979|RS27A_HUMAN;sp|P0CG47|UBB_HUMAN;sp|P0CG48|UBC_HUMAN	1857.6	1855	897.483	894.437	2	6		1.05392		RL40_HUMAN;RS27A_HUMAN;UBB_HUMAN;UBC_HUMAN			1.05392
121113_LG_7C_2500nL	CP	TITLEVEPSDTIENVK(Label:13C(6))	0	sp|P62987|RL40_HUMAN;sp|P62979|RS27A_HUMAN;sp|P0CG47|UBB_HUMAN;sp|P0CG48|UBC_HUMAN	1857.6	1863.44	897.483	894.436	2	6		1.05418		RL40_HUMAN;RS27A_HUMAN;UBB_HUMAN;UBC_HUMAN			1.05418
121113_LG_7C_2500nL	CP	LFIGGLNVQTSESGLR	0	sp|Q13151|ROA0_HUMAN	1966.2	1964.61	845.96	845.931	2	6		0.772528		ROA0_HUMAN			0.772528		0.772528
121113_LG_7C_2500nL	CP	LFIGGLNVQTSESGLR(Label:13C(6))	0	sp|Q13151|ROA0_HUMAN	1966.2	1964.61	848.969	845.931	2	6		0.772528		ROA0_HUMAN			0.772528
121113_LG_7B_3uL	CP	QEMQEVQSSR(Label:13C(6))	0	sp|P22626|ROA2_HUMAN	1389.6	1389.61	614.291	611.265	2	6		0.876048		ROA2_HUMAN			0.876048		0.949657
121113_LG_7B_3uL	CP	IDTIEIITDR(Label:13C(6))	0	sp|P22626|ROA2_HUMAN	1869.6	1874.78	597.836	594.807	2	6		0.978596		ROA2_HUMAN			0.978596
121113_LG_7B_3uL	CP	LFIGGLSFETTEESLR(Label:13C(6))	0	sp|P22626|ROA2_HUMAN	2091	2093.72	902.981	899.944	2	6		1.01571		ROA2_HUMAN			1.01571
121113_LG_7C_2500nL	CP	GFGFVTFDDHDPVDK	0	sp|P22626|ROA2_HUMAN	1912.2	1917.22	848.39	848.361	2	6		0.86826		ROA2_HUMAN			0.86826
121113_LG_7C_2500nL	CP	GFGFVTFDDHDPVDK(Label:13C(6))	0	sp|P22626|ROA2_HUMAN	1912.2	1917.22	851.401	848.361	2	6		0.86826		ROA2_HUMAN			0.86826
121113_LG_7C_2500nL	CP	GFGFVTFDDHDPVDK	0	sp|P22626|ROA2_HUMAN	1912.2	1910.7	848.39	848.358	2	6		0.869971		ROA2_HUMAN			0.869971
121113_LG_7C_2500nL	CP	GFGFVTFDDHDPVDK(Label:13C(6))	0	sp|P22626|ROA2_HUMAN	1912.2	1910.7	851.401	848.358	2	6		0.869971		ROA2_HUMAN			0.869971
121113_LG_7C_2500nL	CP	GFGFVTFDDHDPVDK(Label:13C(6))IVLQK(Label:13C(6))	0	sp|P22626|ROA2_HUMAN	1975.2	1976.29	763.734	759.692	3	12		0.936673		ROA2_HUMAN			0.936673
121113_LG_7C_2500nL	CP	GGGGNFGPGPGSNFR(Label:13C(6))	0	sp|P22626|ROA2_HUMAN	1632.6	1634.45	692.332	689.301	2	6		0.937781		ROA2_HUMAN			0.937781
121113_LG_7C_2500nL	CP	TLETVPLER(Label:13C(6))	0	sp|P22626|ROA2_HUMAN	1701.6	1704.16	532.309	529.277	2	6		0.948347		ROA2_HUMAN			0.948347
121113_LG_7C_2500nL	CP	TLETVPLER	0.0242424	sp|P22626|ROA2_HUMAN	1706.4	1704.16	529.301	529.277	2	6		0.948347		ROA2_HUMAN			0.948347
121113_LG_7C_2500nL	CP	LFIGGLSFETTEESLR(Label:13C(6))	0	sp|P22626|ROA2_HUMAN	2089.2	2089.47	902.981	899.934	2	6		0.952168		ROA2_HUMAN			0.952168
121113_LG_7C_2500nL	CP	LFIGGLSFETTEESLR(Label:13C(6))	0	sp|P22626|ROA2_HUMAN	2095.2	2089.47	902.979	899.934	2	6		0.952168		ROA2_HUMAN			0.952168
121113_LG_7C_2500nL	CP	GGGGNFGPGPGSNFR	0	sp|P22626|ROA2_HUMAN	1622.4	1624.63	689.321	689.293	2	6		0.954757		ROA2_HUMAN			0.954757
121113_LG_7C_2500nL	CP	GGGGNFGPGPGSNFR(Label:13C(6))	0	sp|P22626|ROA2_HUMAN	1632.6	1624.63	692.332	689.293	2	6		0.954757		ROA2_HUMAN			0.954757
121113_LG_7C_2500nL	CP	LTDC(Carbamidomethyl)VVMR(Label:13C(6))DPASK(Label:13C(6))	0.02	sp|P22626|ROA2_HUMAN	1584	1585.77	501.927	497.892	3	12		0.954836		ROA2_HUMAN			0.954836
121113_LG_7C_2500nL	CP	GGNFGFGDSR	0	sp|P22626|ROA2_HUMAN	1647.6	1650.28	507.228	507.206	2	6		0.9671		ROA2_HUMAN			0.9671
121113_LG_7C_2500nL	CP	GGNFGFGDSR(Label:13C(6))	0	sp|P22626|ROA2_HUMAN	1647.6	1650.28	510.236	507.206	2	6		0.9671		ROA2_HUMAN			0.9671
121113_LG_7C_2500nL	CP	LFIGGLSFETTEESLR	0	sp|P22626|ROA2_HUMAN	2113.2	2108.33	899.974	899.939	2	6		0.981732		ROA2_HUMAN			0.981732
121113_LG_7C_2500nL	CP	LFIGGLSFETTEESLR(Label:13C(6))	0	sp|P22626|ROA2_HUMAN	2089.2	2096.26	902.981	899.929	2	6		0.987887		ROA2_HUMAN			0.987887
121113_LG_7C_2500nL	CP	LFIGGLSFETTEESLR(Label:13C(6))	0	sp|P22626|ROA2_HUMAN	2095.2	2096.26	902.979	899.929	2	6		0.987887		ROA2_HUMAN			0.987887
121113_LG_7C_2500nL	CP	IDTIEIITDR	0	sp|P22626|ROA2_HUMAN	1872.6	1875.52	594.828	594.797	2	6		1.00432		ROA2_HUMAN			1.00432
121113_LG_7C_2500nL	CP	IDTIEIITDR(Label:13C(6))	0	sp|P22626|ROA2_HUMAN	1872.6	1875.52	597.84	594.797	2	6		1.00432		ROA2_HUMAN			1.00432
121113_LG_7C_2500nL	CP	K(Label:13C(6))LFIGGLSFETTEESLR(Label:13C(6))	0	sp|P22626|ROA2_HUMAN	1985.4	1988.08	970.03	963.984	2	12		1.00476		ROA2_HUMAN			1.00476
121113_LG_7B_3uL	CP	IETIEVM(Oxidation)EDR	0	sp|P51991|ROA3_HUMAN	1609.8	1608.11	625.803	625.781	2	6		1.07134		ROA3_HUMAN			1.07134		1.09975
121113_LG_7B_3uL	CP	IETIEVM(Oxidation)EDR(Label:13C(6))	0	sp|P51991|ROA3_HUMAN	1609.8	1608.11	628.815	625.781	2	6		1.07134		ROA3_HUMAN			1.07134
121113_LG_7B_3uL	CP	IETIEVMEDR	0	sp|P51991|ROA3_HUMAN	1756.8	1755.06	617.804	617.781	2	6		1.12273		ROA3_HUMAN			1.12273
121113_LG_7B_3uL	CP	IETIEVMEDR(Label:13C(6))	0	sp|P51991|ROA3_HUMAN	1756.8	1755.06	620.817	617.781	2	6		1.12273		ROA3_HUMAN			1.12273
121113_LG_7B_3uL	CP	GFAFVTFDDHDTVDKIVVQK	0.040724	sp|P51991|ROA3_HUMAN	1923.6	1923.89	761.053	761.034	3	12		1.12839		ROA3_HUMAN			1.12839
121113_LG_7C_2500nL	CP	IFVGGIKEDTEEYNLR	0	sp|P51991|ROA3_HUMAN	1765.2	1765.77	628.323	628.303	3	12		1.08196		ROA3_HUMAN			1.08196
121113_LG_7B_3uL	CP	EVYQQQQYGSGGR(Label:13C(6))	0	sp|Q99729|ROAA_HUMAN	1414.2	1415.02	753.36	750.322	2	6		0.881932		ROAA_HUMAN			0.881932		0.881932
121113_LG_7C_2500nL	CP	KIIPQCIAR	0.0242424	sp|Q9H9Y2|RPF1_HUMAN	1613.4	1618.18	521.833	515.795	2	12		0.919477		RPF1_HUMAN			0.919477		0.919477
121113_LG_7C_2500nL	CP	ITSEIPQTER(Label:13C(6))	0	sp|P82979|SARNP_HUMAN	1525.2	1524.1	590.317	587.288	2	6		1.01831		SARNP_HUMAN			1.01831		1.01831
121113_LG_7A_2uL	CP	TPVEEVPAAIAPFQGR(Label:13C(6))	0	sp|Q15393|SF3B3_HUMAN	1893	1897.25	844.458	841.446	2	6		0.858812		SF3B3_HUMAN			0.858812		0.917875
121113_LG_7A_2uL	CP	TPVEEVPAAIAPFQGR	0	sp|Q15393|SF3B3_HUMAN	1897.2	1897.25	841.447	841.446	2	6		0.858812		SF3B3_HUMAN			0.858812
121113_LG_7A_2uL	CP	FLAVGLVDNTVR	0	sp|Q15393|SF3B3_HUMAN	1948.2	1950.15	652.371	652.373	2	6		0.963471		SF3B3_HUMAN			0.963471
121113_LG_7A_2uL	CP	TVLDPVTGDLSDTR(Label:13C(6))	0	sp|Q15393|SF3B3_HUMAN	1795.8	1795.58	747.895	744.883	2	6		0.990405		SF3B3_HUMAN			0.990405
121113_LG_7C_2500nL	CP	K(Label:13C(6))CVVVGNGGVLK(Label:13C(6))	0.0075188	sp|Q9Y274|SIA10_HUMAN	1760.4	1760.01	592.856	586.814	2	12		0.909589		SIA10_HUMAN			0.909589		0.926334
121113_LG_7C_2500nL	CP	K(Label:13C(6))CVVVGNGGVLK(Label:13C(6))	0.0075188	sp|Q9Y274|SIA10_HUMAN	1760.4	1766.8	592.856	586.815	2	12		0.943079		SIA10_HUMAN			0.943079
121113_LG_7A_2uL	CP	YLVIDEAHR(Label:13C(6))	0.0357143	sp|P28370|SMCA1_HUMAN;sp|O60264|SMCA5_HUMAN	1633.8	1625.01	561.301	561.295	2	6		0.703938		SMCA1_HUMAN;SMCA5_HUMAN			0.703938		0.703938
121113_LG_7C_2500nL	CP	(Acetyl)ADK(Label:13C(6))M(Oxidation)DM(Oxidation)SLDDIIK(Label:13C(6))	0	sp|Q86V81|THOC4_HUMAN	1804.8	1805.88	790.892	784.842	2	12		0.973762		THOC4_HUMAN			0.973762		0.973762
121113_LG_7C_2500nL	CP	DSSLCVSGETLAAGTSSPKTEGK	0.02	sp|P82094|TMF1_HUMAN	1843.2	1843.87	742.376	738.347	3	12		0.235685		TMF1_HUMAN			0.235685		0.235685
121113_LG_7B_3uL	CP	VNIAFNYDMPEDSDTYLHR(Label:13C(6))	0	sp|Q13838|UAP56_HUMAN	1865.4	1865.59	769.355	767.323	3	6		0.869804		UAP56_HUMAN			0.869804		0.887349
121113_LG_7B_3uL	CP	VAVFFGGLSIK(Label:13C(6))	0	sp|Q13838|UAP56_HUMAN	2086.8	2087.7	572.345	569.316	2	6		0.904893		UAP56_HUMAN			0.904893
121113_LG_7C_2500nL	CP	TAPK(Label:13C(6))PGKDVPPK(Label:13C(6))	0.0242424	sp|O15213|WDR46_HUMAN	1467	1466.83	416.262	414.241	3	6		0.136343		WDR46_HUMAN			0.136343		0.136343
121113_LG_7B_3uL	CP	AFSLSSTLK(Label:13C(6))	0.00961538	sp|A6NP11|ZN716_HUMAN	1521.6	1521.15	480.279	480.264	2	6		0.946585		ZN716_HUMAN			0.946585		0.946585
UNASSIGNED Peptides
121113_LG_7A_2uL	UP	LLTSFLPAQLLR	0	sp|P08195|4F2_HUMAN					4F2_HUMAN
121113_LG_7A_2uL	UP	LLTSFLPAQLLR(Label:13C(6))	0	sp|P08195|4F2_HUMAN					4F2_HUMAN
121113_LG_7B_3uL	UP	GQSEDPGSLLSLFR	0	sp|P08195|4F2_HUMAN	2151	753.39	2		4F2_HUMAN
121113_LG_7B_3uL	UP	GQSEDPGSLLSLFR(Label:13C(6))	0	sp|P08195|4F2_HUMAN	2151	756.4	2		4F2_HUMAN
121113_LG_7B_3uL	UP	AVFPSIVGRPR	0	sp|P62736|ACTA_HUMAN;sp|Q9BYX7|ACTBM_HUMAN;sp|P60709|ACTB_HUMAN;sp|P68032|ACTC_HUMAN;sp|P63261|ACTG_HUMAN;sp|P63267|ACTH_HUMAN;sp|P68133|ACTS_HUMAN;sp|Q6S8J3|POTEE_HUMAN;sp|A5A3E0|POTEF_HUMAN;sp|P0CG38|POTEI_HUMAN	1767	599.857	2		ACTA_HUMAN;ACTBM_HUMAN;ACTB_HUMAN;ACTC_HUMAN;ACTG_HUMAN;ACTH_HUMAN;ACTS_HUMAN;POTEE_HUMAN;POTEF_HUMAN;POTEI_HUMAN
121113_LG_7B_3uL	UP	YPIEHGIITNWDDMEK	0	sp|P62736|ACTA_HUMAN;sp|P68032|ACTC_HUMAN;sp|P63267|ACTH_HUMAN;sp|P68133|ACTS_HUMAN	1830	654.311	3		ACTA_HUMAN;ACTC_HUMAN;ACTH_HUMAN;ACTS_HUMAN
121113_LG_7A_2uL	UP	KVPQVSTPTLVEVSR	0	sp|P02768|ALBU_HUMAN					ALBU_HUMAN
121113_LG_7A_2uL	UP	KVPQVSTPTLVEVSR	0	sp|P02768|ALBU_HUMAN					ALBU_HUMAN
121113_LG_7B_3uL	UP	YLYEIAR	0	sp|P02768|ALBU_HUMAN	1718.4	464.249	2		ALBU_HUMAN
121113_LG_7B_3uL	UP	KVPQVSTPTLVEVSR	0	sp|P02768|ALBU_HUMAN	1737.6	547.315	3		ALBU_HUMAN
121113_LG_7B_3uL	UP	KVPQVSTPTLVEVSR	0	sp|P02768|ALBU_HUMAN	1737.6	820.477	2		ALBU_HUMAN
121113_LG_7A_2uL	UP	LSSAHVYLR	0.012987	sp|Q86WR0|CCD25_HUMAN					CCD25_HUMAN
121113_LG_7A_2uL	UP	VGGNIEVLGFNAR	0	sp|Q14839|CHD4_HUMAN;sp|Q8TDI0|CHD5_HUMAN					CHD4_HUMAN;CHD5_HUMAN
121113_LG_7C_2500nL	UP	ENAGEDPGLAR	0.02	sp|P81605|DCD_HUMAN	1452	564.771	2		DCD_HUMAN
121113_LG_7B_3uL	UP	VSVFFGGLSIK(Label:13C(6))	0	sp|O00148|DDX39_HUMAN	2076.6	580.339	2		DDX39_HUMAN
121113_LG_7B_3uL	UP	ILNDVQDR(Label:13C(6))	0.00961538	sp|O00148|DDX39_HUMAN;sp|Q13838|UAP56_HUMAN	1498.2	489.765	2		DDX39_HUMAN;UAP56_HUMAN
121113_LG_7A_2uL	UP	YPSPFFVFGEK(Label:13C(6))	0	sp|Q08211|DHX9_HUMAN					DHX9_HUMAN
121113_LG_7A_2uL	UP	TTQVPQFILDDFIQNDR(Label:13C(6))	0	sp|Q08211|DHX9_HUMAN					DHX9_HUMAN
121113_LG_7B_3uL	UP	YVARNNILNLK	0.00961538	sp|Q9P2K8|E2AK4_HUMAN	1727.4	659.365	2		E2AK4_HUMAN
121113_LG_7B_3uL	UP	IGGIGTVPVGR	0	sp|P68104|EF1A1_HUMAN;sp|Q05639|EF1A2_HUMAN;sp|Q5VTE0|EF1A3_HUMAN	1703.4	513.305	2		EF1A1_HUMAN;EF1A2_HUMAN;EF1A3_HUMAN
121113_LG_7B_3uL	UP	IGGIGTVPVGR(Label:13C(6))	0	sp|P68104|EF1A1_HUMAN;sp|Q05639|EF1A2_HUMAN;sp|Q5VTE0|EF1A3_HUMAN	1703.4	516.313	2		EF1A1_HUMAN;EF1A2_HUMAN;EF1A3_HUMAN
121113_LG_7C_2500nL	UP	LEDVHHR(Label:13C(6))PEC(Carbamidomethyl)RPPESPGPR(Label:13C(6))	0.0414201	sp|Q7Z6J4|FGD2_HUMAN	2016.6	760.055	3		FGD2_HUMAN
121113_LG_7A_2uL	UP	LALDIEIATYR	0	sp|P14136|GFAP_HUMAN;sp|P19013|K2C4_HUMAN;sp|P08729|K2C7_HUMAN;sp|Q6KB66|K2C80_HUMAN;sp|P05787|K2C8_HUMAN					GFAP_HUMAN;K2C4_HUMAN;K2C7_HUMAN;K2C80_HUMAN;K2C8_HUMAN
121113_LG_7B_3uL	UP	LALDIEIATYR	0	sp|P14136|GFAP_HUMAN;sp|P19013|K2C4_HUMAN;sp|P08729|K2C7_HUMAN;sp|Q6KB66|K2C80_HUMAN;sp|P05787|K2C8_HUMAN	2001.6	639.36	2		GFAP_HUMAN;K2C4_HUMAN;K2C7_HUMAN;K2C80_HUMAN;K2C8_HUMAN
121113_LG_7C_2500nL	UP	LALDIEIATYR	0	sp|P14136|GFAP_HUMAN;sp|P19013|K2C4_HUMAN;sp|P08729|K2C7_HUMAN;sp|Q6KB66|K2C80_HUMAN;sp|P05787|K2C8_HUMAN	2004.6	639.357	2		GFAP_HUMAN;K2C4_HUMAN;K2C7_HUMAN;K2C80_HUMAN;K2C8_HUMAN
121113_LG_7C_2500nL	UP	ALAAAGYDVEK	0	sp|Q02539|H11_HUMAN;sp|P16403|H12_HUMAN;sp|P16402|H13_HUMAN;sp|P10412|H14_HUMAN;sp|P22492|H1T_HUMAN	1578.6	554.289	2		H11_HUMAN;H12_HUMAN;H13_HUMAN;H14_HUMAN;H1T_HUMAN
121113_LG_7C_2500nL	UP	ALAAAGYDVEK(Label:13C(6))	0	sp|Q02539|H11_HUMAN;sp|P16403|H12_HUMAN;sp|P16402|H13_HUMAN;sp|P10412|H14_HUMAN;sp|P22492|H1T_HUMAN	1578.6	557.301	2		H11_HUMAN;H12_HUMAN;H13_HUMAN;H14_HUMAN;H1T_HUMAN
121113_LG_7C_2500nL	UP	ASGPPVSELITK	0	sp|P16403|H12_HUMAN;sp|P16402|H13_HUMAN;sp|P10412|H14_HUMAN	1775.4	599.828	2		H12_HUMAN;H13_HUMAN;H14_HUMAN
121113_LG_7C_2500nL	UP	KASGPPVSELITK	0	sp|P16403|H12_HUMAN;sp|P16402|H13_HUMAN;sp|P10412|H14_HUMAN	1687.2	663.887	2		H12_HUMAN;H13_HUMAN;H14_HUMAN
121113_LG_7C_2500nL	UP	K(Label:13C(6))ASGPPVSELITK(Label:13C(6))	0	sp|P16403|H12_HUMAN;sp|P16402|H13_HUMAN;sp|P10412|H14_HUMAN	1681.2	669.908	2		H12_HUMAN;H13_HUMAN;H14_HUMAN
121113_LG_7C_2500nL	UP	K(Label:13C(6))ATGPPVSELITK(Label:13C(6))	0.0359281	sp|P16401|H15_HUMAN	1701.6	451.607	3		H15_HUMAN
121113_LG_7C_2500nL	UP	ALAAGGYDVEK	0	sp|P16401|H15_HUMAN	1559.4	547.276	2		H15_HUMAN
121113_LG_7C_2500nL	UP	ALAAGGYDVEK(Label:13C(6))	0	sp|P16401|H15_HUMAN	1555.2	550.294	2		H15_HUMAN
121113_LG_7C_2500nL	UP	ATGPPVSELITK	0	sp|P16401|H15_HUMAN	1784.4	606.847	2		H15_HUMAN
121113_LG_7C_2500nL	UP	ATGPPVSELITK(Label:13C(6))	0	sp|P16401|H15_HUMAN	1784.4	609.857	2		H15_HUMAN
121113_LG_7C_2500nL	UP	K(Label:13C(6))ATGPPVSELITK(Label:13C(6))	0	sp|P16401|H15_HUMAN	1696.2	676.917	2		H15_HUMAN
121113_LG_7B_3uL	UP	SQGPLEVAEAAVSQSSGLAAK(Label:13C(6))	0	sp|Q9P0M6|H2AW_HUMAN	1997.4	1003.53	2		H2AW_HUMAN
121113_LG_7B_3uL	UP	FGEVVDC(Carbamidomethyl)TIK(Label:13C(6))	0	sp|O14979|HNRDL_HUMAN;sp|Q99729|ROAA_HUMAN	1693.2	587.302	2		HNRDL_HUMAN;ROAA_HUMAN
121113_LG_7B_3uL	UP	VHIEIGPDGR	0	sp|P31943|HNRH1_HUMAN;sp|P55795|HNRH2_HUMAN;sp|P52597|HNRPF_HUMAN	1605.6	546.794	2		HNRH1_HUMAN;HNRH2_HUMAN;HNRPF_HUMAN
121113_LG_7B_3uL	UP	ATENDIANFFSPLNPIR(Label:13C(6))	0	sp|P31942|HNRH3_HUMAN	2165.4	962.996	2		HNRH3_HUMAN
121113_LG_7C_2500nL	UP	ATENDIANFFSPLNPIR(Label:13C(6))	0	sp|P31942|HNRH3_HUMAN	2162.4	963.495	2		HNRH3_HUMAN
121113_LG_7B_3uL	UP	SAAEMYGSVTEHPSPSPLLSSSFDLDYDFQR(Label:13C(6))	0	sp|P07910|HNRPC_HUMAN	2041.8	1147.2	3		HNRPC_HUMAN
121113_LG_7B_3uL	UP	VVLIGGKPDR	0	sp|P61978|HNRPK_HUMAN	1571.4	527.328	2		HNRPK_HUMAN
121113_LG_7B_3uL	UP	VVLIGGK(Label:13C(6))PDR(Label:13C(6))	0	sp|P61978|HNRPK_HUMAN	1571.4	533.343	2		HNRPK_HUMAN
121113_LG_7B_3uL	UP	ILSISADIETIGEILK	0	sp|P61978|HNRPK_HUMAN	2332.8	857.997	2		HNRPK_HUMAN
121113_LG_7B_3uL	UP	ILSISADIETIGEILK(Label:13C(6))	0	sp|P61978|HNRPK_HUMAN	2332.8	861.007	2		HNRPK_HUMAN
121113_LG_7B_3uL	UP	ILITTVPPNLR(Label:13C(6))	0	sp|Q12905|ILF2_HUMAN	1884.6	621.89	2		ILF2_HUMAN
121113_LG_7A_2uL	UP	VLDELTLTK	0	sp|P13645|K1C10_HUMAN					K1C10_HUMAN
121113_LG_7A_2uL	UP	LENEIQTYR	0	sp|P13645|K1C10_HUMAN					K1C10_HUMAN
121113_LG_7A_2uL	UP	SLLEGEGSSGGGGR	0	sp|P13645|K1C10_HUMAN					K1C10_HUMAN
121113_LG_7A_2uL	UP	ALEESNYELEGK	0	sp|P13645|K1C10_HUMAN					K1C10_HUMAN
121113_LG_7A_2uL	UP	QSLEASLAETEGR	0	sp|P13645|K1C10_HUMAN					K1C10_HUMAN
121113_LG_7A_2uL	UP	IRLENEIQTYR	0	sp|P13645|K1C10_HUMAN					K1C10_HUMAN
121113_LG_7A_2uL	UP	GSLGGGFSSGGFSGGSFSR	0	sp|P13645|K1C10_HUMAN					K1C10_HUMAN
121113_LG_7A_2uL	UP	NVQALEIELQSQLALK	0	sp|P13645|K1C10_HUMAN					K1C10_HUMAN
121113_LG_7B_3uL	UP	SEITELR	0.027907	sp|P13645|K1C10_HUMAN	1580.4	424.23	2		K1C10_HUMAN
121113_LG_7B_3uL	UP	NHEEEMKDLR	0	sp|P13645|K1C10_HUMAN	1399.8	434.197	3		K1C10_HUMAN
121113_LG_7B_3uL	UP	VLDELTLTK	0	sp|P13645|K1C10_HUMAN	1791.6	516.303	2		K1C10_HUMAN
121113_LG_7B_3uL	UP	NVQALEIELQSQLALK	0	sp|P13645|K1C10_HUMAN	2071.8	599.671	3		K1C10_HUMAN
121113_LG_7B_3uL	UP	LKYENEVALR	0	sp|P13645|K1C10_HUMAN	1590.6	617.845	2		K1C10_HUMAN
121113_LG_7B_3uL	UP	SLLEGEGSSGGGGR	0	sp|P13645|K1C10_HUMAN	1546.8	631.806	2		K1C10_HUMAN
121113_LG_7B_3uL	UP	NHEEEMKDLR	0.027907	sp|P13645|K1C10_HUMAN	1399.8	650.803	2		K1C10_HUMAN
121113_LG_7B_3uL	UP	SQYEQLAEQNR	0	sp|P13645|K1C10_HUMAN	1492.2	683.327	2		K1C10_HUMAN
121113_LG_7B_3uL	UP	ALEESNYELEGK	0	sp|P13645|K1C10_HUMAN	1586.4	691.331	2		K1C10_HUMAN
121113_LG_7B_3uL	UP	QSLEASLAETEGR	0	sp|P13645|K1C10_HUMAN	1698	695.847	2		K1C10_HUMAN
121113_LG_7B_3uL	UP	ADLEMQIESLTEELAYLKK	0	sp|P13645|K1C10_HUMAN	2205	742.051	3		K1C10_HUMAN
121113_LG_7B_3uL	UP	SQYEQLAEQNRK	0	sp|P13645|K1C10_HUMAN	1439.4	747.375	2		K1C10_HUMAN
121113_LG_7B_3uL	UP	ADLEM(Oxidation)QIESLTEELAYLKK	0	sp|P13645|K1C10_HUMAN	2210.4	747.384	3		K1C10_HUMAN
121113_LG_7B_3uL	UP	GSLGGGFSSGGFSGGSFSR	0	sp|P13645|K1C10_HUMAN	1800.6	854.394	2		K1C10_HUMAN
121113_LG_7B_3uL	UP	NVQALEIELQSQLALK	0	sp|P13645|K1C10_HUMAN	2071.8	899.013	2		K1C10_HUMAN
121113_LG_7B_3uL	UP	NVSTGDVNVEMNAAPGVDLTQLLNNMR	0	sp|P13645|K1C10_HUMAN	2187.6	958.134	3		K1C10_HUMAN
121113_LG_7B_3uL	UP	ELTTEIDNNIEQISSYK	0	sp|P13645|K1C10_HUMAN	1888.8	998.994	2		K1C10_HUMAN
121113_LG_7B_3uL	UP	TIDDLKNQILNLTTDNANILLQIDNAR	0	sp|P13645|K1C10_HUMAN	2201.4	1018.21	3		K1C10_HUMAN
121113_LG_7B_3uL	UP	ADLEMQIESLTEELAYLK	0	sp|P13645|K1C10_HUMAN	2337	1048.53	2		K1C10_HUMAN
121113_LG_7B_3uL	UP	NVSTGDVNVEMNAAPGVDLTQLLNNMR	0	sp|P13645|K1C10_HUMAN	2191.8	1436.7	2		K1C10_HUMAN
121113_LG_7C_2500nL	UP	VLDELTLTK	0	sp|P13645|K1C10_HUMAN	1794.6	516.303	2		K1C10_HUMAN
121113_LG_7C_2500nL	UP	LENEIQTYR	0	sp|P13645|K1C10_HUMAN	1564.2	583.298	2		K1C10_HUMAN
121113_LG_7C_2500nL	UP	LKYENEVALR	0	sp|P13645|K1C10_HUMAN	1593	617.845	2		K1C10_HUMAN
121113_LG_7C_2500nL	UP	SLLEGEGSSGGGGR	0	sp|P13645|K1C10_HUMAN	1549.2	631.805	2		K1C10_HUMAN
121113_LG_7C_2500nL	UP	SQYEQLAEQNR	0	sp|P13645|K1C10_HUMAN	1496.4	683.326	2		K1C10_HUMAN
121113_LG_7C_2500nL	UP	ALEESNYELEGK	0	sp|P13645|K1C10_HUMAN	1588.8	691.331	2		K1C10_HUMAN
121113_LG_7C_2500nL	UP	SQYEQLAEQNRK	0	sp|P13645|K1C10_HUMAN	1441.8	747.373	2		K1C10_HUMAN
121113_LG_7C_2500nL	UP	GSLGGGFSSGGFSGGSFSR	0	sp|P13645|K1C10_HUMAN	1804.8	854.393	2		K1C10_HUMAN
121113_LG_7C_2500nL	UP	NVQALEIELQSQLALK	0	sp|P13645|K1C10_HUMAN	2072.4	899.01	2		K1C10_HUMAN
121113_LG_7C_2500nL	UP	NVSTGDVNVEMNAAPGVDLTQLLNNMR	0	sp|P13645|K1C10_HUMAN	2188.2	958.136	3		K1C10_HUMAN
121113_LG_7C_2500nL	UP	TIDDLKNQILNLTTDNANILLQIDNAR	0	sp|P13645|K1C10_HUMAN	2202.6	1018.21	3		K1C10_HUMAN
121113_LG_7C_2500nL	UP	NVSTGDVNVEMNAAPGVDLTQLLNNMR	0	sp|P13645|K1C10_HUMAN	2188.2	1436.7	2		K1C10_HUMAN
121113_LG_7A_2uL	UP	LASYLDKVR	0	sp|P13645|K1C10_HUMAN;sp|Q99456|K1C12_HUMAN;sp|P02533|K1C14_HUMAN;sp|P19012|K1C15_HUMAN;sp|P08779|K1C16_HUMAN;sp|Q04695|K1C17_HUMAN;sp|P08727|K1C19_HUMAN					K1C10_HUMAN;K1C12_HUMAN;K1C14_HUMAN;K1C15_HUMAN;K1C16_HUMAN;K1C17_HUMAN;K1C19_HUMAN
121113_LG_7C_2500nL	UP	LASYLDKVR	0	sp|P13645|K1C10_HUMAN;sp|Q99456|K1C12_HUMAN;sp|P02533|K1C14_HUMAN;sp|P19012|K1C15_HUMAN;sp|P08779|K1C16_HUMAN;sp|Q04695|K1C17_HUMAN;sp|P08727|K1C19_HUMAN	1608	532.808	2		K1C10_HUMAN;K1C12_HUMAN;K1C14_HUMAN;K1C15_HUMAN;K1C16_HUMAN;K1C17_HUMAN;K1C19_HUMAN
121113_LG_7B_3uL	UP	(Gln->pyro-Glu)QSVEADINGLRR	0	sp|P13645|K1C10_HUMAN;sp|P13646|K1C13_HUMAN;sp|Q7Z3Y8|K1C27_HUMAN	1741.8	670.85	2		K1C10_HUMAN;K1C13_HUMAN;K1C27_HUMAN
121113_LG_7B_3uL	UP	QSVEADINGLRR	0	sp|P13645|K1C10_HUMAN;sp|P13646|K1C13_HUMAN;sp|Q7Z3Y8|K1C27_HUMAN	1620	679.365	2		K1C10_HUMAN;K1C13_HUMAN;K1C27_HUMAN
121113_LG_7A_2uL	UP	VTMQNLNDR	0	sp|P13645|K1C10_HUMAN;sp|P02533|K1C14_HUMAN;sp|P08779|K1C16_HUMAN;sp|Q7Z3Z0|K1C25_HUMAN;sp|Q7Z3Y9|K1C26_HUMAN;sp|Q7Z3Y8|K1C27_HUMAN;sp|Q7Z3Y7|K1C28_HUMAN					K1C10_HUMAN;K1C14_HUMAN;K1C16_HUMAN;K1C25_HUMAN;K1C26_HUMAN;K1C27_HUMAN;K1C28_HUMAN
121113_LG_7B_3uL	UP	VTM(Oxidation)QNLNDR	0	sp|P13645|K1C10_HUMAN;sp|P02533|K1C14_HUMAN;sp|P08779|K1C16_HUMAN;sp|Q7Z3Z0|K1C25_HUMAN;sp|Q7Z3Y9|K1C26_HUMAN;sp|Q7Z3Y8|K1C27_HUMAN;sp|Q7Z3Y7|K1C28_HUMAN	1371.6	553.767	2		K1C10_HUMAN;K1C14_HUMAN;K1C16_HUMAN;K1C25_HUMAN;K1C26_HUMAN;K1C27_HUMAN;K1C28_HUMAN
121113_LG_7C_2500nL	UP	VTM(Oxidation)QNLNDR	0.0143885	sp|P13645|K1C10_HUMAN;sp|P02533|K1C14_HUMAN;sp|P08779|K1C16_HUMAN;sp|Q7Z3Z0|K1C25_HUMAN;sp|Q7Z3Y9|K1C26_HUMAN;sp|Q7Z3Y8|K1C27_HUMAN;sp|Q7Z3Y7|K1C28_HUMAN	1372.8	553.766	2		K1C10_HUMAN;K1C14_HUMAN;K1C16_HUMAN;K1C25_HUMAN;K1C26_HUMAN;K1C27_HUMAN;K1C28_HUMAN
121113_LG_7B_3uL	UP	DAEAWFNEK	0	sp|P13645|K1C10_HUMAN;sp|Q7Z3Z0|K1C25_HUMAN;sp|Q7Z3Y8|K1C27_HUMAN;sp|Q7Z3Y7|K1C28_HUMAN	1786.2	555.251	2		K1C10_HUMAN;K1C25_HUMAN;K1C27_HUMAN;K1C28_HUMAN
121113_LG_7C_2500nL	UP	DAEAWFNEK	0	sp|P13645|K1C10_HUMAN;sp|Q7Z3Z0|K1C25_HUMAN;sp|Q7Z3Y8|K1C27_HUMAN;sp|Q7Z3Y7|K1C28_HUMAN	1779.6	555.249	2		K1C10_HUMAN;K1C25_HUMAN;K1C27_HUMAN;K1C28_HUMAN
121113_LG_7B_3uL	UP	ALEEANADLEVK	0	sp|P13646|K1C13_HUMAN;sp|P02533|K1C14_HUMAN;sp|P19012|K1C15_HUMAN;sp|P08779|K1C16_HUMAN	1639.2	651.337	2		K1C13_HUMAN;K1C14_HUMAN;K1C15_HUMAN;K1C16_HUMAN
121113_LG_7B_3uL	UP	EVATNSELVQSGK	0	sp|P02533|K1C14_HUMAN;sp|Q04695|K1C17_HUMAN	1502.4	681.35	2		K1C14_HUMAN;K1C17_HUMAN
121113_LG_7A_2uL	UP	TLLDIDNTR	0	sp|P35527|K1C9_HUMAN					K1C9_HUMAN
121113_LG_7A_2uL	UP	SGGGGGGGLGSGGSIR	0	sp|P35527|K1C9_HUMAN					K1C9_HUMAN
121113_LG_7A_2uL	UP	FSSSSGYGGGSSR	0	sp|P35527|K1C9_HUMAN					K1C9_HUMAN
121113_LG_7A_2uL	UP	GGSGGSYGGGGSGGGYGGGSGSR	0	sp|P35527|K1C9_HUMAN					K1C9_HUMAN
121113_LG_7B_3uL	UP	TLLDIDNTR	0	sp|P35527|K1C9_HUMAN	1767	530.785	2		K1C9_HUMAN
121113_LG_7B_3uL	UP	SGGGGGGGLGSGGSIR	0	sp|P35527|K1C9_HUMAN	1477.8	616.809	2		K1C9_HUMAN
121113_LG_7B_3uL	UP	FSSSSGYGGGSSR	0	sp|P35527|K1C9_HUMAN	1395	618.271	2		K1C9_HUMAN
121113_LG_7B_3uL	UP	IKFEM(Oxidation)EQNLR	0	sp|P35527|K1C9_HUMAN	1561.2	662.342	2		K1C9_HUMAN
121113_LG_7B_3uL	UP	GGSGGSYGGGGSGGGYGGGSGSR	0	sp|P35527|K1C9_HUMAN	1361.4	896.373	2		K1C9_HUMAN
121113_LG_7B_3uL	UP	NYSPYYNTIDDLKDQIVDLTVGNNK	0	sp|P35527|K1C9_HUMAN	2131.8	968.141	3		K1C9_HUMAN
121113_LG_7C_2500nL	UP	TLLDIDNTR	0	sp|P35527|K1C9_HUMAN	1769.4	530.785	2		K1C9_HUMAN
121113_LG_7C_2500nL	UP	QGVDADINGLR	0	sp|P35527|K1C9_HUMAN	1662	579.304	2		K1C9_HUMAN
121113_LG_7C_2500nL	UP	HGVQELEIELQSQLSK	0	sp|P35527|K1C9_HUMAN	1902	613.324	3		K1C9_HUMAN
121113_LG_7C_2500nL	UP	SGGGGGGGLGSGGSIR	0	sp|P35527|K1C9_HUMAN	1481.4	616.807	2		K1C9_HUMAN
121113_LG_7C_2500nL	UP	FSSSSGYGGGSSR	0	sp|P35527|K1C9_HUMAN	1393.2	618.27	2		K1C9_HUMAN
121113_LG_7C_2500nL	UP	IKFEMEQNLR	0	sp|P35527|K1C9_HUMAN	1710.6	654.342	2		K1C9_HUMAN
121113_LG_7C_2500nL	UP	GGSGGSYGGGGSGGGYGGGSGSR	0	sp|P35527|K1C9_HUMAN	1358.4	896.371	2		K1C9_HUMAN
121113_LG_7C_2500nL	UP	GGGGSFGYSYGGGSGGGFSASSLGGGFGGGSR	0	sp|P35527|K1C9_HUMAN	1863.6	902.393	3		K1C9_HUMAN
121113_LG_7C_2500nL	UP	NYSPYYNTIDDLKDQIVDLTVGNNK	0.0075188	sp|P35527|K1C9_HUMAN	2133	968.14	3		K1C9_HUMAN
121113_LG_7C_2500nL	UP	GGGGSFGYSYGGGSGGGFSASSLGGGFGGGSR	0	sp|P35527|K1C9_HUMAN	1863.6	1353.09	2		K1C9_HUMAN
121113_LG_7A_2uL	UP	YLDGLTAER	0	sp|P35908|K22E_HUMAN					K22E_HUMAN
121113_LG_7A_2uL	UP	YEELQVTVGR	0	sp|P35908|K22E_HUMAN					K22E_HUMAN
121113_LG_7A_2uL	UP	VDLLNQEIEFLK	0	sp|P35908|K22E_HUMAN					K22E_HUMAN
121113_LG_7A_2uL	UP	SISISVAGGGGGFGAAGGFGGR	0	sp|P35908|K22E_HUMAN					K22E_HUMAN
121113_LG_7B_3uL	UP	YLDGLTAER	0	sp|P35908|K22E_HUMAN	1674	519.269	2		K22E_HUMAN
121113_LG_7B_3uL	UP	YEELQVTVGR	0	sp|P35908|K22E_HUMAN	1698	597.311	2		K22E_HUMAN
121113_LG_7B_3uL	UP	TAAENDFVTLK	0	sp|P35908|K22E_HUMAN	1741.8	604.812	2		K22E_HUMAN
121113_LG_7B_3uL	UP	VDLLNQEIEFLK	0	sp|P35908|K22E_HUMAN	2086.8	730.904	2		K22E_HUMAN
121113_LG_7B_3uL	UP	GSSSGGGYSSGSSSYGSGGR	0	sp|P35908|K22E_HUMAN	1365.6	870.857	2		K22E_HUMAN
121113_LG_7B_3uL	UP	SISISVAGGGGGFGAAGGFGGR	0	sp|P35908|K22E_HUMAN	1879.8	919.963	2		K22E_HUMAN
121113_LG_7C_2500nL	UP	YLDGLTAER	0	sp|P35908|K22E_HUMAN	1677	519.268	2		K22E_HUMAN
121113_LG_7C_2500nL	UP	GGSISGGGYGSGGGK	0	sp|P35908|K22E_HUMAN	1383	599.279	2		K22E_HUMAN
121113_LG_7C_2500nL	UP	GFSSGSAVVSGGSR	0	sp|P35908|K22E_HUMAN	1525.2	627.811	2		K22E_HUMAN
121113_LG_7C_2500nL	UP	VDLLNQEIEFLK	0	sp|P35908|K22E_HUMAN	2082.6	730.906	2		K22E_HUMAN
121113_LG_7C_2500nL	UP	SISISVAGGGGGFGAAGGFGGR	0	sp|P35908|K22E_HUMAN	1882.8	919.968	2		K22E_HUMAN
121113_LG_7A_2uL	UP	LALDVEIATYR	0	sp|P35908|K22E_HUMAN;sp|Q01546|K22O_HUMAN;sp|P12035|K2C3_HUMAN;sp|P13647|K2C5_HUMAN;sp|P02538|K2C6A_HUMAN;sp|P04259|K2C6B_HUMAN;sp|P48668|K2C6C_HUMAN;sp|O95678|K2C75_HUMAN;sp|Q5XKE5|K2C79_HUMAN					K22E_HUMAN;K22O_HUMAN;K2C3_HUMAN;K2C5_HUMAN;K2C6A_HUMAN;K2C6B_HUMAN;K2C6C_HUMAN;K2C75_HUMAN;K2C79_HUMAN
121113_LG_7B_3uL	UP	LALDVEIATYR	0	sp|P35908|K22E_HUMAN;sp|Q01546|K22O_HUMAN;sp|P12035|K2C3_HUMAN;sp|P13647|K2C5_HUMAN;sp|P02538|K2C6A_HUMAN;sp|P04259|K2C6B_HUMAN;sp|P48668|K2C6C_HUMAN;sp|O95678|K2C75_HUMAN;sp|Q5XKE5|K2C79_HUMAN	1928.4	632.349	2		K22E_HUMAN;K22O_HUMAN;K2C3_HUMAN;K2C5_HUMAN;K2C6A_HUMAN;K2C6B_HUMAN;K2C6C_HUMAN;K2C75_HUMAN;K2C79_HUMAN
121113_LG_7C_2500nL	UP	LALDVEIATYR	0	sp|P35908|K22E_HUMAN;sp|Q01546|K22O_HUMAN;sp|P12035|K2C3_HUMAN;sp|P13647|K2C5_HUMAN;sp|P02538|K2C6A_HUMAN;sp|P04259|K2C6B_HUMAN;sp|P48668|K2C6C_HUMAN;sp|O95678|K2C75_HUMAN;sp|Q5XKE5|K2C79_HUMAN	1931.4	632.343	2		K22E_HUMAN;K22O_HUMAN;K2C3_HUMAN;K2C5_HUMAN;K2C6A_HUMAN;K2C6B_HUMAN;K2C6C_HUMAN;K2C75_HUMAN;K2C79_HUMAN
121113_LG_7A_2uL	UP	IEISELNR	0	sp|P35908|K22E_HUMAN;sp|P04264|K2C1_HUMAN					K22E_HUMAN;K2C1_HUMAN
121113_LG_7C_2500nL	UP	IEISELNR	0	sp|P35908|K22E_HUMAN;sp|P04264|K2C1_HUMAN	1672.2	487.271	2		K22E_HUMAN;K2C1_HUMAN
121113_LG_7A_2uL	UP	FLEQQNQVLQTK	0	sp|P35908|K22E_HUMAN;sp|Q7Z794|K2C1B_HUMAN;sp|P04264|K2C1_HUMAN					K22E_HUMAN;K2C1B_HUMAN;K2C1_HUMAN
121113_LG_7B_3uL	UP	FLEQQNQVLQTK	0	sp|P35908|K22E_HUMAN;sp|Q7Z794|K2C1B_HUMAN;sp|P04264|K2C1_HUMAN	1654.2	738.401	2		K22E_HUMAN;K2C1B_HUMAN;K2C1_HUMAN
121113_LG_7C_2500nL	UP	FLEQQNQVLQTK	0	sp|P35908|K22E_HUMAN;sp|Q7Z794|K2C1B_HUMAN;sp|P04264|K2C1_HUMAN	1657.8	738.401	2		K22E_HUMAN;K2C1B_HUMAN;K2C1_HUMAN
121113_LG_7A_2uL	UP	AQYEEIAQR	0	sp|P35908|K22E_HUMAN;sp|P19013|K2C4_HUMAN;sp|P02538|K2C6A_HUMAN;sp|P04259|K2C6B_HUMAN;sp|P48668|K2C6C_HUMAN					K22E_HUMAN;K2C4_HUMAN;K2C6A_HUMAN;K2C6B_HUMAN;K2C6C_HUMAN
121113_LG_7B_3uL	UP	AQYEEIAQR	0	sp|P35908|K22E_HUMAN;sp|P19013|K2C4_HUMAN;sp|P02538|K2C6A_HUMAN;sp|P04259|K2C6B_HUMAN;sp|P48668|K2C6C_HUMAN	1488	554.277	2		K22E_HUMAN;K2C4_HUMAN;K2C6A_HUMAN;K2C6B_HUMAN;K2C6C_HUMAN
121113_LG_7C_2500nL	UP	AQYEEIAQR	0	sp|P35908|K22E_HUMAN;sp|P19013|K2C4_HUMAN;sp|P02538|K2C6A_HUMAN;sp|P04259|K2C6B_HUMAN;sp|P48668|K2C6C_HUMAN	1490.4	554.277	2		K22E_HUMAN;K2C4_HUMAN;K2C6A_HUMAN;K2C6B_HUMAN;K2C6C_HUMAN
121113_LG_7A_2uL	UP	NLDLDSIIAEVK	0	sp|P35908|K22E_HUMAN;sp|P13647|K2C5_HUMAN;sp|P02538|K2C6A_HUMAN;sp|P04259|K2C6B_HUMAN;sp|P48668|K2C6C_HUMAN;sp|O95678|K2C75_HUMAN;sp|Q5XKE5|K2C79_HUMAN					K22E_HUMAN;K2C5_HUMAN;K2C6A_HUMAN;K2C6B_HUMAN;K2C6C_HUMAN;K2C75_HUMAN;K2C79_HUMAN
121113_LG_7B_3uL	UP	NLDLDSIIAEVK	0	sp|P35908|K22E_HUMAN;sp|P13647|K2C5_HUMAN;sp|P02538|K2C6A_HUMAN;sp|P04259|K2C6B_HUMAN;sp|P48668|K2C6C_HUMAN;sp|O95678|K2C75_HUMAN;sp|Q5XKE5|K2C79_HUMAN	2097	665.367	2		K22E_HUMAN;K2C5_HUMAN;K2C6A_HUMAN;K2C6B_HUMAN;K2C6C_HUMAN;K2C75_HUMAN;K2C79_HUMAN
121113_LG_7A_2uL	UP	AQYEDIAQK	0	sp|P04264|K2C1_HUMAN					K2C1_HUMAN
121113_LG_7A_2uL	UP	SLNNQFASFIDKVR	0	sp|P04264|K2C1_HUMAN					K2C1_HUMAN
121113_LG_7A_2uL	UP	TNAENEFVTIK	0	sp|P04264|K2C1_HUMAN					K2C1_HUMAN
121113_LG_7A_2uL	UP	SLDLDSIIAEVK	0	sp|P04264|K2C1_HUMAN					K2C1_HUMAN
121113_LG_7A_2uL	UP	SKAEAESLYQSK	0	sp|P04264|K2C1_HUMAN					K2C1_HUMAN
121113_LG_7A_2uL	UP	SLNNQFASFIDK	0	sp|P04264|K2C1_HUMAN					K2C1_HUMAN
121113_LG_7A_2uL	UP	WELLQQVDTSTR	0	sp|P04264|K2C1_HUMAN					K2C1_HUMAN
121113_LG_7B_3uL	UP	SLVNLGGSK	0.027907	sp|P04264|K2C1_HUMAN	1659.6	437.757	2		K2C1_HUMAN
121113_LG_7B_3uL	UP	DVDGAYMTK	0	sp|P04264|K2C1_HUMAN	1507.2	500.228	2		K2C1_HUMAN
121113_LG_7B_3uL	UP	TLLEGEESR	0	sp|P04264|K2C1_HUMAN	1551	517.262	2		K2C1_HUMAN
121113_LG_7B_3uL	UP	AQYEDIAQK	0	sp|P04264|K2C1_HUMAN	1468.8	533.261	2		K2C1_HUMAN
121113_LG_7B_3uL	UP	AEAESLYQSK	0	sp|P04264|K2C1_HUMAN	1492.2	563.277	2		K2C1_HUMAN
121113_LG_7B_3uL	UP	TNAENEFVTIK	0	sp|P04264|K2C1_HUMAN	1723.2	633.325	2		K2C1_HUMAN
121113_LG_7B_3uL	UP	SLDLDSIIAEVK	0	sp|P04264|K2C1_HUMAN	2103	651.863	2		K2C1_HUMAN
121113_LG_7B_3uL	UP	SKAEAESLYQSK	0	sp|P04264|K2C1_HUMAN	1443.6	670.839	2		K2C1_HUMAN
121113_LG_7B_3uL	UP	SLNNQFASFIDK	0	sp|P04264|K2C1_HUMAN	1918.2	692.353	2		K2C1_HUMAN
121113_LG_7B_3uL	UP	WELLQQVDTSTR	0	sp|P04264|K2C1_HUMAN	1909.2	738.379	2		K2C1_HUMAN
121113_LG_7B_3uL	UP	THNLEPYFESFINNLR	0	sp|P04264|K2C1_HUMAN	2112	997.497	2		K2C1_HUMAN
121113_LG_7C_2500nL	UP	SLVNLGGSK	0.0242424	sp|P04264|K2C1_HUMAN	1666.8	437.754	2		K2C1_HUMAN
121113_LG_7C_2500nL	UP	AQYEDIAQK	0	sp|P04264|K2C1_HUMAN	1471.2	533.264	2		K2C1_HUMAN
121113_LG_7C_2500nL	UP	SLNNQFASFIDKVR	0	sp|P04264|K2C1_HUMAN	1956	546.955	3		K2C1_HUMAN
121113_LG_7C_2500nL	UP	AEAESLYQSK	0	sp|P04264|K2C1_HUMAN	1496.4	563.275	2		K2C1_HUMAN
121113_LG_7C_2500nL	UP	TNAENEFVTIK	0	sp|P04264|K2C1_HUMAN	1725.6	633.325	2		K2C1_HUMAN
121113_LG_7C_2500nL	UP	SLDLDSIIAEVK	0	sp|P04264|K2C1_HUMAN	2099.4	651.865	2		K2C1_HUMAN
121113_LG_7C_2500nL	UP	SKAEAESLYQSK	0	sp|P04264|K2C1_HUMAN	1446.6	670.838	2		K2C1_HUMAN
121113_LG_7C_2500nL	UP	LNDLEDALQQAK	0	sp|P04264|K2C1_HUMAN	1794.6	679.353	2		K2C1_HUMAN
121113_LG_7C_2500nL	UP	SLNNQFASFIDK	0	sp|P04264|K2C1_HUMAN	1922.4	692.352	2		K2C1_HUMAN
121113_LG_7C_2500nL	UP	SLNNQFASFIDKVR	0	sp|P04264|K2C1_HUMAN	1960.8	819.936	2		K2C1_HUMAN
121113_LG_7A_2uL	UP	YEELQITAGR	0	sp|P04264|K2C1_HUMAN;sp|P04259|K2C6B_HUMAN					K2C1_HUMAN;K2C6B_HUMAN
121113_LG_7C_2500nL	UP	YEELQITAGR	0	sp|P04264|K2C1_HUMAN;sp|P04259|K2C6B_HUMAN	1681.2	590.308	2		K2C1_HUMAN;K2C6B_HUMAN
121113_LG_7A_2uL	UP	NLDLDSIIAEVR	0.012987	sp|P19013|K2C4_HUMAN;sp|Q86Y46|K2C73_HUMAN					K2C4_HUMAN;K2C73_HUMAN
121113_LG_7B_3uL	UP	AQYEEIANR	0	sp|P13647|K2C5_HUMAN	1483.2	547.269	2		K2C5_HUMAN
121113_LG_7B_3uL	UP	ISISTSGGSFR	0	sp|P13647|K2C5_HUMAN	1664.4	556.292	2		K2C5_HUMAN
121113_LG_7B_3uL	UP	VDALMDEINFMK	0	sp|P13647|K2C5_HUMAN	2041.8	713.351	2		K2C5_HUMAN
121113_LG_7B_3uL	UP	ADTLTDEINFLR	0	sp|P02538|K2C6A_HUMAN;sp|P04259|K2C6B_HUMAN;sp|P48668|K2C6C_HUMAN	2006.4	704.362	2		K2C6A_HUMAN;K2C6B_HUMAN;K2C6C_HUMAN
121113_LG_7A_2uL	UP	(Glu->pyro-Glu)EDCDER(Label:13C(6))DLLTVNR	0.0357143	sp|Q6P0N0|KNL2_HUMAN					KNL2_HUMAN
121113_LG_7B_3uL	UP	VAVEEVDEEGKFVR	0	sp|P02545|LMNA_HUMAN	1635	535.941	3		LMNA_HUMAN
121113_LG_7B_3uL	UP	VAVEEVDEEGK(Label:13C(6))FVR(Label:13C(6))	0	sp|P02545|LMNA_HUMAN	1635	539.953	3		LMNA_HUMAN
121113_LG_7B_3uL	UP	ITESEEVVSR	0	sp|P02545|LMNA_HUMAN	1477.8	574.796	2		LMNA_HUMAN
121113_LG_7B_3uL	UP	AAYEAELGDAR(Label:13C(6))	0	sp|P02545|LMNA_HUMAN	1566	586.295	2		LMNA_HUMAN
121113_LG_7B_3uL	UP	LRDLEDSLAR	0	sp|P02545|LMNA_HUMAN	1630.2	594.322	2		LMNA_HUMAN
121113_LG_7C_2500nL	UP	SSPQAGR(Label:13C(6))R(Label:13C(6))	0.0301205	sp|Q5VZK9|LR16A_HUMAN	1731	435.772	2		LR16A_HUMAN
121113_LG_7A_2uL	UP	ITPENLPQILLQLK	0	sp|P43243|MATR3_HUMAN					MATR3_HUMAN
121113_LG_7A_2uL	UP	ITPENLPQILLQLK(Label:13C(6))	0	sp|P43243|MATR3_HUMAN					MATR3_HUMAN
121113_LG_7A_2uL	UP	MSVQPTVSLGGFEITPPVVLR	0	sp|P06748|NPM_HUMAN					NPM_HUMAN
121113_LG_7A_2uL	UP	MSVQPTVSLGGFEITPPVVLR(Label:13C(6))	0	sp|P06748|NPM_HUMAN					NPM_HUMAN
121113_LG_7B_3uL	UP	NAM(Oxidation)RATVESHESSLILPPIK	0.040724	sp|Q15119|PDK2_HUMAN	1836	737.707	3		PDK2_HUMAN
121113_LG_7A_2uL	UP	IPILLIQQPGK	0	sp|Q99575|POP1_HUMAN					POP1_HUMAN
121113_LG_7C_2500nL	UP	GFAFVTFDDHDSVDK(Label:13C(6))	0.0143885	sp|Q32P51|RA1L2_HUMAN;sp|P0C7M2|RA1L3_HUMAN;sp|P09651|ROA1_HUMAN	1907.4	569.263	3		RA1L2_HUMAN;RA1L3_HUMAN;ROA1_HUMAN
121113_LG_7C_2500nL	UP	GFAFVTFDDHDSVDK(Label:13C(6))	0	sp|Q32P51|RA1L2_HUMAN;sp|P0C7M2|RA1L3_HUMAN;sp|P09651|ROA1_HUMAN	1907.4	853.4	2		RA1L2_HUMAN;RA1L3_HUMAN;ROA1_HUMAN
121113_LG_7C_2500nL	UP	YHTVNGHNC(Carbamidomethyl)EVR	0.0470588	sp|P0C7M2|RA1L3_HUMAN;sp|P09651|ROA1_HUMAN	1358.4	495.881	3		RA1L3_HUMAN;ROA1_HUMAN
121113_LG_7C_2500nL	UP	K(Label:13C(6))SDVETIFSK(Label:13C(6))	0	sp|Q9UKM9|RALY_HUMAN	1677	583.328	2		RALY_HUMAN
121113_LG_7A_2uL	UP	KPSVPWQR(Label:13C(6))QM(Oxidation)DQPQDR(Label:13C(6))	0.0465116	sp|Q86YV0|RASL3_HUMAN					RASL3_HUMAN
121113_LG_7C_2500nL	UP	HPPEDFR	0.02	sp|Q8IXT5|RB12B_HUMAN	1775.4	449.21	2		RB12B_HUMAN
121113_LG_7C_2500nL	UP	ADTGGLGRSITSPTTLYDR(Label:13C(6))	0.0143885	sp|Q08999|RBL2_HUMAN	2086.2	994.047	2		RBL2_HUMAN
121113_LG_7A_2uL	UP	(Acetyl)M(Oxidation)GRRPAR(Label:13C(6))	0	sp|Q96L21|RL10L_HUMAN;sp|P27635|RL10_HUMAN					RL10L_HUMAN;RL10_HUMAN
121113_LG_7C_2500nL	UP	(Gln->pyro-Glu)QEM(Oxidation)QEVQSSR	0	sp|P22626|ROA2_HUMAN	1378.8	610.77	2		ROA2_HUMAN
121113_LG_7C_2500nL	UP	(Gln->pyro-Glu)QEM(Oxidation)QEVQSSR(Label:13C(6))	0	sp|P22626|ROA2_HUMAN	1378.8	613.78	2		ROA2_HUMAN
121113_LG_7C_2500nL	UP	K(Label:13C(6))LFIGGLSFETTEESLR(Label:13C(6))	0	sp|P22626|ROA2_HUMAN	1985.4	647.02	3		ROA2_HUMAN
121113_LG_7B_3uL	UP	(Acetyl)M(Oxidation)EVK(Label:13C(6))PPPGR(Label:13C(6))PQPDSGR(Label:13C(6))	0	sp|P51991|ROA3_HUMAN	1439.4	608.652	3		ROA3_HUMAN
121113_LG_7C_2500nL	UP	GNK(Label:13C(6))PSC(Carbamidomethyl)LLAEQNR	0.02	sp|Q9Y2G9|SBNO2_HUMAN	1437.6	498.579	3		SBNO2_HUMAN
121113_LG_7A_2uL	UP	VGAAEIISR	0	sp|O75533|SF3B1_HUMAN					SF3B1_HUMAN
121113_LG_7B_3uL	UP	GR(Label:13C(6))QLQGCPGAK	0.040724	sp|Q9H3U7|SMOC2_HUMAN	1645.2	561.296	2		SMOC2_HUMAN
121113_LG_7C_2500nL	UP	DLNSVNCDELGPLPPGWEVR	0.0242424	sp|Q9HCE7|SMUF1_HUMAN	2046.6	1105.55	2		SMUF1_HUMAN
121113_LG_7B_3uL	UP	TSDLIVLGLPWK(Label:13C(6))	0	sp|Q13148|TADBP_HUMAN	2181.6	674.391	2		TADBP_HUMAN
121113_LG_7A_2uL	UP	(Acetyl)GLGTLSPR	0.0357143	sp|O43897|TLL1_HUMAN					TLL1_HUMAN
121113_LG_7A_2uL	UP	DSSLCVSGETLAAGTSSPKTEGK	0.012987	sp|P82094|TMF1_HUMAN					TMF1_HUMAN
121113_LG_7B_3uL	UP	(Glu->pyro-Glu)ESELPADLEM(Oxidation)VEK	0.027907	sp|Q8IWV8|UBR2_HUMAN	1957.8	744.384	2		UBR2_HUMAN
121113_LG_7B_3uL	UP	ADELNQTGQILVEQMGK(Label:13C(6))EGLPTEEIK(Label:13C(6))	0.040724	sp|P46939|UTRO_HUMAN	2229.6	962.136	3		UTRO_HUMAN
121113_LG_7B_3uL	UP	VVTYGM(Oxidation)ANLLTGPK	0	sp|Q99536|VAT1_HUMAN	1953	740.405	2		VAT1_HUMAN
121113_LG_7B_3uL	UP	VFSGLADDSK(Label:13C(6))	0.045045	sp|Q05996|ZP2_HUMAN	1429.2	522.764	2		ZP2_HUMAN

## Sheet: Probe
Peptide list: Chromatin fraction					C(Carbamidomethyl) - carbamidomethylated cystein
					M(Oxidation) - oxidated methionine
Probe					R/K - none-labeled arginine/lysine (light peptide)
					R/K(Label:13C(6)) - stable isotpe labeled arginine/lysine (heavy peptide)
CONSENSUS and PEPTIDE pairs
Fraction	Type	Sequence	Score	ProtID	RT	RT con	m/z	m/z con	Charge	Width	Ratio intensity_0:intensity_1		ProtID			Ratio		Ratio-MW		Ratio-MW
121113_LG_8A_3uL	CP	VILDLTPNYR	0	sp|P08195|4F2_HUMAN	4145.4	4145.61	602.342	602.321	2	6	1.57132		4F2_HUMAN			1.57132		0.939651		0.939651
121113_LG_8B_3uL	CP	IGDLQAFQGHGAGNLAGLK(Label:13C(6))	0.0422222	sp|P08195|4F2_HUMAN	4009.2	4013.74	625.001	622.967	3	6	0.757993		4F2_HUMAN			0.757993
121113_LG_8B_3uL	CP	VILDLTPNYR	0	sp|P08195|4F2_HUMAN	4135.8	4143.34	602.34	602.317	2	6	0.758184		4F2_HUMAN			0.758184
121113_LG_8B_3uL	CP	VILDLTPNYR(Label:13C(6))	0	sp|P08195|4F2_HUMAN	4150.2	4143.34	605.347	602.317	2	6	0.758184		4F2_HUMAN			0.758184
121113_LG_8B_3uL	CP	VILDLTPNYR(Label:13C(6))	0	sp|P08195|4F2_HUMAN	4150.2	4151.94	605.347	602.315	2	6	0.874504		4F2_HUMAN			0.874504
121113_LG_8B_3uL	CP	VILDLTPNYR	0	sp|P08195|4F2_HUMAN	4135.8	4135.74	602.34	602.32	2	6	0.917724		4F2_HUMAN			0.917724
121113_LG_8B_3uL	CP	EITALAPSTMK	0	sp|P62736|ACTA_HUMAN;sp|P60709|ACTB_HUMAN;sp|P68032|ACTC_HUMAN;sp|P63261|ACTG_HUMAN;sp|P63267|ACTH_HUMAN;sp|P68133|ACTS_HUMAN	3631.8	3633.98	581.313	581.288	2	6	0.883523		ACTA_HUMAN;ACTB_HUMAN;ACTC_HUMAN;ACTG_HUMAN;ACTH_HUMAN;ACTS_HUMAN			0.883523		0.883523		0.883523
121113_LG_8B_3uL	CP	EITALAPSTMK(Label:13C(6))	0	sp|P62736|ACTA_HUMAN;sp|P60709|ACTB_HUMAN;sp|P68032|ACTC_HUMAN;sp|P63261|ACTG_HUMAN;sp|P63267|ACTH_HUMAN;sp|P68133|ACTS_HUMAN	3631.8	3633.98	584.311	581.288	2	6	0.883523		ACTA_HUMAN;ACTB_HUMAN;ACTC_HUMAN;ACTG_HUMAN;ACTH_HUMAN;ACTS_HUMAN			0.883523
121113_LG_8B_3uL	CP	SYELPDGQVITIGNER	0	sp|P62736|ACTA_HUMAN;sp|Q562R1|ACTBL_HUMAN;sp|Q9BYX7|ACTBM_HUMAN;sp|P60709|ACTB_HUMAN;sp|P68032|ACTC_HUMAN;sp|P63261|ACTG_HUMAN;sp|P63267|ACTH_HUMAN;sp|P68133|ACTS_HUMAN;sp|Q6S8J3|POTEE_HUMAN;sp|A5A3E0|POTEF_HUMAN	4234.2	4233.7	895.951	895.914	2	6	1.13878		ACTA_HUMAN;ACTBL_HUMAN;ACTBM_HUMAN;ACTB_HUMAN;ACTC_HUMAN;ACTG_HUMAN;ACTH_HUMAN;ACTS_HUMAN;POTEE_HUMAN;POTEF_HUMAN			1.13878		1.21845		1.21845
121113_LG_8B_3uL	CP	SYELPDGQVITIGNER(Label:13C(6))	0	sp|P62736|ACTA_HUMAN;sp|Q562R1|ACTBL_HUMAN;sp|Q9BYX7|ACTBM_HUMAN;sp|P60709|ACTB_HUMAN;sp|P68032|ACTC_HUMAN;sp|P63261|ACTG_HUMAN;sp|P63267|ACTH_HUMAN;sp|P68133|ACTS_HUMAN;sp|Q6S8J3|POTEE_HUMAN;sp|A5A3E0|POTEF_HUMAN	4234.2	4233.7	898.958	895.914	2	6	1.13878		ACTA_HUMAN;ACTBL_HUMAN;ACTBM_HUMAN;ACTB_HUMAN;ACTC_HUMAN;ACTG_HUMAN;ACTH_HUMAN;ACTS_HUMAN;POTEE_HUMAN;POTEF_HUMAN			1.13878
121113_LG_8B_3uL	CP	SYELPDGQVITIGNER	0	sp|P62736|ACTA_HUMAN;sp|Q562R1|ACTBL_HUMAN;sp|Q9BYX7|ACTBM_HUMAN;sp|P60709|ACTB_HUMAN;sp|P68032|ACTC_HUMAN;sp|P63261|ACTG_HUMAN;sp|P63267|ACTH_HUMAN;sp|P68133|ACTS_HUMAN;sp|Q6S8J3|POTEE_HUMAN;sp|A5A3E0|POTEF_HUMAN	4234.2	4238.49	895.951	895.911	2	6	1.29812		ACTA_HUMAN;ACTBL_HUMAN;ACTBM_HUMAN;ACTB_HUMAN;ACTC_HUMAN;ACTG_HUMAN;ACTH_HUMAN;ACTS_HUMAN;POTEE_HUMAN;POTEF_HUMAN			1.29812
121113_LG_8B_3uL	CP	SYELPDGQVITIGNER(Label:13C(6))	0	sp|P62736|ACTA_HUMAN;sp|Q562R1|ACTBL_HUMAN;sp|Q9BYX7|ACTBM_HUMAN;sp|P60709|ACTB_HUMAN;sp|P68032|ACTC_HUMAN;sp|P63261|ACTG_HUMAN;sp|P63267|ACTH_HUMAN;sp|P68133|ACTS_HUMAN;sp|Q6S8J3|POTEE_HUMAN;sp|A5A3E0|POTEF_HUMAN	4234.2	4238.49	898.958	895.911	2	6	1.29812		ACTA_HUMAN;ACTBL_HUMAN;ACTBM_HUMAN;ACTB_HUMAN;ACTC_HUMAN;ACTG_HUMAN;ACTH_HUMAN;ACTS_HUMAN;POTEE_HUMAN;POTEF_HUMAN			1.29812
121113_LG_8B_3uL	CP	AVFPSIVGRPR	0	sp|P62736|ACTA_HUMAN;sp|Q9BYX7|ACTBM_HUMAN;sp|P60709|ACTB_HUMAN;sp|P68032|ACTC_HUMAN;sp|P63261|ACTG_HUMAN;sp|P63267|ACTH_HUMAN;sp|P68133|ACTS_HUMAN;sp|Q6S8J3|POTEE_HUMAN;sp|A5A3E0|POTEF_HUMAN;sp|P0CG38|POTEI_HUMAN	3812.4	3811.72	599.853	599.83	2	12	1.72594		ACTA_HUMAN;ACTBM_HUMAN;ACTB_HUMAN;ACTC_HUMAN;ACTG_HUMAN;ACTH_HUMAN;ACTS_HUMAN;POTEE_HUMAN;POTEF_HUMAN;POTEI_HUMAN			1.72594		1.76486		1.76486
121113_LG_8B_3uL	CP	AVFPSIVGRPR	0	sp|P62736|ACTA_HUMAN;sp|Q9BYX7|ACTBM_HUMAN;sp|P60709|ACTB_HUMAN;sp|P68032|ACTC_HUMAN;sp|P63261|ACTG_HUMAN;sp|P63267|ACTH_HUMAN;sp|P68133|ACTS_HUMAN;sp|Q6S8J3|POTEE_HUMAN;sp|A5A3E0|POTEF_HUMAN;sp|P0CG38|POTEI_HUMAN	3812.4	3819.61	599.853	599.825	2	12	1.80378		ACTA_HUMAN;ACTBM_HUMAN;ACTB_HUMAN;ACTC_HUMAN;ACTG_HUMAN;ACTH_HUMAN;ACTS_HUMAN;POTEE_HUMAN;POTEF_HUMAN;POTEI_HUMAN			1.80378
121113_LG_8B_3uL	CP	DLYANTVLSGGTTMYPGIADR	0	sp|P60709|ACTB_HUMAN;sp|P63261|ACTG_HUMAN	4419.6	4419.7	1108.05	1108.02	2	6	1.21826		ACTB_HUMAN;ACTG_HUMAN			1.21826		1.36117		1.36117
121113_LG_8B_3uL	CP	DLYANTVLSGGTTMYPGIADR(Label:13C(6))	0	sp|P60709|ACTB_HUMAN;sp|P63261|ACTG_HUMAN	4424.4	4419.7	1111.05	1108.02	2	6	1.21826		ACTB_HUMAN;ACTG_HUMAN			1.21826
121113_LG_8B_3uL	CP	TTGIVM(Oxidation)DSGDGVTHTVPIYEGYALPHAILR	0	sp|P60709|ACTB_HUMAN;sp|P63261|ACTG_HUMAN	4442.4	4448.25	800.652	800.62	4	6	1.22737		ACTB_HUMAN;ACTG_HUMAN			1.22737
121113_LG_8B_3uL	CP	TTGIVMDSGDGVTHTVPIYEGYALPHAILR	0	sp|P60709|ACTB_HUMAN;sp|P63261|ACTG_HUMAN	4544.4	4547.18	796.654	796.626	4	6	1.27978		ACTB_HUMAN;ACTG_HUMAN			1.27978
121113_LG_8B_3uL	CP	TTGIVM(Oxidation)DSGDGVTHTVPIYEGYALPHAILR	0	sp|P60709|ACTB_HUMAN;sp|P63261|ACTG_HUMAN	4442.4	4441.17	800.652	800.622	4	6	1.35375		ACTB_HUMAN;ACTG_HUMAN			1.35375
121113_LG_8B_3uL	CP	DLYANTVLSGGTTMYPGIADR	0	sp|P60709|ACTB_HUMAN;sp|P63261|ACTG_HUMAN	4419.6	4426.97	1108.05	1108	2	6	1.37056		ACTB_HUMAN;ACTG_HUMAN			1.37056
121113_LG_8B_3uL	CP	DLYANTVLSGGTTMYPGIADR(Label:13C(6))	0	sp|P60709|ACTB_HUMAN;sp|P63261|ACTG_HUMAN	4424.4	4426.97	1111.05	1108	2	6	1.37056		ACTB_HUMAN;ACTG_HUMAN			1.37056
121113_LG_8B_3uL	CP	GYSFTTTAER(Label:13C(6))	0	sp|P60709|ACTB_HUMAN;sp|P63261|ACTG_HUMAN	3264	3267	569.778	566.743	2	6	1.39452		ACTB_HUMAN;ACTG_HUMAN			1.39452
121113_LG_8B_3uL	CP	GYSFTTTAER	0	sp|P60709|ACTB_HUMAN;sp|P63261|ACTG_HUMAN	3268.8	3267	566.768	566.743	2	6	1.39452		ACTB_HUMAN;ACTG_HUMAN			1.39452
121113_LG_8B_3uL	CP	VAPEEHPVLLTEAPLNPK	0	sp|P60709|ACTB_HUMAN;sp|P63261|ACTG_HUMAN	4009.2	4003.48	977.538	977.509	2	6	1.48157		ACTB_HUMAN;ACTG_HUMAN			1.48157
121113_LG_8B_3uL	CP	GYSFTTTAER	0	sp|P60709|ACTB_HUMAN;sp|P63261|ACTG_HUMAN	3268.8	3274.33	566.768	566.742	2	6	1.49892		ACTB_HUMAN;ACTG_HUMAN			1.49892
121113_LG_8B_3uL	CP	VAPEEHPVLLTEAPLNPK	0	sp|P60709|ACTB_HUMAN;sp|P63261|ACTG_HUMAN	4009.2	4011.36	977.538	977.501	2	6	1.52603		ACTB_HUMAN;ACTG_HUMAN			1.52603
121113_LG_8B_3uL	CP	VAPDEHPILLTEAPLNPK	0	sp|Q562R1|ACTBL_HUMAN	4003.2	4003.25	652.023	651.993	3	6	1.36728		ACTBL_HUMAN			1.36728		1.39191		1.39191
121113_LG_8B_3uL	CP	VAPDEHPILLTEAPLNPK	0	sp|Q562R1|ACTBL_HUMAN	4003.2	4010.96	652.023	651.996	3	6	1.41655		ACTBL_HUMAN			1.41655
121113_LG_8B_3uL	CP	(Gln->pyro-Glu)QEYDESGPSIVHR	0	sp|Q9BYX7|ACTBM_HUMAN;sp|P60709|ACTB_HUMAN;sp|P63261|ACTG_HUMAN;sp|Q6S8J3|POTEE_HUMAN;sp|A5A3E0|POTEF_HUMAN;sp|P0CG38|POTEI_HUMAN;sp|P0CG39|POTEJ_HUMAN	3342	3341.53	750.344	750.312	2	6	1.34115		ACTBM_HUMAN;ACTB_HUMAN;ACTG_HUMAN;POTEE_HUMAN;POTEF_HUMAN;POTEI_HUMAN;POTEJ_HUMAN			1.34115		1.41545		1.41545
121113_LG_8B_3uL	CP	(Gln->pyro-Glu)QEYDESGPSIVHR(Label:13C(6))	0	sp|Q9BYX7|ACTBM_HUMAN;sp|P60709|ACTB_HUMAN;sp|P63261|ACTG_HUMAN;sp|Q6S8J3|POTEE_HUMAN;sp|A5A3E0|POTEF_HUMAN;sp|P0CG38|POTEI_HUMAN;sp|P0CG39|POTEJ_HUMAN	3342	3341.53	753.355	750.312	2	6	1.34115		ACTBM_HUMAN;ACTB_HUMAN;ACTG_HUMAN;POTEE_HUMAN;POTEF_HUMAN;POTEI_HUMAN;POTEJ_HUMAN			1.34115
121113_LG_8B_3uL	CP	QEYDESGPSIVHR	0	sp|Q9BYX7|ACTBM_HUMAN;sp|P60709|ACTB_HUMAN;sp|P63261|ACTG_HUMAN;sp|Q6S8J3|POTEE_HUMAN;sp|A5A3E0|POTEF_HUMAN;sp|P0CG38|POTEI_HUMAN;sp|P0CG39|POTEJ_HUMAN	3060.6	3061.47	506.234	506.214	3	6	1.42609		ACTBM_HUMAN;ACTB_HUMAN;ACTG_HUMAN;POTEE_HUMAN;POTEF_HUMAN;POTEI_HUMAN;POTEJ_HUMAN			1.42609
121113_LG_8B_3uL	CP	(Gln->pyro-Glu)QEYDESGPSIVHR	0	sp|Q9BYX7|ACTBM_HUMAN;sp|P60709|ACTB_HUMAN;sp|P63261|ACTG_HUMAN;sp|Q6S8J3|POTEE_HUMAN;sp|A5A3E0|POTEF_HUMAN;sp|P0CG38|POTEI_HUMAN;sp|P0CG39|POTEJ_HUMAN	3342	3349.39	750.344	750.313	2	6	1.48443		ACTBM_HUMAN;ACTB_HUMAN;ACTG_HUMAN;POTEE_HUMAN;POTEF_HUMAN;POTEI_HUMAN;POTEJ_HUMAN			1.48443
121113_LG_8B_3uL	CP	(Gln->pyro-Glu)QEYDESGPSIVHR(Label:13C(6))	0	sp|Q9BYX7|ACTBM_HUMAN;sp|P60709|ACTB_HUMAN;sp|P63261|ACTG_HUMAN;sp|Q6S8J3|POTEE_HUMAN;sp|A5A3E0|POTEF_HUMAN;sp|P0CG38|POTEI_HUMAN;sp|P0CG39|POTEJ_HUMAN	3342	3349.39	753.355	750.313	2	6	1.48443		ACTBM_HUMAN;ACTB_HUMAN;ACTG_HUMAN;POTEE_HUMAN;POTEF_HUMAN;POTEI_HUMAN;POTEJ_HUMAN			1.48443
121113_LG_8C_3uL	CP	TPAQYDASELK	0	sp|P07355|ANXA2_HUMAN;sp|A6NMY6|AXA2L_HUMAN	3098.4	3107.04	611.798	611.774	2	6	1.02484		ANXA2_HUMAN;AXA2L_HUMAN			1.02484		1.02484		1.02484
121113_LG_8C_3uL	CP	TPAQYDASELK(Label:13C(6))	0	sp|P07355|ANXA2_HUMAN;sp|A6NMY6|AXA2L_HUMAN	3098.4	3107.04	614.81	611.774	2	6	1.02484		ANXA2_HUMAN;AXA2L_HUMAN			1.02484
121113_LG_8C_3uL	CP	(Acetyl)MMEPPKPEPELQR	0	sp|Q9NVE4|CCD87_HUMAN	2818.8	2819.41	541.915	541.891	3	12	1.10201		CCD87_HUMAN			1.10201		1.10201		1.10201
121113_LG_8A_3uL	CP	FTR(Label:13C(6))SSFLSGVGLGPM(Oxidation)AK(Label:13C(6))	0.0263158	sp|Q5SQS8|CJ120_HUMAN	4170	4169.7	595.322	593.299	3	6	1.03511		CJ120_HUMAN			1.03511		1.03511		1.03511
121113_LG_8C_3uL	CP	C(Carbamidomethyl)RWGLGQEPLC(Carbamidomethyl)PR(Label:13C(6))	0.0242718	sp|Q8N910|CO056_HUMAN	2814	2819.41	545.928	541.891	3	12	1.10201		CO056_HUMAN			1.10201		1.10201		1.10201
121113_LG_8B_3uL	CP	VLEEANQAINPK(Label:13C(6))	0	sp|Q92841|DDX17_HUMAN	3187.2	3187.3	666.363	663.328	2	6	1.01879		DDX17_HUMAN			1.01879		1.01879		1.01879
121113_LG_8B_3uL	CP	APILIATDVASR(Label:13C(6))	0	sp|Q92841|DDX17_HUMAN;sp|P17844|DDX5_HUMAN	3974.4	3976.66	616.869	613.834	2	6	0.917975		DDX17_HUMAN;DDX5_HUMAN			0.917975		0.917975		0.917975
121113_LG_8B_3uL	CP	AAVIGDVIR(Label:13C(6))	0.00488998	sp|Q9NR30|DDX21_HUMAN	3764.4	3764.16	460.286	457.254	2	6	1.45991		DDX21_HUMAN			1.45991		1.50696		1.50696
121113_LG_8B_3uL	CP	(Gln->pyro-Glu)QDAQSLHGDIPQK	0	sp|Q9NR30|DDX21_HUMAN	3162.6	3166.97	710.349	710.319	2	6	1.46469		DDX21_HUMAN			1.46469
121113_LG_8B_3uL	CP	GVTFLFPIQAK	0.00488998	sp|Q9NR30|DDX21_HUMAN	4799.4	4802.22	610.856	610.835	2	6	1.4665		DDX21_HUMAN			1.4665
121113_LG_8B_3uL	CP	GVTFLFPIQAK(Label:13C(6))	0.00257069	sp|Q9NR30|DDX21_HUMAN	4804.2	4802.22	613.865	610.835	2	6	1.4665		DDX21_HUMAN			1.4665
121113_LG_8B_3uL	CP	GVTFLFPIQAK	0.00488998	sp|Q9NR30|DDX21_HUMAN	4799.4	4808.6	610.856	610.836	2	6	1.59209		DDX21_HUMAN			1.59209
121113_LG_8B_3uL	CP	GVTFLFPIQAK(Label:13C(6))	0.00257069	sp|Q9NR30|DDX21_HUMAN	4804.2	4808.6	613.865	610.836	2	6	1.59209		DDX21_HUMAN			1.59209
121113_LG_8B_3uL	CP	VSVFFGGLSIK(Label:13C(6))	0.00488998	sp|O00148|DDX39_HUMAN	4731.6	4736.04	580.339	577.312	2	6	0.97305		DDX39_HUMAN			0.97305		0.97305		0.97305
121113_LG_8B_3uL	CP	DFLLKPELLR	0	sp|O00148|DDX39_HUMAN;sp|Q13838|UAP56_HUMAN	4457.4	4462.45	622.372	622.349	2	12	0.774476		DDX39_HUMAN;UAP56_HUMAN			0.774476		0.799628		0.799628
121113_LG_8B_3uL	CP	ILVATNLFGR(Label:13C(6))	0	sp|O00148|DDX39_HUMAN;sp|Q13838|UAP56_HUMAN	4433.4	4439.83	555.339	552.308	2	6	0.796396		DDX39_HUMAN;UAP56_HUMAN			0.796396
121113_LG_8B_3uL	CP	ILVATNLFGR	0	sp|O00148|DDX39_HUMAN;sp|Q13838|UAP56_HUMAN	4438.2	4439.83	552.331	552.308	2	6	0.796396		DDX39_HUMAN;UAP56_HUMAN			0.796396
121113_LG_8B_3uL	CP	ILVATNLFGR(Label:13C(6))	0	sp|O00148|DDX39_HUMAN;sp|Q13838|UAP56_HUMAN	4477.8	4477.69	555.341	552.309	2	6	0.796689		DDX39_HUMAN;UAP56_HUMAN			0.796689
121113_LG_8B_3uL	CP	ILVATNLFGR(Label:13C(6))	0	sp|O00148|DDX39_HUMAN;sp|Q13838|UAP56_HUMAN	4477.8	4469.37	555.341	552.309	2	6	0.798167		DDX39_HUMAN;UAP56_HUMAN			0.798167
121113_LG_8B_3uL	CP	R(Label:13C(6))ILVATNLFGR(Label:13C(6))	0	sp|O00148|DDX39_HUMAN;sp|Q13838|UAP56_HUMAN	4165.2	4166.71	636.399	630.361	2	12	0.80196		DDX39_HUMAN;UAP56_HUMAN			0.80196
121113_LG_8B_3uL	CP	GSYVSIHSSGFR(Label:13C(6))	0	sp|O00148|DDX39_HUMAN;sp|Q13838|UAP56_HUMAN	3322.8	3321.07	651.834	648.794	2	6	0.808505		DDX39_HUMAN;UAP56_HUMAN			0.808505
121113_LG_8B_3uL	CP	GSYVSIHSSGFR(Label:13C(6))	0	sp|O00148|DDX39_HUMAN;sp|Q13838|UAP56_HUMAN	3322.8	3328.76	651.834	648.797	2	6	0.824432		DDX39_HUMAN;UAP56_HUMAN			0.824432
121113_LG_8B_3uL	CP	IFEPPPPK(Label:13C(6))	0.0117371	sp|O43143|DHX15_HUMAN	3253.8	3257.12	465.769	462.743	2	6	0.725755		DHX15_HUMAN			0.725755		0.725755		0.725755
121113_LG_8A_3uL	CP	LAAQSC(Carbamidomethyl)ALSLVR	0	sp|Q08211|DHX9_HUMAN	3923.4	3926.63	644.852	644.833	2	6	0.834071		DHX9_HUMAN			0.834071		0.936294		0.936294
121113_LG_8A_3uL	CP	LAAQSC(Carbamidomethyl)ALSLVR(Label:13C(6))	0	sp|Q08211|DHX9_HUMAN	3923.4	3926.63	647.863	644.833	2	6	0.834071		DHX9_HUMAN			0.834071
121113_LG_8A_3uL	CP	LGGIGQFLAK(Label:13C(6))	0.00571429	sp|Q08211|DHX9_HUMAN	4239.6	4237.97	505.309	502.282	2	6	0.871836		DHX9_HUMAN			0.871836
121113_LG_8A_3uL	CP	AAMEALVVEVTK(Label:13C(6))	0	sp|Q08211|DHX9_HUMAN	4317	4315.83	633.855	630.824	2	6	0.885019		DHX9_HUMAN			0.885019
121113_LG_8A_3uL	CP	VFDPVPVGVTK(Label:13C(6))	0	sp|Q08211|DHX9_HUMAN	3994.2	3999.79	582.34	579.311	2	6	0.904572		DHX9_HUMAN			0.904572
121113_LG_8A_3uL	CP	GISHVIVDEIHER(Label:13C(6))	0	sp|Q08211|DHX9_HUMAN	3540	3541.85	503.937	501.911	3	6	0.905253		DHX9_HUMAN			0.905253
121113_LG_8A_3uL	CP	ELDALDANDELTPLGR(Label:13C(6))	0	sp|Q08211|DHX9_HUMAN	4248.6	4253.97	874.443	871.409	2	6	0.925405		DHX9_HUMAN			0.925405
121113_LG_8A_3uL	CP	ELDALDANDELTPLGR	0	sp|Q08211|DHX9_HUMAN	4256.4	4253.97	871.44	871.409	2	6	0.925405		DHX9_HUMAN			0.925405
121113_LG_8A_3uL	CP	GISHVIVDEIHER(Label:13C(6))	0	sp|Q08211|DHX9_HUMAN	3540	3549.95	503.937	501.912	3	6	0.94077		DHX9_HUMAN			0.94077
121113_LG_8A_3uL	CP	QPAIISQLDPVNER	0	sp|Q08211|DHX9_HUMAN	4141.2	4142.78	790.427	790.407	2	6	0.948772		DHX9_HUMAN			0.948772
121113_LG_8A_3uL	CP	QPAIISQLDPVNER(Label:13C(6))	0	sp|Q08211|DHX9_HUMAN	4141.2	4142.78	793.438	790.407	2	6	0.948772		DHX9_HUMAN			0.948772
121113_LG_8A_3uL	CP	DVVQAYPEVR	0	sp|Q08211|DHX9_HUMAN	3418.8	3428.35	588.303	588.284	2	6	0.951137		DHX9_HUMAN			0.951137
121113_LG_8A_3uL	CP	DVVQAYPEVR(Label:13C(6))	0	sp|Q08211|DHX9_HUMAN	3418.8	3428.35	591.314	588.284	2	6	0.951137		DHX9_HUMAN			0.951137
121113_LG_8A_3uL	CP	YQILPLHSQIPR(Label:13C(6))	0	sp|Q08211|DHX9_HUMAN	3994.2	3993.2	490.951	488.926	3	6	0.970567		DHX9_HUMAN			0.970567
121113_LG_8A_3uL	CP	YQILPLHSQIPR(Label:13C(6))	0	sp|Q08211|DHX9_HUMAN	3994.2	3999.79	490.951	488.928	3	6	0.971484		DHX9_HUMAN			0.971484
121113_LG_8A_3uL	CP	AAMEALVVEVTK(Label:13C(6))	0	sp|Q08211|DHX9_HUMAN	4317	4322.05	633.855	630.823	2	6	0.975353		DHX9_HUMAN			0.975353
121113_LG_8A_3uL	CP	AIEPPPLDAVIEAEHTLR(Label:13C(6))	0	sp|Q08211|DHX9_HUMAN	4757.4	4767.04	659.693	657.662	3	6	0.97979		DHX9_HUMAN			0.97979
121113_LG_8A_3uL	CP	AIEPPPLDAVIEAEHTLR(Label:13C(6))	0	sp|Q08211|DHX9_HUMAN	4761	4767.04	659.69	657.662	3	6	0.97979		DHX9_HUMAN			0.97979
121113_LG_8A_3uL	CP	AAEC(Carbamidomethyl)NIVVTQPR	0	sp|Q08211|DHX9_HUMAN	3253.2	3253.05	679.347	679.327	2	6	1.01134		DHX9_HUMAN			1.01134
121113_LG_8A_3uL	CP	AAEC(Carbamidomethyl)NIVVTQPR(Label:13C(6))	0	sp|Q08211|DHX9_HUMAN	3259.2	3253.05	682.355	679.327	2	6	1.01134		DHX9_HUMAN			1.01134
121113_LG_8A_3uL	CP	YLNTNPVGGLLEYAR	0	sp|P55265|DSRAD_HUMAN	4655.4	4659.29	840.447	840.42	2	6	1.03966		DSRAD_HUMAN			1.03966		1.03966		1.03966
121113_LG_8A_3uL	CP	YLNTNPVGGLLEYAR(Label:13C(6))	0	sp|P55265|DSRAD_HUMAN	4655.4	4659.29	843.45	840.42	2	6	1.03966		DSRAD_HUMAN			1.03966
121113_LG_8B_3uL	CP	IGGIGTVPVGR(Label:13C(6))	0	sp|P68104|EF1A1_HUMAN;sp|Q05639|EF1A2_HUMAN;sp|Q5VTE0|EF1A3_HUMAN	3592.2	3595.8	516.314	513.288	2	6	0.868107		EF1A1_HUMAN;EF1A2_HUMAN;EF1A3_HUMAN			0.868107		0.887497		0.887497
121113_LG_8B_3uL	CP	IGGIGTVPVGR	0	sp|P68104|EF1A1_HUMAN;sp|Q05639|EF1A2_HUMAN;sp|Q5VTE0|EF1A3_HUMAN	3598.2	3595.8	513.307	513.288	2	6	0.868107		EF1A1_HUMAN;EF1A2_HUMAN;EF1A3_HUMAN			0.868107
121113_LG_8B_3uL	CP	LPLQDVYK(Label:13C(6))	0	sp|P68104|EF1A1_HUMAN;sp|Q05639|EF1A2_HUMAN;sp|Q5VTE0|EF1A3_HUMAN	3705.6	3708.13	491.287	488.258	2	6	0.90512		EF1A1_HUMAN;EF1A2_HUMAN;EF1A3_HUMAN			0.90512
121113_LG_8B_3uL	CP	IGGIGTVPVGR	0	sp|P68104|EF1A1_HUMAN;sp|Q05639|EF1A2_HUMAN;sp|Q5VTE0|EF1A3_HUMAN	3598.2	3603.63	513.307	513.286	2	6	0.908653		EF1A1_HUMAN;EF1A2_HUMAN;EF1A3_HUMAN			0.908653
121113_LG_8B_3uL	CP	VETGVLK(Label:13C(6))PGMVVTFAPVNVTTEVK(Label:13C(6))	0	sp|P68104|EF1A1_HUMAN;sp|Q5VTE0|EF1A3_HUMAN	4598.4	4600.52	843.142	839.106	3	12	0.847584		EF1A1_HUMAN;EF1A3_HUMAN			0.847584		0.847584		0.847584
121113_LG_8A_3uL	CP	IPLENLQIIR	0	sp|P00533|EGFR_HUMAN	4416.6	4419.09	604.867	604.848	2	6	1.47291		EGFR_HUMAN			1.47291		1.47291		1.47291
121113_LG_8A_3uL	CP	IPLENLQIIR(Label:13C(6))	0	sp|P00533|EGFR_HUMAN	4422.6	4419.09	607.878	604.848	2	6	1.47291		EGFR_HUMAN			1.47291
121113_LG_8C_3uL	CP	DANLYISGLPR(Label:13C(6))	0	sp|Q15717|ELAV1_HUMAN	4082.4	4086.66	612.833	609.799	2	6	0.887967		ELAV1_HUMAN			0.887967		0.913698		0.913698
121113_LG_8C_3uL	CP	DANLYISGLPR	0	sp|Q15717|ELAV1_HUMAN	4086.6	4086.66	609.83	609.799	2	6	0.887967		ELAV1_HUMAN			0.887967
121113_LG_8C_3uL	CP	VLVDQTTGLSR	0	sp|Q15717|ELAV1_HUMAN	3347.4	3348.9	594.833	594.803	2	6	0.919872		ELAV1_HUMAN			0.919872
121113_LG_8C_3uL	CP	VLVDQTTGLSR(Label:13C(6))	0	sp|Q15717|ELAV1_HUMAN	3347.4	3348.9	597.844	594.803	2	6	0.919872		ELAV1_HUMAN			0.919872
121113_LG_8C_3uL	CP	VLVDQTTGLSR	0	sp|Q15717|ELAV1_HUMAN	3347.4	3341.73	594.833	594.808	2	6	0.933257		ELAV1_HUMAN			0.933257
121113_LG_8C_3uL	CP	VLVDQTTGLSR(Label:13C(6))	0	sp|Q15717|ELAV1_HUMAN	3347.4	3341.73	597.844	594.808	2	6	0.933257		ELAV1_HUMAN			0.933257
121113_LG_8B_3uL	CP	AM(Oxidation)YAPPIK(Label:13C(6))	0.00488998	sp|P20871|ENV_HV1JR;sp|P05878|ENV_HV1SC;sp|P05881|ENV_HV1ZH	2909.4	2916.69	456.741	453.716	2	6	1.09494		ENV_HV1JR;ENV_HV1SC;ENV_HV1ZH			1.09494		1.11605		1.11605
121113_LG_8B_3uL	CP	AM(Oxidation)YAPPIK(Label:13C(6))	0.00488998	sp|P20871|ENV_HV1JR;sp|P05878|ENV_HV1SC;sp|P05881|ENV_HV1ZH	2909.4	2909.54	456.741	453.714	2	6	1.13715		ENV_HV1JR;ENV_HV1SC;ENV_HV1ZH			1.13715
121113_LG_8B_3uL	CP	APDFVFYAPR	0	sp|P15311|EZRI_HUMAN;sp|P26038|MOES_HUMAN;sp|P35241|RADI_HUMAN	4313.4	4320.49	591.801	591.777	2	6	1.26063		EZRI_HUMAN;MOES_HUMAN;RADI_HUMAN			1.26063		1.32451		1.32451
121113_LG_8B_3uL	CP	APDFVFYAPR(Label:13C(6))	0	sp|P15311|EZRI_HUMAN;sp|P26038|MOES_HUMAN;sp|P35241|RADI_HUMAN	4323.6	4320.49	594.814	591.777	2	6	1.26063		EZRI_HUMAN;MOES_HUMAN;RADI_HUMAN			1.26063
121113_LG_8B_3uL	CP	APDFVFYAPR	0	sp|P15311|EZRI_HUMAN;sp|P26038|MOES_HUMAN;sp|P35241|RADI_HUMAN	4313.4	4311.74	591.801	591.778	2	6	1.30502		EZRI_HUMAN;MOES_HUMAN;RADI_HUMAN			1.30502
121113_LG_8B_3uL	CP	IGFPWSEIR	0.0380313	sp|P15311|EZRI_HUMAN;sp|P26038|MOES_HUMAN;sp|P35241|RADI_HUMAN	4657.8	4656	552.791	552.77	2	6	1.39813		EZRI_HUMAN;MOES_HUMAN;RADI_HUMAN			1.39813
121113_LG_8B_3uL	CP	IGFPWSEIR(Label:13C(6))	0	sp|P15311|EZRI_HUMAN;sp|P26038|MOES_HUMAN;sp|P35241|RADI_HUMAN	4663.8	4656	555.806	552.77	2	6	1.39813		EZRI_HUMAN;MOES_HUMAN;RADI_HUMAN			1.39813
121113_LG_8C_3uL	CP	TNIIPVIEDAR	0.0205128	sp|P22087|FBRL_HUMAN	4189.2	4193.31	620.847	620.821	2	6	1.14087		FBRL_HUMAN			1.14087		1.15137		1.15137
121113_LG_8C_3uL	CP	TNIIPVIEDAR(Label:13C(6))	0	sp|P22087|FBRL_HUMAN	4192.8	4193.31	623.858	620.821	2	6	1.14087		FBRL_HUMAN			1.14087
121113_LG_8C_3uL	CP	TNIIPVIEDAR(Label:13C(6))	0	sp|P22087|FBRL_HUMAN	4192.8	4201.79	623.858	620.818	2	6	1.17237		FBRL_HUMAN			1.17237
121113_LG_8B_3uL	CP	GEATVSFDDPPSAK(Label:13C(6))	0	sp|P35637|FUS_HUMAN;sp|Q92804|RBP56_HUMAN	3391.8	3398.14	713.846	710.804	2	6	0.927997		FUS_HUMAN;RBP56_HUMAN			0.927997		0.927997		0.927997
121113_LG_8B_3uL	CP	GEATVSFDDPPSAK	0	sp|P35637|FUS_HUMAN;sp|Q92804|RBP56_HUMAN	3396	3398.14	710.836	710.804	2	6	0.927997		FUS_HUMAN;RBP56_HUMAN			0.927997
121113_LG_8B_3uL	CP	VEIIANDQGNR(Label:13C(6))	0	sp|P11021|GRP78_HUMAN;sp|P34931|HS71L_HUMAN;sp|P08107|HSP71_HUMAN;sp|P54652|HSP72_HUMAN;sp|P11142|HSP7C_HUMAN	3050.4	3058.78	617.823	614.788	2	6	0.723536		GRP78_HUMAN;HS71L_HUMAN;HSP71_HUMAN;HSP72_HUMAN;HSP7C_HUMAN			0.723536		0.732702		0.732702
121113_LG_8B_3uL	CP	VEIIANDQGNR	0	sp|P11021|GRP78_HUMAN;sp|P34931|HS71L_HUMAN;sp|P08107|HSP71_HUMAN;sp|P54652|HSP72_HUMAN;sp|P11142|HSP7C_HUMAN	3065.4	3058.78	614.816	614.788	2	6	0.723536		GRP78_HUMAN;HS71L_HUMAN;HSP71_HUMAN;HSP72_HUMAN;HSP7C_HUMAN			0.723536
121113_LG_8B_3uL	CP	VEIIANDQGNR	0	sp|P11021|GRP78_HUMAN;sp|P34931|HS71L_HUMAN;sp|P08107|HSP71_HUMAN;sp|P54652|HSP72_HUMAN;sp|P11142|HSP7C_HUMAN	3065.4	3066.89	614.816	614.793	2	6	0.751035		GRP78_HUMAN;HS71L_HUMAN;HSP71_HUMAN;HSP72_HUMAN;HSP7C_HUMAN			0.751035
121113_LG_8B_3uL	CP	ALAAAGYDVEK(Label:13C(6))	0.00488998	sp|Q02539|H11_HUMAN;sp|P16403|H12_HUMAN;sp|P16402|H13_HUMAN;sp|P10412|H14_HUMAN;sp|P22492|H1T_HUMAN	3225.6	3232.47	557.297	554.264	2	6	0.909291		H11_HUMAN;H12_HUMAN;H13_HUMAN;H14_HUMAN;H1T_HUMAN			0.909291		0.895901		0.895901
121113_LG_8B_3uL	CP	ALAAAGYDVEK	0	sp|Q02539|H11_HUMAN;sp|P16403|H12_HUMAN;sp|P16402|H13_HUMAN;sp|P10412|H14_HUMAN;sp|P22492|H1T_HUMAN	3231	3232.47	554.286	554.264	2	6	0.909291		H11_HUMAN;H12_HUMAN;H13_HUMAN;H14_HUMAN;H1T_HUMAN			0.909291
121113_LG_8B_3uL	CP	ALAAAGYDVEK(Label:13C(6))	0.00488998	sp|Q02539|H11_HUMAN;sp|P16403|H12_HUMAN;sp|P16402|H13_HUMAN;sp|P10412|H14_HUMAN;sp|P22492|H1T_HUMAN	3225.6	3225.63	557.297	554.262	2	6	0.948363		H11_HUMAN;H12_HUMAN;H13_HUMAN;H14_HUMAN;H1T_HUMAN			0.948363
121113_LG_8B_3uL	CP	ALAAAGYDVEK	0	sp|Q02539|H11_HUMAN;sp|P16403|H12_HUMAN;sp|P16402|H13_HUMAN;sp|P10412|H14_HUMAN;sp|P22492|H1T_HUMAN	3231	3225.63	554.286	554.262	2	6	0.948363		H11_HUMAN;H12_HUMAN;H13_HUMAN;H14_HUMAN;H1T_HUMAN			0.948363
121113_LG_8C_3uL	CP	ALAAAGYDVEK	0	sp|Q02539|H11_HUMAN;sp|P16403|H12_HUMAN;sp|P16402|H13_HUMAN;sp|P10412|H14_HUMAN;sp|P22492|H1T_HUMAN	3391.2	3392.48	554.288	554.264	2	6	0.77713		H11_HUMAN;H12_HUMAN;H13_HUMAN;H14_HUMAN;H1T_HUMAN			0.77713
121113_LG_8C_3uL	CP	ALAAAGYDVEK(Label:13C(6))	0.0205128	sp|Q02539|H11_HUMAN;sp|P16403|H12_HUMAN;sp|P16402|H13_HUMAN;sp|P10412|H14_HUMAN;sp|P22492|H1T_HUMAN	3400.2	3392.48	557.296	554.264	2	6	0.77713		H11_HUMAN;H12_HUMAN;H13_HUMAN;H14_HUMAN;H1T_HUMAN			0.77713
121113_LG_8C_3uL	CP	ALAAAGYDVEK(Label:13C(6))	0.0205128	sp|Q02539|H11_HUMAN;sp|P16403|H12_HUMAN;sp|P16402|H13_HUMAN;sp|P10412|H14_HUMAN;sp|P22492|H1T_HUMAN	3400.2	3402.7	557.296	554.26	2	6	0.780807		H11_HUMAN;H12_HUMAN;H13_HUMAN;H14_HUMAN;H1T_HUMAN			0.780807
121113_LG_8C_3uL	CP	ALAAAGYDVEK	0	sp|Q02539|H11_HUMAN;sp|P16403|H12_HUMAN;sp|P16402|H13_HUMAN;sp|P10412|H14_HUMAN;sp|P22492|H1T_HUMAN	3391.2	3384.91	554.288	554.265	2	6	0.840937		H11_HUMAN;H12_HUMAN;H13_HUMAN;H14_HUMAN;H1T_HUMAN			0.840937
121113_LG_8C_3uL	CP	K(Label:13C(6))ALAAAGYDVEK(Label:13C(6))	0.0242718	sp|Q02539|H11_HUMAN;sp|P16403|H12_HUMAN;sp|P16402|H13_HUMAN;sp|P10412|H14_HUMAN;sp|P22492|H1T_HUMAN	3009.6	3006.95	416.568	412.536	3	12	0.850359		H11_HUMAN;H12_HUMAN;H13_HUMAN;H14_HUMAN;H1T_HUMAN			0.850359
121113_LG_8C_3uL	CP	ALAAAGYDVEK(Label:13C(6))	0.0205128	sp|Q02539|H11_HUMAN;sp|P16403|H12_HUMAN;sp|P16402|H13_HUMAN;sp|P10412|H14_HUMAN;sp|P22492|H1T_HUMAN	3356.4	3351.19	557.298	554.262	2	6	0.858219		H11_HUMAN;H12_HUMAN;H13_HUMAN;H14_HUMAN;H1T_HUMAN			0.858219
121113_LG_8C_3uL	CP	ALAAAGYDVEK(Label:13C(6))NNSR(Label:13C(6))	0	sp|Q02539|H11_HUMAN;sp|P16403|H12_HUMAN;sp|P16402|H13_HUMAN;sp|P10412|H14_HUMAN;sp|P22492|H1T_HUMAN	3024.6	3022.33	795.92	789.87	2	12	0.878825		H11_HUMAN;H12_HUMAN;H13_HUMAN;H14_HUMAN;H1T_HUMAN			0.878825
121113_LG_8C_3uL	CP	ALAAAGYDVEK(Label:13C(6))	0	sp|Q02539|H11_HUMAN;sp|P16403|H12_HUMAN;sp|P16402|H13_HUMAN;sp|P10412|H14_HUMAN;sp|P22492|H1T_HUMAN	3312.6	3303.29	557.298	554.263	2	6	0.884427		H11_HUMAN;H12_HUMAN;H13_HUMAN;H14_HUMAN;H1T_HUMAN			0.884427
121113_LG_8C_3uL	CP	K(Label:13C(6))ALAAAGYDVEK(Label:13C(6))	0.0242718	sp|Q02539|H11_HUMAN;sp|P16403|H12_HUMAN;sp|P16402|H13_HUMAN;sp|P10412|H14_HUMAN;sp|P22492|H1T_HUMAN	3009.6	3015.31	416.568	412.54	3	12	0.886387		H11_HUMAN;H12_HUMAN;H13_HUMAN;H14_HUMAN;H1T_HUMAN			0.886387
121113_LG_8C_3uL	CP	ALAAAGYDVEK(Label:13C(6))NNSR(Label:13C(6))	0	sp|Q02539|H11_HUMAN;sp|P16403|H12_HUMAN;sp|P16402|H13_HUMAN;sp|P10412|H14_HUMAN;sp|P22492|H1T_HUMAN	3019.8	3022.51	530.943	526.904	3	12	0.88988		H11_HUMAN;H12_HUMAN;H13_HUMAN;H14_HUMAN;H1T_HUMAN			0.88988
121113_LG_8C_3uL	CP	ALAAAGYDVEKNNSR	0	sp|Q02539|H11_HUMAN;sp|P16403|H12_HUMAN;sp|P16402|H13_HUMAN;sp|P10412|H14_HUMAN;sp|P22492|H1T_HUMAN	3024.6	3022.51	526.928	526.904	3	12	0.88988		H11_HUMAN;H12_HUMAN;H13_HUMAN;H14_HUMAN;H1T_HUMAN			0.88988
121113_LG_8C_3uL	CP	ALAAAGYDVEK(Label:13C(6))	0	sp|Q02539|H11_HUMAN;sp|P16403|H12_HUMAN;sp|P16402|H13_HUMAN;sp|P10412|H14_HUMAN;sp|P22492|H1T_HUMAN	3312.6	3322.08	557.298	554.262	2	6	0.900655		H11_HUMAN;H12_HUMAN;H13_HUMAN;H14_HUMAN;H1T_HUMAN			0.900655
121113_LG_8C_3uL	CP	ALAAAGYDVEK	0	sp|Q02539|H11_HUMAN;sp|P16403|H12_HUMAN;sp|P16402|H13_HUMAN;sp|P10412|H14_HUMAN;sp|P22492|H1T_HUMAN	3318	3322.08	554.288	554.262	2	6	0.900655		H11_HUMAN;H12_HUMAN;H13_HUMAN;H14_HUMAN;H1T_HUMAN			0.900655
121113_LG_8C_3uL	CP	KALAAAGYDVEK	0	sp|Q02539|H11_HUMAN;sp|P16403|H12_HUMAN;sp|P16402|H13_HUMAN;sp|P10412|H14_HUMAN;sp|P22492|H1T_HUMAN	3004.8	3006.61	618.335	618.31	2	12	0.910408		H11_HUMAN;H12_HUMAN;H13_HUMAN;H14_HUMAN;H1T_HUMAN			0.910408
121113_LG_8C_3uL	CP	K(Label:13C(6))ALAAAGYDVEK(Label:13C(6))	0	sp|Q02539|H11_HUMAN;sp|P16403|H12_HUMAN;sp|P16402|H13_HUMAN;sp|P10412|H14_HUMAN;sp|P22492|H1T_HUMAN	3004.8	3006.61	624.356	618.31	2	12	0.910408		H11_HUMAN;H12_HUMAN;H13_HUMAN;H14_HUMAN;H1T_HUMAN			0.910408
121113_LG_8C_3uL	CP	ALAAAGYDVEK	0	sp|Q02539|H11_HUMAN;sp|P16403|H12_HUMAN;sp|P16402|H13_HUMAN;sp|P10412|H14_HUMAN;sp|P22492|H1T_HUMAN	3227.4	3227.58	554.288	554.254	2	6	0.92639		H11_HUMAN;H12_HUMAN;H13_HUMAN;H14_HUMAN;H1T_HUMAN			0.92639
121113_LG_8C_3uL	CP	ALAAAGYDVEK(Label:13C(6))	0	sp|Q02539|H11_HUMAN;sp|P16403|H12_HUMAN;sp|P16402|H13_HUMAN;sp|P10412|H14_HUMAN;sp|P22492|H1T_HUMAN	3227.4	3227.58	557.3	554.254	2	6	0.92639		H11_HUMAN;H12_HUMAN;H13_HUMAN;H14_HUMAN;H1T_HUMAN			0.92639
121113_LG_8C_3uL	CP	ALAAAGYDVEK(Label:13C(6))	0	sp|Q02539|H11_HUMAN;sp|P16403|H12_HUMAN;sp|P16402|H13_HUMAN;sp|P10412|H14_HUMAN;sp|P22492|H1T_HUMAN	3312.6	3309.19	557.298	554.264	2	6	0.934939		H11_HUMAN;H12_HUMAN;H13_HUMAN;H14_HUMAN;H1T_HUMAN			0.934939
121113_LG_8C_3uL	CP	ALAAAGYDVEK	0	sp|Q02539|H11_HUMAN;sp|P16403|H12_HUMAN;sp|P16402|H13_HUMAN;sp|P10412|H14_HUMAN;sp|P22492|H1T_HUMAN	3318	3309.19	554.288	554.264	2	6	0.934939		H11_HUMAN;H12_HUMAN;H13_HUMAN;H14_HUMAN;H1T_HUMAN			0.934939
121113_LG_8C_3uL	CP	ALAAAGYDVEK	0	sp|Q02539|H11_HUMAN;sp|P16403|H12_HUMAN;sp|P16402|H13_HUMAN;sp|P10412|H14_HUMAN;sp|P22492|H1T_HUMAN	3268.2	3267.86	554.287	554.258	2	6	0.947796		H11_HUMAN;H12_HUMAN;H13_HUMAN;H14_HUMAN;H1T_HUMAN			0.947796
121113_LG_8C_3uL	CP	ALAAAGYDVEK(Label:13C(6))	0	sp|Q02539|H11_HUMAN;sp|P16403|H12_HUMAN;sp|P16402|H13_HUMAN;sp|P10412|H14_HUMAN;sp|P22492|H1T_HUMAN	3268.2	3267.86	557.298	554.258	2	6	0.947796		H11_HUMAN;H12_HUMAN;H13_HUMAN;H14_HUMAN;H1T_HUMAN			0.947796
121113_LG_8C_3uL	CP	ALAAAGYDVEKNNSR	0	sp|Q02539|H11_HUMAN;sp|P16403|H12_HUMAN;sp|P16402|H13_HUMAN;sp|P10412|H14_HUMAN;sp|P22492|H1T_HUMAN	3024.6	3031.64	526.928	526.906	3	12	0.959123		H11_HUMAN;H12_HUMAN;H13_HUMAN;H14_HUMAN;H1T_HUMAN			0.959123
121113_LG_8C_3uL	CP	ALAAAGYDVEK(Label:13C(6))NNSR(Label:13C(6))	0	sp|Q02539|H11_HUMAN;sp|P16403|H12_HUMAN;sp|P16402|H13_HUMAN;sp|P10412|H14_HUMAN;sp|P22492|H1T_HUMAN	3024.6	3029.98	795.92	789.869	2	12	0.960551		H11_HUMAN;H12_HUMAN;H13_HUMAN;H14_HUMAN;H1T_HUMAN			0.960551
121113_LG_8C_3uL	CP	(Acetyl)SETAPAAPAAAPPAEK	0	sp|P16403|H12_HUMAN	3242.4	3235.92	760.883	760.852	2	6	0.921029		H12_HUMAN			0.921029		1.02571		1.02571
121113_LG_8C_3uL	CP	(Acetyl)SETAPAAPAAAPPAEK	0	sp|P16403|H12_HUMAN	3181.8	3183.59	760.885	760.845	2	6	0.964361		H12_HUMAN			0.964361
121113_LG_8C_3uL	CP	(Acetyl)SETAPAAPAAAPPAEK(Label:13C(6))	0	sp|P16403|H12_HUMAN	3181.8	3183.59	763.899	760.845	2	6	0.964361		H12_HUMAN			0.964361
121113_LG_8C_3uL	CP	(Acetyl)SETAPAAPAAAPPAEK(Label:13C(6))	0	sp|P16403|H12_HUMAN	3223.2	3225.02	763.896	760.851	2	6	0.964462		H12_HUMAN			0.964462
121113_LG_8C_3uL	CP	(Acetyl)SETAPAAPAAAPPAEK	0	sp|P16403|H12_HUMAN	3138	3141.38	760.885	760.848	2	6	0.968299		H12_HUMAN			0.968299
121113_LG_8C_3uL	CP	(Acetyl)SETAPAAPAAAPPAEK(Label:13C(6))	0	sp|P16403|H12_HUMAN	3138	3141.38	763.896	760.848	2	6	0.968299		H12_HUMAN			0.968299
121113_LG_8C_3uL	CP	(Acetyl)SETAPAAPAAAPPAEK	0	sp|P16403|H12_HUMAN	3242.4	3249.98	760.883	760.856	2	6	0.975254		H12_HUMAN			0.975254
121113_LG_8C_3uL	CP	(Acetyl)SETAPAAPAAAPPAEK	0	sp|P16403|H12_HUMAN	3242.4	3242.23	760.883	760.847	2	6	0.985542		H12_HUMAN			0.985542
121113_LG_8C_3uL	CP	(Acetyl)SETAPAAPAAAPPAEK	0	sp|P16403|H12_HUMAN	3181.8	3177.33	760.885	760.843	2	6	0.992332		H12_HUMAN			0.992332
121113_LG_8C_3uL	CP	(Acetyl)SETAPAAPAAAPPAEK(Label:13C(6))	0	sp|P16403|H12_HUMAN	3181.8	3177.33	763.899	760.843	2	6	0.992332		H12_HUMAN			0.992332
121113_LG_8C_3uL	CP	SETAPAAPAAAPPAEK	0	sp|P16403|H12_HUMAN	2976	2977.83	739.88	739.85	2	6	1.58655		H12_HUMAN			1.58655
121113_LG_8C_3uL	CP	SGVSLAALK(Label:13C(6))K(Label:13C(6))	0	sp|P16403|H12_HUMAN;sp|P16402|H13_HUMAN;sp|P10412|H14_HUMAN	3332.4	3336.14	493.325	487.282	2	12	0.817102		H12_HUMAN;H13_HUMAN;H14_HUMAN			0.817102		0.913412		0.913412
121113_LG_8C_3uL	CP	ASGPPVSELITK(Label:13C(6))	0	sp|P16403|H12_HUMAN;sp|P16402|H13_HUMAN;sp|P10412|H14_HUMAN	3802.8	3805.42	602.847	599.813	2	6	0.89092		H12_HUMAN;H13_HUMAN;H14_HUMAN			0.89092
121113_LG_8C_3uL	CP	SGVSLAALK(Label:13C(6))	0.0205128	sp|P16403|H12_HUMAN;sp|P16402|H13_HUMAN;sp|P10412|H14_HUMAN	3711	3714.42	426.267	423.238	2	6	0.905343		H12_HUMAN;H13_HUMAN;H14_HUMAN			0.905343
121113_LG_8C_3uL	CP	KASGPPVSELITK	0	sp|P16403|H12_HUMAN;sp|P16402|H13_HUMAN;sp|P10412|H14_HUMAN	3564.6	3563.71	663.887	663.852	2	12	0.944944		H12_HUMAN;H13_HUMAN;H14_HUMAN			0.944944
121113_LG_8C_3uL	CP	K(Label:13C(6))ASGPPVSELITK(Label:13C(6))	0	sp|P16403|H12_HUMAN;sp|P16402|H13_HUMAN;sp|P10412|H14_HUMAN	3564.6	3563.71	669.906	663.852	2	12	0.944944		H12_HUMAN;H13_HUMAN;H14_HUMAN			0.944944
121113_LG_8C_3uL	CP	KASGPPVSELITK	0	sp|P16403|H12_HUMAN;sp|P16402|H13_HUMAN;sp|P10412|H14_HUMAN	3564.6	3570.92	663.887	663.851	2	12	0.945316		H12_HUMAN;H13_HUMAN;H14_HUMAN			0.945316
121113_LG_8C_3uL	CP	K(Label:13C(6))ASGPPVSELITK(Label:13C(6))	0	sp|P16403|H12_HUMAN;sp|P16402|H13_HUMAN;sp|P10412|H14_HUMAN	3564.6	3570.92	669.906	663.851	2	12	0.945316		H12_HUMAN;H13_HUMAN;H14_HUMAN			0.945316
121113_LG_8C_3uL	CP	(Acetyl)SETAPLAPTIPAPAEK(Label:13C(6))	0	sp|P16402|H13_HUMAN	4066.2	4069.61	820.946	817.91	2	6	0.664928		H13_HUMAN			0.664928		0.686501		0.686501
121113_LG_8C_3uL	CP	(Acetyl)SETAPLAPTIPAPAEK(Label:13C(6))	0	sp|P16402|H13_HUMAN	4106.4	4100.4	820.943	817.902	2	6	0.708073		H13_HUMAN			0.708073
121113_LG_8C_3uL	CP	(Acetyl)SETAPAAPAAPAPAEK(Label:13C(6))	0	sp|P10412|H14_HUMAN	3167.4	3177.33	763.901	760.843	2	6	0.992332		H14_HUMAN			0.992332		0.992814		0.992814
121113_LG_8C_3uL	CP	(Acetyl)SETAPAAPAAPAPAEK(Label:13C(6))	0	sp|P10412|H14_HUMAN	3167.4	3167.2	763.901	760.838	2	6	0.993295		H14_HUMAN			0.993295
121113_LG_8C_3uL	CP	ALAAGGYDVEK(Label:13C(6))NNSR(Label:13C(6))	0	sp|P16401|H15_HUMAN	2938.2	2938.38	526.273	522.237	3	12	0.846396		H15_HUMAN			0.846396		0.9387		0.9387
121113_LG_8C_3uL	CP	ALAAGGYDVEKNNSR	0	sp|P16401|H15_HUMAN	2938.2	2938.38	522.257	522.237	3	12	0.846396		H15_HUMAN			0.846396
121113_LG_8C_3uL	CP	(Acetyl)SETAPAETATPAPVEK	0	sp|P16401|H15_HUMAN	3288.6	3292.62	820.907	820.872	2	6	0.889453		H15_HUMAN			0.889453
121113_LG_8C_3uL	CP	(Acetyl)SETAPAETATPAPVEK(Label:13C(6))	0	sp|P16401|H15_HUMAN	3288.6	3292.62	823.917	820.872	2	6	0.889453		H15_HUMAN			0.889453
121113_LG_8C_3uL	CP	ALAAGGYDVEK(Label:13C(6))NNSR(Label:13C(6))	0	sp|P16401|H15_HUMAN	2938.2	2945.6	526.273	522.235	3	12	0.89786		H15_HUMAN			0.89786
121113_LG_8C_3uL	CP	ALAAGGYDVEKNNSR	0	sp|P16401|H15_HUMAN	2938.2	2945.6	522.257	522.235	3	12	0.89786		H15_HUMAN			0.89786
121113_LG_8C_3uL	CP	NGLSLAALK(Label:13C(6))K(Label:13C(6))	0.00552486	sp|P16401|H15_HUMAN	3768.6	3777.6	514.325	508.285	2	12	0.898757		H15_HUMAN			0.898757
121113_LG_8C_3uL	CP	(Acetyl)SETAPAETATPAPVEK	0	sp|P16401|H15_HUMAN	3288.6	3280.55	820.907	820.874	2	6	0.903124		H15_HUMAN			0.903124
121113_LG_8C_3uL	CP	(Acetyl)SETAPAETATPAPVEK(Label:13C(6))	0	sp|P16401|H15_HUMAN	3288.6	3280.55	823.917	820.874	2	6	0.903124		H15_HUMAN			0.903124
121113_LG_8C_3uL	CP	ATGPPVSELITK	0.010989	sp|P16401|H15_HUMAN	3855	3854.41	606.846	606.819	2	6	0.903593		H15_HUMAN			0.903593
121113_LG_8C_3uL	CP	(Acetyl)SETAPAETATPAPVEK	0	sp|P16401|H15_HUMAN	3233.4	3227.38	820.91	820.867	2	6	0.906887		H15_HUMAN			0.906887
121113_LG_8C_3uL	CP	(Acetyl)SETAPAETATPAPVEK(Label:13C(6))	0	sp|P16401|H15_HUMAN	3233.4	3227.38	823.922	820.867	2	6	0.906887		H15_HUMAN			0.906887
121113_LG_8C_3uL	CP	ATGPPVSELITK(Label:13C(6))	0	sp|P16401|H15_HUMAN	3925.2	3925.93	609.853	606.818	2	6	0.937782		H15_HUMAN			0.937782
121113_LG_8C_3uL	CP	(Acetyl)SETAPAETATPAPVEK	0	sp|P16401|H15_HUMAN	3233.4	3242.23	820.91	820.863	2	6	0.938907		H15_HUMAN			0.938907
121113_LG_8C_3uL	CP	(Acetyl)SETAPAETATPAPVEK(Label:13C(6))	0	sp|P16401|H15_HUMAN	3233.4	3242.23	823.922	820.863	2	6	0.938907		H15_HUMAN			0.938907
121113_LG_8C_3uL	CP	ALAAGGYDVEK	0	sp|P16401|H15_HUMAN	3196.8	3194.18	547.281	547.253	2	6	0.941156		H15_HUMAN			0.941156
121113_LG_8C_3uL	CP	ALAAGGYDVEK(Label:13C(6))	0	sp|P16401|H15_HUMAN	3199.8	3194.18	550.29	547.253	2	6	0.941156		H15_HUMAN			0.941156
121113_LG_8C_3uL	CP	(Acetyl)SETAPAETATPAPVEK	0	sp|P16401|H15_HUMAN	3233.4	3234.86	820.91	820.86	2	6	0.947166		H15_HUMAN			0.947166
121113_LG_8C_3uL	CP	(Acetyl)SETAPAETATPAPVEK(Label:13C(6))	0	sp|P16401|H15_HUMAN	3233.4	3234.86	823.922	820.86	2	6	0.947166		H15_HUMAN			0.947166
121113_LG_8C_3uL	CP	K(Label:13C(6))ATGPPVSELITK(Label:13C(6))	0	sp|P16401|H15_HUMAN	3598.2	3602.28	676.914	670.86	2	12	0.951656		H15_HUMAN			0.951656
121113_LG_8C_3uL	CP	KATGPPVSELITK	0	sp|P16401|H15_HUMAN	3608.4	3602.28	670.893	670.86	2	12	0.951656		H15_HUMAN			0.951656
121113_LG_8C_3uL	CP	ALAAGGYDVEK	0	sp|P16401|H15_HUMAN	3196.8	3201.66	547.281	547.253	2	6	0.955933		H15_HUMAN			0.955933
121113_LG_8C_3uL	CP	ALAAGGYDVEK(Label:13C(6))	0	sp|P16401|H15_HUMAN	3199.8	3201.66	550.29	547.253	2	6	0.955933		H15_HUMAN			0.955933
121113_LG_8C_3uL	CP	ATGPPVSELITK(Label:13C(6))	0	sp|P16401|H15_HUMAN	3925.2	3919.22	609.853	606.822	2	6	0.958179		H15_HUMAN			0.958179
121113_LG_8C_3uL	CP	KATGPPVSELITK	0	sp|P16401|H15_HUMAN	3608.4	3611.64	670.893	670.862	2	12	0.963044		H15_HUMAN			0.963044
121113_LG_8C_3uL	CP	ATGPPVSELITK	0	sp|P16401|H15_HUMAN	3870	3875.64	606.849	606.814	2	6	0.96407		H15_HUMAN			0.96407
121113_LG_8C_3uL	CP	ATGPPVSELITK(Label:13C(6))	0	sp|P16401|H15_HUMAN	3884.4	3875.64	609.857	606.814	2	6	0.96407		H15_HUMAN			0.96407
121113_LG_8C_3uL	CP	ATGPPVSELITK	0	sp|P16401|H15_HUMAN	3898.2	3905.68	606.845	606.82	2	6	0.968552		H15_HUMAN			0.968552
121113_LG_8C_3uL	CP	ATGPPVSELITK	0	sp|P16401|H15_HUMAN	3898.2	3895.77	606.845	606.82	2	6	0.976963		H15_HUMAN			0.976963
121113_LG_8C_3uL	CP	ATGPPVSELITK	0.010989	sp|P16401|H15_HUMAN	3855	3860.91	606.846	606.809	2	6	0.978635		H15_HUMAN			0.978635
121113_LG_8C_3uL	CP	ATGPPVSELITK	0	sp|P16401|H15_HUMAN	3870	3860.91	606.849	606.809	2	6	0.978635		H15_HUMAN			0.978635
121113_LG_8C_3uL	CP	ATGPPVSELITK(Label:13C(6))	0	sp|P16401|H15_HUMAN	3884.4	3882.11	609.857	606.815	2	6	0.990657		H15_HUMAN			0.990657
121113_LG_8C_3uL	CP	ATGPPVSELITK(Label:13C(6))	0	sp|P16401|H15_HUMAN	3884.4	3889.21	609.857	606.816	2	6	1.00101		H15_HUMAN			1.00101
121113_LG_8C_3uL	CP	ATGPPVSELITK	0	sp|P16401|H15_HUMAN	3898.2	3889.21	606.845	606.816	2	6	1.00101		H15_HUMAN			1.00101
121113_LG_8C_3uL	CP	ATGPPVSELITK	0	sp|P16401|H15_HUMAN	3870	3867.17	606.849	606.808	2	6	1.01247		H15_HUMAN			1.01247
121113_LG_8C_3uL	CP	ALVQNDTLLQVK	0	sp|Q92522|H1X_HUMAN	4003.2	4009.54	671.389	671.358	2	6	0.849548		H1X_HUMAN			0.849548		0.850668		0.850668
121113_LG_8C_3uL	CP	ALVQNDTLLQVK(Label:13C(6))	0	sp|Q92522|H1X_HUMAN	4003.2	4009.54	674.401	671.358	2	6	0.849548		H1X_HUMAN			0.849548
121113_LG_8C_3uL	CP	ALVQNDTLLQVK	0	sp|Q92522|H1X_HUMAN	4003.2	4003.14	671.389	671.363	2	6	0.851788		H1X_HUMAN			0.851788
121113_LG_8C_3uL	CP	ALVQNDTLLQVK(Label:13C(6))	0	sp|Q92522|H1X_HUMAN	4003.2	4003.14	674.401	671.363	2	6	0.851788		H1X_HUMAN			0.851788
121113_LG_8C_3uL	CP	AGLQFPVGR(Label:13C(6))	0.0242718	sp|Q96QV6|H2A1A_HUMAN;sp|P04908|H2A1B_HUMAN;sp|Q93077|H2A1C_HUMAN;sp|P20671|H2A1D_HUMAN;sp|Q96KK5|H2A1H_HUMAN;sp|Q99878|H2A1J_HUMAN;sp|P0C0S8|H2A1_HUMAN;sp|Q6FI13|H2A2A_HUMAN;sp|Q8IUE6|H2A2B_HUMAN;sp|Q16777|H2A2C_HUMAN;sp|Q7L7L0|H2A3_HUMAN;sp|Q9BTM1|H2AJ_HUMAN;sp|Q71UI9|H2AV_HUMAN;sp|P16104|H2AX_HUMAN;sp|P0C0S5|H2AZ_HUMAN	3917.4	3919.64	475.778	472.748	2	6	0.885102		H2A1A_HUMAN;H2A1B_HUMAN;H2A1C_HUMAN;H2A1D_HUMAN;H2A1H_HUMAN;H2A1J_HUMAN;H2A1_HUMAN;H2A2A_HUMAN;H2A2B_HUMAN;H2A2C_HUMAN;H2A3_HUMAN;H2AJ_HUMAN;H2AV_HUMAN;H2AX_HUMAN;H2AZ_HUMAN			0.885102		0.928411		0.928411
121113_LG_8C_3uL	CP	AGLQFPVGR(Label:13C(6))	0.0242718	sp|Q96QV6|H2A1A_HUMAN;sp|P04908|H2A1B_HUMAN;sp|Q93077|H2A1C_HUMAN;sp|P20671|H2A1D_HUMAN;sp|Q96KK5|H2A1H_HUMAN;sp|Q99878|H2A1J_HUMAN;sp|P0C0S8|H2A1_HUMAN;sp|Q6FI13|H2A2A_HUMAN;sp|Q8IUE6|H2A2B_HUMAN;sp|Q16777|H2A2C_HUMAN;sp|Q7L7L0|H2A3_HUMAN;sp|Q9BTM1|H2AJ_HUMAN;sp|Q71UI9|H2AV_HUMAN;sp|P16104|H2AX_HUMAN;sp|P0C0S5|H2AZ_HUMAN	3917.4	3925.73	475.778	472.745	2	6	0.971719		H2A1A_HUMAN;H2A1B_HUMAN;H2A1C_HUMAN;H2A1D_HUMAN;H2A1H_HUMAN;H2A1J_HUMAN;H2A1_HUMAN;H2A2A_HUMAN;H2A2B_HUMAN;H2A2C_HUMAN;H2A3_HUMAN;H2AJ_HUMAN;H2AV_HUMAN;H2AX_HUMAN;H2AZ_HUMAN			0.971719
121113_LG_8B_3uL	CP	KSQGPLEVAEAAVSQSSGLAAK	0	sp|Q9P0M6|H2AW_HUMAN	4347.6	4344.18	710.035	710.017	3	12	0.9104		H2AW_HUMAN			0.9104		0.984223		0.984223
121113_LG_8B_3uL	CP	SQGPLEVAEAAVSQSSGLAAK(Label:13C(6))	0	sp|Q9P0M6|H2AW_HUMAN	4582.8	4580.61	669.352	667.315	3	6	0.915866		H2AW_HUMAN			0.915866
121113_LG_8B_3uL	CP	VEGIVHPTTAEIDLK(Label:13C(6))EDIGK(Label:13C(6))	0	sp|Q9P0M6|H2AW_HUMAN	3862.2	3861.1	726.063	722.027	3	12	0.918666		H2AW_HUMAN			0.918666
121113_LG_8B_3uL	CP	SQGPLEVAEAAVSQSSGLAAK(Label:13C(6))	0	sp|Q9P0M6|H2AW_HUMAN	4582.8	4587.69	669.352	667.319	3	6	0.919522		H2AW_HUMAN			0.919522
121113_LG_8B_3uL	CP	DSDKEGTSNSTSEDGPGDGFTILSSK	0	sp|Q9P0M6|H2AW_HUMAN	3900.6	3900.72	877.726	877.689	3	12	0.939983		H2AW_HUMAN			0.939983
121113_LG_8B_3uL	CP	DSDK(Label:13C(6))EGTSNSTSEDGPGDGFTILSSK(Label:13C(6))	0	sp|Q9P0M6|H2AW_HUMAN	3900.6	3900.72	881.737	877.689	3	12	0.939983		H2AW_HUMAN			0.939983
121113_LG_8B_3uL	CP	LSLTQSDISHIGSMR(Label:13C(6))	0.00488998	sp|Q9P0M6|H2AW_HUMAN	3910.8	3912.02	550.952	548.925	3	6	0.949256		H2AW_HUMAN			0.949256
121113_LG_8B_3uL	CP	AISAHFDDSSASSLK(Label:13C(6))	0	sp|Q9P0M6|H2AW_HUMAN	3327.6	3327.4	514.586	512.559	3	6	0.962457		H2AW_HUMAN			0.962457
121113_LG_8B_3uL	CP	SVAFPPFPSGR	0	sp|Q9P0M6|H2AW_HUMAN	4248.6	4240.95	581.307	581.284	2	6	0.963219		H2AW_HUMAN			0.963219
121113_LG_8B_3uL	CP	SVAFPPFPSGR(Label:13C(6))	0	sp|Q9P0M6|H2AW_HUMAN	4248.6	4240.95	584.316	581.284	2	6	0.963219		H2AW_HUMAN			0.963219
121113_LG_8B_3uL	CP	AISAHFDDSSASSLK(Label:13C(6))	0	sp|Q9P0M6|H2AW_HUMAN	3327.6	3334.28	514.586	512.558	3	6	0.965299		H2AW_HUMAN			0.965299
121113_LG_8B_3uL	CP	AISAHFDDSSASSLK(Label:13C(6))	0	sp|Q9P0M6|H2AW_HUMAN	3333	3333.81	771.383	768.341	2	6	0.967355		H2AW_HUMAN			0.967355
121113_LG_8B_3uL	CP	GVTIASGGVLPR	0	sp|Q9P0M6|H2AW_HUMAN	3793.2	3799.57	563.832	563.808	2	6	0.986099		H2AW_HUMAN			0.986099
121113_LG_8B_3uL	CP	GVTIASGGVLPR(Label:13C(6))	0	sp|Q9P0M6|H2AW_HUMAN	3793.2	3799.57	566.843	563.808	2	6	0.986099		H2AW_HUMAN			0.986099
121113_LG_8B_3uL	CP	AISAHFDDSSASSLK(Label:13C(6))	0	sp|Q9P0M6|H2AW_HUMAN	3333	3327.4	771.383	768.349	2	6	1.00279		H2AW_HUMAN			1.00279
121113_LG_8B_3uL	CP	DSDKEGTSNSTSEDGPGDGFTILSSK	0	sp|Q9P0M6|H2AW_HUMAN	3900.6	3907.56	877.726	877.681	3	12	1.00858		H2AW_HUMAN			1.00858
121113_LG_8B_3uL	CP	DSDK(Label:13C(6))EGTSNSTSEDGPGDGFTILSSK(Label:13C(6))	0	sp|Q9P0M6|H2AW_HUMAN	3900.6	3907.56	881.737	877.681	3	12	1.00858		H2AW_HUMAN			1.00858
121113_LG_8B_3uL	CP	GVTIASGGVLPR	0	sp|Q9P0M6|H2AW_HUMAN	3793.2	3792.49	563.832	563.808	2	6	1.01943		H2AW_HUMAN			1.01943
121113_LG_8B_3uL	CP	GVTIASGGVLPR(Label:13C(6))	0	sp|Q9P0M6|H2AW_HUMAN	3793.2	3792.49	566.843	563.808	2	6	1.01943		H2AW_HUMAN			1.01943
121113_LG_8B_3uL	CP	SQGPLEVAEAAVSQSSGLAAK(Label:13C(6))	0	sp|Q9P0M6|H2AW_HUMAN	4564.8	4572.95	669.35	667.323	3	6	1.03875		H2AW_HUMAN			1.03875
121113_LG_8B_3uL	CP	SQGPLEVAEAAVSQSSGLAAK(Label:13C(6))	0	sp|Q9P0M6|H2AW_HUMAN	4582.8	4572.95	669.352	667.323	3	6	1.03875		H2AW_HUMAN			1.03875
121113_LG_8B_3uL	CP	SVAFPPFPSGR	0	sp|Q9P0M6|H2AW_HUMAN	4248.6	4250.51	581.307	581.285	2	6	1.1067		H2AW_HUMAN			1.1067
121113_LG_8B_3uL	CP	SVAFPPFPSGR(Label:13C(6))	0	sp|Q9P0M6|H2AW_HUMAN	4248.6	4250.51	584.316	581.285	2	6	1.1067		H2AW_HUMAN			1.1067
121113_LG_8B_3uL	CP	HILLAVANDEELNQLLK	0	sp|Q9P0M6|H2AW_HUMAN;sp|O75367|H2AY_HUMAN	4657.8	4666.41	967.044	967.008	2	6	0.955104		H2AW_HUMAN;H2AY_HUMAN			0.955104		0.999039		0.999039
121113_LG_8B_3uL	CP	HILLAVANDEELNQLLK(Label:13C(6))	0	sp|Q9P0M6|H2AW_HUMAN;sp|O75367|H2AY_HUMAN	4653.6	4655.58	970.056	967.007	2	6	0.976713		H2AW_HUMAN;H2AY_HUMAN			0.976713
121113_LG_8B_3uL	CP	HILLAVANDEELNQLLK	0	sp|Q9P0M6|H2AW_HUMAN;sp|O75367|H2AY_HUMAN	4657.8	4655.58	967.044	967.007	2	6	0.976713		H2AW_HUMAN;H2AY_HUMAN			0.976713
121113_LG_8B_3uL	CP	HILLAVANDEELNQLLK(Label:13C(6))	0	sp|Q9P0M6|H2AW_HUMAN;sp|O75367|H2AY_HUMAN	4648.8	4655.22	647.03	645	3	6	0.97857		H2AW_HUMAN;H2AY_HUMAN			0.97857
121113_LG_8B_3uL	CP	HILLAVANDEELNQLLK(Label:13C(6))	0	sp|Q9P0M6|H2AW_HUMAN;sp|O75367|H2AY_HUMAN	4653.6	4655.22	647.032	645	3	6	0.97857		H2AW_HUMAN;H2AY_HUMAN			0.97857
121113_LG_8B_3uL	CP	HILLAVANDEELNQLLK(Label:13C(6))	0	sp|Q9P0M6|H2AW_HUMAN;sp|O75367|H2AY_HUMAN	4648.8	4649.06	647.03	645.002	3	6	1.0194		H2AW_HUMAN;H2AY_HUMAN			1.0194
121113_LG_8B_3uL	CP	HILLAVANDEELNQLLK(Label:13C(6))	0	sp|Q9P0M6|H2AW_HUMAN;sp|O75367|H2AY_HUMAN	4653.6	4649.06	647.032	645.002	3	6	1.0194		H2AW_HUMAN;H2AY_HUMAN			1.0194
121113_LG_8B_3uL	CP	AGVIFPVGR(Label:13C(6))	0.00947867	sp|Q9P0M6|H2AW_HUMAN;sp|O75367|H2AY_HUMAN	4028.4	4026.56	461.283	458.256	2	6	1.08784		H2AW_HUMAN;H2AY_HUMAN			1.08784
121113_LG_8B_3uL	CP	NC(Carbamidomethyl)LALADDK(Label:13C(6))	0	sp|O75367|H2AY_HUMAN	3147.6	3143.17	513.255	510.23	2	6	0.887422		H2AY_HUMAN			0.887422		0.988342		0.988342
121113_LG_8B_3uL	CP	GK(Label:13C(6))LEAIITPPPAK(Label:13C(6))	0.00947867	sp|O75367|H2AY_HUMAN	3651	3648.77	449.608	445.584	3	12	0.923751		H2AY_HUMAN			0.923751
121113_LG_8B_3uL	CP	NGPLEVAGAAVSAGHGLPAK(Label:13C(6))	0	sp|O75367|H2AY_HUMAN	4101.6	4105.71	608.324	606.296	3	6	0.924296		H2AY_HUMAN			0.924296
121113_LG_8B_3uL	CP	NGPLEVAGAAVSAGHGLPAK	0	sp|O75367|H2AY_HUMAN	3906.6	3908.45	908.492	908.454	2	6	0.943201		H2AY_HUMAN			0.943201
121113_LG_8B_3uL	CP	GK(Label:13C(6))LEAIITPPPAK(Label:13C(6))	0.00947867	sp|O75367|H2AY_HUMAN	3651	3658.85	449.608	445.583	3	12	0.94545		H2AY_HUMAN			0.94545
121113_LG_8B_3uL	CP	GK(Label:13C(6))LEAIITPPPAK(Label:13C(6))	0	sp|O75367|H2AY_HUMAN	3646.8	3645.47	673.928	667.884	2	12	0.949658		H2AY_HUMAN			0.949658
121113_LG_8B_3uL	CP	GKLEAIITPPPAK	0	sp|O75367|H2AY_HUMAN	3646.8	3645.47	667.905	667.884	2	12	0.949658		H2AY_HUMAN			0.949658
121113_LG_8B_3uL	CP	GK(Label:13C(6))LEAIITPPPAK(Label:13C(6))	0	sp|O75367|H2AY_HUMAN	3646.8	3651.06	673.928	667.877	2	12	0.952126		H2AY_HUMAN			0.952126
121113_LG_8B_3uL	CP	GKLEAIITPPPAK	0	sp|O75367|H2AY_HUMAN	3646.8	3651.06	667.905	667.877	2	12	0.952126		H2AY_HUMAN			0.952126
121113_LG_8B_3uL	CP	GVTIASGGVLPNIHPELLAK	0	sp|O75367|H2AY_HUMAN	4486.8	4485.04	993.579	993.534	2	6	0.95668		H2AY_HUMAN			0.95668
121113_LG_8B_3uL	CP	GVTIASGGVLPNIHPELLAK(Label:13C(6))	0	sp|O75367|H2AY_HUMAN	4486.8	4485.04	996.592	993.534	2	6	0.95668		H2AY_HUMAN			0.95668
121113_LG_8B_3uL	CP	AISSYFVSTMSSSIK	0	sp|O75367|H2AY_HUMAN	4405.2	4410.09	804.406	804.374	2	6	0.957756		H2AY_HUMAN			0.957756
121113_LG_8B_3uL	CP	AISSYFVSTMSSSIK(Label:13C(6))	0	sp|O75367|H2AY_HUMAN	4405.2	4410.09	807.418	804.374	2	6	0.957756		H2AY_HUMAN			0.957756
121113_LG_8B_3uL	CP	SIAFPSIGSGR(Label:13C(6))	0	sp|O75367|H2AY_HUMAN	4014	4017.85	549.303	546.269	2	6	0.965719		H2AY_HUMAN			0.965719
121113_LG_8B_3uL	CP	SIAFPSIGSGR	0	sp|O75367|H2AY_HUMAN	4018.2	4017.85	546.295	546.269	2	6	0.965719		H2AY_HUMAN			0.965719
121113_LG_8B_3uL	CP	AISSYFVSTM(Oxidation)SSSIK	0	sp|O75367|H2AY_HUMAN	3925.8	3924.05	812.405	812.37	2	6	0.968594		H2AY_HUMAN			0.968594
121113_LG_8B_3uL	CP	AISSYFVSTM(Oxidation)SSSIK(Label:13C(6))	0	sp|O75367|H2AY_HUMAN	3925.8	3924.05	815.416	812.37	2	6	0.968594		H2AY_HUMAN			0.968594
121113_LG_8B_3uL	CP	AASADSTTEGTPADGFTVLSTK	0	sp|O75367|H2AY_HUMAN	3965.4	3965.16	1064.01	1063.97	2	6	0.970134		H2AY_HUMAN			0.970134
121113_LG_8B_3uL	CP	AASADSTTEGTPADGFTVLSTK(Label:13C(6))	0	sp|O75367|H2AY_HUMAN	3965.4	3965.16	1067.03	1063.97	2	6	0.970134		H2AY_HUMAN			0.970134
121113_LG_8B_3uL	CP	GVTIASGGVLPNIHPELLAK(Label:13C(6))	0	sp|O75367|H2AY_HUMAN	4482	4484.99	664.723	662.687	3	6	0.975463		H2AY_HUMAN			0.975463
121113_LG_8B_3uL	CP	EFVEAVLELR	0	sp|O75367|H2AY_HUMAN	4602.6	4606.16	602.832	602.808	2	6	0.978454		H2AY_HUMAN			0.978454
121113_LG_8B_3uL	CP	EFVEAVLELR(Label:13C(6))	0	sp|O75367|H2AY_HUMAN	4602.6	4606.16	605.843	602.808	2	6	0.978454		H2AY_HUMAN			0.978454
121113_LG_8B_3uL	CP	NGPLEVAGAAVSAGHGLPAK	0	sp|O75367|H2AY_HUMAN	4106.4	4113.57	908.982	908.943	2	6	0.979289		H2AY_HUMAN			0.979289
121113_LG_8B_3uL	CP	NGPLEVAGAAVSAGHGLPAK(Label:13C(6))	0	sp|O75367|H2AY_HUMAN	4111.8	4113.57	911.993	908.943	2	6	0.979289		H2AY_HUMAN			0.979289
121113_LG_8B_3uL	CP	GVTIASGGVLPNIHPELLAK	0	sp|O75367|H2AY_HUMAN	4486.8	4493.71	993.579	993.549	2	6	0.99724		H2AY_HUMAN			0.99724
121113_LG_8B_3uL	CP	GVTIASGGVLPNIHPELLAK(Label:13C(6))	0	sp|O75367|H2AY_HUMAN	4486.8	4493.71	996.592	993.549	2	6	0.99724		H2AY_HUMAN			0.99724
121113_LG_8B_3uL	CP	SIAFPSIGSGR	0	sp|O75367|H2AY_HUMAN	4018.2	4025.99	546.295	546.267	2	6	1.0074		H2AY_HUMAN			1.0074
121113_LG_8B_3uL	CP	LEAIITPPPAK(Label:13C(6))	0	sp|O75367|H2AY_HUMAN	3774.6	3766.91	578.356	575.325	2	6	1.01598		H2AY_HUMAN			1.01598
121113_LG_8B_3uL	CP	AASADSTTEGTPADGFTVLSTK	0	sp|O75367|H2AY_HUMAN	3965.4	3971.69	1064.01	1063.96	2	6	1.01988		H2AY_HUMAN			1.01988
121113_LG_8B_3uL	CP	AASADSTTEGTPADGFTVLSTK(Label:13C(6))	0	sp|O75367|H2AY_HUMAN	3965.4	3971.69	1067.03	1063.96	2	6	1.01988		H2AY_HUMAN			1.01988
121113_LG_8B_3uL	CP	SIAFPSIGSGR(Label:13C(6))	0	sp|O75367|H2AY_HUMAN	4057.8	4056.93	549.304	546.274	2	6	1.02095		H2AY_HUMAN			1.02095
121113_LG_8B_3uL	CP	SIAFPSIGSGR	0	sp|O75367|H2AY_HUMAN	4062	4056.93	546.293	546.274	2	6	1.02095		H2AY_HUMAN			1.02095
121113_LG_8B_3uL	CP	LEAIITPPPAK(Label:13C(6))	0	sp|O75367|H2AY_HUMAN	3774.6	3776.41	578.356	575.325	2	6	1.02267		H2AY_HUMAN			1.02267
121113_LG_8B_3uL	CP	LEAIITPPPAK	0.00488998	sp|O75367|H2AY_HUMAN	3778.8	3776.41	575.346	575.325	2	6	1.02267		H2AY_HUMAN			1.02267
121113_LG_8B_3uL	CP	(Gln->pyro-Glu)QTAAQLILK(Label:13C(6))	0	sp|O75367|H2AY_HUMAN	4308.6	4312.39	487.802	484.774	2	6	1.03641		H2AY_HUMAN			1.03641
121113_LG_8B_3uL	CP	AISSYFVSTM(Oxidation)SSSIK	0	sp|O75367|H2AY_HUMAN	3925.8	3930.17	812.405	812.368	2	6	1.0504		H2AY_HUMAN			1.0504
121113_LG_8B_3uL	CP	AISSYFVSTM(Oxidation)SSSIK(Label:13C(6))	0	sp|O75367|H2AY_HUMAN	3925.8	3930.17	815.416	812.368	2	6	1.0504		H2AY_HUMAN			1.0504
121113_LG_8B_3uL	CP	NGPLEVAGAAVSAGHGLPAK	0	sp|O75367|H2AY_HUMAN	4106.4	4106.4	908.982	908.951	2	6	1.09149		H2AY_HUMAN			1.09149
121113_LG_8B_3uL	CP	NGPLEVAGAAVSAGHGLPAK(Label:13C(6))	0	sp|O75367|H2AY_HUMAN	4111.8	4106.4	911.993	908.951	2	6	1.09149		H2AY_HUMAN			1.09149
121113_LG_8B_3uL	CP	LEAIITPPPAK	0.00488998	sp|O75367|H2AY_HUMAN	3778.8	3785.07	575.346	575.32	2	6	1.1122		H2AY_HUMAN			1.1122
121113_LG_8C_3uL	CP	ISGLIYEETR	0	sp|P62805|H4_HUMAN	3706.2	3710.96	590.814	590.786	2	6	0.951612		H4_HUMAN			0.951612		0.95425		0.95425
121113_LG_8C_3uL	CP	ISGLIYEETR(Label:13C(6))	0	sp|P62805|H4_HUMAN	3715.2	3710.96	593.826	590.786	2	6	0.951612		H4_HUMAN			0.951612
121113_LG_8C_3uL	CP	ISGLIYEETR(Label:13C(6))	0	sp|P62805|H4_HUMAN	3715.2	3721.22	593.826	590.787	2	6	0.959527		H4_HUMAN			0.959527
121113_LG_8A_3uL	CP	VFIGNLNTLVVK(Label:13C(6))	0	sp|O60812|HNRCL_HUMAN;sp|P07910|HNRPC_HUMAN	4525.8	4532.92	661.903	658.878	2	6	0.935024		HNRCL_HUMAN;HNRPC_HUMAN			0.935024		0.949431		0.949431
121113_LG_8A_3uL	CP	VFIGNLNTLVVK	0.0167598	sp|O60812|HNRCL_HUMAN;sp|P07910|HNRPC_HUMAN	4528.8	4532.92	658.898	658.878	2	6	0.935024		HNRCL_HUMAN;HNRPC_HUMAN			0.935024
121113_LG_8B_3uL	CP	QK(Label:13C(6))VDSLLENLEK(Label:13C(6))	0	sp|O60812|HNRCL_HUMAN;sp|P07910|HNRPC_HUMAN	3994.2	3995.53	714.41	708.362	2	12	0.889494		HNRCL_HUMAN;HNRPC_HUMAN			0.889494
121113_LG_8B_3uL	CP	VFIGNLNTLVVK	0.00947867	sp|O60812|HNRCL_HUMAN;sp|P07910|HNRPC_HUMAN	4568.4	4564.93	658.895	658.876	2	6	0.892365		HNRCL_HUMAN;HNRPC_HUMAN			0.892365
121113_LG_8B_3uL	CP	VFIGNLNTLVVK(Label:13C(6))	0	sp|O60812|HNRCL_HUMAN;sp|P07910|HNRPC_HUMAN	4568.4	4564.93	661.909	658.876	2	6	0.892365		HNRCL_HUMAN;HNRPC_HUMAN			0.892365
121113_LG_8B_3uL	CP	QK(Label:13C(6))VDSLLENLEK(Label:13C(6))	0	sp|O60812|HNRCL_HUMAN;sp|P07910|HNRPC_HUMAN	3994.2	3988.83	714.41	708.365	2	12	0.917527		HNRCL_HUMAN;HNRPC_HUMAN			0.917527
121113_LG_8B_3uL	CP	K(Label:13C(6))SDVEAIFSK(Label:13C(6))	0	sp|O60812|HNRCL_HUMAN;sp|P07910|HNRPC_HUMAN	3539.4	3543.33	568.32	562.279	2	12	0.920621		HNRCL_HUMAN;HNRPC_HUMAN			0.920621
121113_LG_8B_3uL	CP	KSDVEAIFSK	0	sp|O60812|HNRCL_HUMAN;sp|P07910|HNRPC_HUMAN	3543.6	3543.33	562.303	562.279	2	12	0.920621		HNRCL_HUMAN;HNRPC_HUMAN			0.920621
121113_LG_8B_3uL	CP	KSDVEAIFSK	0	sp|O60812|HNRCL_HUMAN;sp|P07910|HNRPC_HUMAN	3543.6	3550.36	562.303	562.279	2	12	0.942179		HNRCL_HUMAN;HNRPC_HUMAN			0.942179
121113_LG_8B_3uL	CP	VFIGNLNTLVVK	0	sp|O60812|HNRCL_HUMAN;sp|P07910|HNRPC_HUMAN	4525.2	4527.62	658.901	658.87	2	6	0.947003		HNRCL_HUMAN;HNRPC_HUMAN			0.947003
121113_LG_8B_3uL	CP	VFIGNLNTLVVK(Label:13C(6))	0	sp|O60812|HNRCL_HUMAN;sp|P07910|HNRPC_HUMAN	4525.2	4527.62	661.915	658.87	2	6	0.947003		HNRCL_HUMAN;HNRPC_HUMAN			0.947003
121113_LG_8B_3uL	CP	VDSLLENLEK	0	sp|O60812|HNRCL_HUMAN;sp|P07910|HNRPC_HUMAN	4156.2	4160.2	580.313	580.292	2	6	0.950914		HNRCL_HUMAN;HNRPC_HUMAN			0.950914
121113_LG_8B_3uL	CP	VDSLLENLEK(Label:13C(6))	0	sp|O60812|HNRCL_HUMAN;sp|P07910|HNRPC_HUMAN	4156.2	4160.2	583.321	580.292	2	6	0.950914		HNRCL_HUMAN;HNRPC_HUMAN			0.950914
121113_LG_8B_3uL	CP	(Gln->pyro-Glu)QK(Label:13C(6))VDSLLENLEK(Label:13C(6))	0	sp|O60812|HNRCL_HUMAN;sp|P07910|HNRPC_HUMAN	4390.2	4399.37	705.899	699.848	2	12	0.957329		HNRCL_HUMAN;HNRPC_HUMAN			0.957329
121113_LG_8B_3uL	CP	(Gln->pyro-Glu)QKVDSLLENLEK	0	sp|O60812|HNRCL_HUMAN;sp|P07910|HNRPC_HUMAN	4395	4399.37	699.879	699.848	2	12	0.957329		HNRCL_HUMAN;HNRPC_HUMAN			0.957329
121113_LG_8B_3uL	CP	(Gln->pyro-Glu)QK(Label:13C(6))VDSLLENLEK(Label:13C(6))	0	sp|O60812|HNRCL_HUMAN;sp|P07910|HNRPC_HUMAN	4390.2	4393.54	705.899	699.851	2	12	0.973912		HNRCL_HUMAN;HNRPC_HUMAN			0.973912
121113_LG_8B_3uL	CP	(Gln->pyro-Glu)QKVDSLLENLEK	0	sp|O60812|HNRCL_HUMAN;sp|P07910|HNRPC_HUMAN	4395	4393.54	699.879	699.851	2	12	0.973912		HNRCL_HUMAN;HNRPC_HUMAN			0.973912
121113_LG_8C_3uL	CP	VFIGNLNTLVVK(Label:13C(6))	0	sp|O60812|HNRCL_HUMAN;sp|P07910|HNRPC_HUMAN	4533.6	4542.44	661.909	658.873	2	6	0.970478		HNRCL_HUMAN;HNRPC_HUMAN			0.970478
121113_LG_8C_3uL	CP	VFIGNLNTLVVK	0.0373832	sp|O60812|HNRCL_HUMAN;sp|P07910|HNRPC_HUMAN	4537.8	4542.44	658.902	658.873	2	6	0.970478		HNRCL_HUMAN;HNRPC_HUMAN			0.970478
121113_LG_8C_3uL	CP	VDSLLENLEK(Label:13C(6))	0	sp|O60812|HNRCL_HUMAN;sp|P07910|HNRPC_HUMAN	4164.6	4168.94	583.327	580.291	2	6	0.972209		HNRCL_HUMAN;HNRPC_HUMAN			0.972209
121113_LG_8C_3uL	CP	K(Label:13C(6))SDVEAIFSK(Label:13C(6))	0	sp|O60812|HNRCL_HUMAN;sp|P07910|HNRPC_HUMAN	3549.6	3552.88	568.322	562.278	2	12	0.973239		HNRCL_HUMAN;HNRPC_HUMAN			0.973239
121113_LG_8C_3uL	CP	KSDVEAIFSK	0	sp|O60812|HNRCL_HUMAN;sp|P07910|HNRPC_HUMAN	3549.6	3552.88	562.301	562.278	2	12	0.973239		HNRCL_HUMAN;HNRPC_HUMAN			0.973239
121113_LG_8C_3uL	CP	K(Label:13C(6))SDVEAIFSK(Label:13C(6))	0	sp|O60812|HNRCL_HUMAN;sp|P07910|HNRPC_HUMAN	3549.6	3559.25	568.322	562.278	2	12	1.01158		HNRCL_HUMAN;HNRPC_HUMAN			1.01158
121113_LG_8C_3uL	CP	KSDVEAIFSK	0	sp|O60812|HNRCL_HUMAN;sp|P07910|HNRPC_HUMAN	3549.6	3559.25	562.301	562.278	2	12	1.01158		HNRCL_HUMAN;HNRPC_HUMAN			1.01158
121113_LG_8C_3uL	CP	DLTEYLSR(Label:13C(6))	0.0373832	sp|O14979|HNRDL_HUMAN	3898.2	3905.3	501.765	498.732	2	6	1.03578		HNRDL_HUMAN			1.03578		1.03578		1.03578
121113_LG_8B_3uL	CP	FGEVVDC(Carbamidomethyl)TIK(Label:13C(6))	0	sp|O14979|HNRDL_HUMAN;sp|Q99729|ROAA_HUMAN	3573	3577.46	587.302	584.267	2	6	0.918907		HNRDL_HUMAN;ROAA_HUMAN			0.918907		0.939204		0.939204
121113_LG_8B_3uL	CP	FGEVVDC(Carbamidomethyl)TIK	0	sp|O14979|HNRDL_HUMAN;sp|Q99729|ROAA_HUMAN	3577.8	3577.46	584.291	584.267	2	6	0.918907		HNRDL_HUMAN;ROAA_HUMAN			0.918907
121113_LG_8B_3uL	CP	FGEVVDC(Carbamidomethyl)TIK	0	sp|O14979|HNRDL_HUMAN;sp|Q99729|ROAA_HUMAN	3577.8	3585.03	584.291	584.264	2	6	0.957164		HNRDL_HUMAN;ROAA_HUMAN			0.957164
121113_LG_8C_3uL	CP	FGEVVDC(Carbamidomethyl)TIK	0	sp|O14979|HNRDL_HUMAN;sp|Q99729|ROAA_HUMAN	3588	3587.46	584.29	584.264	2	6	0.904744		HNRDL_HUMAN;ROAA_HUMAN			0.904744
121113_LG_8C_3uL	CP	FGEVVDC(Carbamidomethyl)TIK(Label:13C(6))	0	sp|O14979|HNRDL_HUMAN;sp|Q99729|ROAA_HUMAN	3588	3587.46	587.3	584.264	2	6	0.904744		HNRDL_HUMAN;ROAA_HUMAN			0.904744
121113_LG_8C_3uL	CP	FGEVVDC(Carbamidomethyl)TIK	0	sp|O14979|HNRDL_HUMAN;sp|Q99729|ROAA_HUMAN	3588	3595.13	584.29	584.265	2	6	0.98498		HNRDL_HUMAN;ROAA_HUMAN			0.98498
121113_LG_8C_3uL	CP	FGEVVDC(Carbamidomethyl)TIK(Label:13C(6))	0	sp|O14979|HNRDL_HUMAN;sp|Q99729|ROAA_HUMAN	3588	3595.13	587.3	584.265	2	6	0.98498		HNRDL_HUMAN;ROAA_HUMAN			0.98498
121113_LG_8B_3uL	CP	IVEVLLMK	0.0296128	sp|O75526|HNRGT_HUMAN;sp|P38159|HNRPG_HUMAN	4304.4	4306.38	472.793	472.775	2	6	0.894019		HNRGT_HUMAN;HNRPG_HUMAN			0.894019		0.916337		0.916337
121113_LG_8B_3uL	CP	IVEVLLMK	0.0296128	sp|O75526|HNRGT_HUMAN;sp|P38159|HNRPG_HUMAN	4304.4	4313.39	472.793	472.776	2	6	0.938655		HNRGT_HUMAN;HNRPG_HUMAN			0.938655
121113_LG_8B_3uL	CP	GFAFVTFESPADAK	0	sp|O75526|HNRGT_HUMAN;sp|P38159|HNRPG_HUMAN;sp|Q8N7X1|RMXL3_HUMAN	4530	4529.77	743.865	743.837	2	6	0.864069		HNRGT_HUMAN;HNRPG_HUMAN;RMXL3_HUMAN			0.864069		0.91093		0.91093
121113_LG_8B_3uL	CP	GFAFVTFESPADAK(Label:13C(6))	0	sp|O75526|HNRGT_HUMAN;sp|P38159|HNRPG_HUMAN;sp|Q8N7X1|RMXL3_HUMAN	4530	4529.77	746.876	743.837	2	6	0.864069		HNRGT_HUMAN;HNRPG_HUMAN;RMXL3_HUMAN			0.864069
121113_LG_8B_3uL	CP	GFAFVTFESPADAK	0	sp|O75526|HNRGT_HUMAN;sp|P38159|HNRPG_HUMAN;sp|Q8N7X1|RMXL3_HUMAN	4573.2	4564.72	743.865	743.838	2	6	0.912152		HNRGT_HUMAN;HNRPG_HUMAN;RMXL3_HUMAN			0.912152
121113_LG_8B_3uL	CP	GFAFVTFESPADAK(Label:13C(6))	0	sp|O75526|HNRGT_HUMAN;sp|P38159|HNRPG_HUMAN;sp|Q8N7X1|RMXL3_HUMAN	4573.2	4564.72	746.876	743.838	2	6	0.912152		HNRGT_HUMAN;HNRPG_HUMAN;RMXL3_HUMAN			0.912152
121113_LG_8B_3uL	CP	GFAFVTFESPADAK	0	sp|O75526|HNRGT_HUMAN;sp|P38159|HNRPG_HUMAN;sp|Q8N7X1|RMXL3_HUMAN	4530	4537.62	743.865	743.833	2	6	0.923423		HNRGT_HUMAN;HNRPG_HUMAN;RMXL3_HUMAN			0.923423
121113_LG_8B_3uL	CP	GFAFVTFESPADAK(Label:13C(6))	0	sp|O75526|HNRGT_HUMAN;sp|P38159|HNRPG_HUMAN;sp|Q8N7X1|RMXL3_HUMAN	4530	4537.62	746.876	743.833	2	6	0.923423		HNRGT_HUMAN;HNRPG_HUMAN;RMXL3_HUMAN			0.923423
121113_LG_8B_3uL	CP	GFAFVTFESPADAK	0	sp|O75526|HNRGT_HUMAN;sp|P38159|HNRPG_HUMAN;sp|Q8N7X1|RMXL3_HUMAN	4573.2	4574.9	743.865	743.84	2	6	0.944074		HNRGT_HUMAN;HNRPG_HUMAN;RMXL3_HUMAN			0.944074
121113_LG_8B_3uL	CP	GFAFVTFESPADAK(Label:13C(6))	0	sp|O75526|HNRGT_HUMAN;sp|P38159|HNRPG_HUMAN;sp|Q8N7X1|RMXL3_HUMAN	4573.2	4574.9	746.876	743.84	2	6	0.944074		HNRGT_HUMAN;HNRPG_HUMAN;RMXL3_HUMAN			0.944074
121113_LG_8B_3uL	CP	STGEAFVQFASQEIAEK	0	sp|P31943|HNRH1_HUMAN;sp|P55795|HNRH2_HUMAN	4448.4	4454.55	921.452	921.422	2	6	0.871814		HNRH1_HUMAN;HNRH2_HUMAN			0.871814		0.874243		0.874243
121113_LG_8B_3uL	CP	STGEAFVQFASQEIAEK(Label:13C(6))	0	sp|P31943|HNRH1_HUMAN;sp|P55795|HNRH2_HUMAN	4442.4	4447.23	924.463	921.42	2	6	0.875458		HNRH1_HUMAN;HNRH2_HUMAN			0.875458
121113_LG_8B_3uL	CP	STGEAFVQFASQEIAEK	0	sp|P31943|HNRH1_HUMAN;sp|P55795|HNRH2_HUMAN	4448.4	4447.23	921.452	921.42	2	6	0.875458		HNRH1_HUMAN;HNRH2_HUMAN			0.875458
121113_LG_8B_3uL	CP	VHIEIGPDGR	0	sp|P31943|HNRH1_HUMAN;sp|P55795|HNRH2_HUMAN;sp|P52597|HNRPF_HUMAN	3298.2	3297.01	546.793	546.77	2	6	0.847406		HNRH1_HUMAN;HNRH2_HUMAN;HNRPF_HUMAN			0.847406		0.866929		0.866929
121113_LG_8B_3uL	CP	VHIEIGPDGR(Label:13C(6))	0	sp|P31943|HNRH1_HUMAN;sp|P55795|HNRH2_HUMAN;sp|P52597|HNRPF_HUMAN	3298.2	3297.01	549.796	546.77	2	6	0.847406		HNRH1_HUMAN;HNRH2_HUMAN;HNRPF_HUMAN			0.847406
121113_LG_8B_3uL	CP	VHIEIGPDGR	0	sp|P31943|HNRH1_HUMAN;sp|P55795|HNRH2_HUMAN;sp|P52597|HNRPF_HUMAN	3298.2	3304.74	546.793	546.774	2	6	0.886453		HNRH1_HUMAN;HNRH2_HUMAN;HNRPF_HUMAN			0.886453
121113_LG_8B_3uL	CP	VHIEIGPDGR(Label:13C(6))	0	sp|P31943|HNRH1_HUMAN;sp|P55795|HNRH2_HUMAN;sp|P52597|HNRPF_HUMAN	3298.2	3304.74	549.796	546.774	2	6	0.886453		HNRH1_HUMAN;HNRH2_HUMAN;HNRPF_HUMAN			0.886453
121113_LG_8B_3uL	CP	ATENDIYNFFSPLNPVR(Label:13C(6))	0	sp|P31943|HNRH1_HUMAN;sp|P52597|HNRPF_HUMAN	5014.2	5022.19	668.332	666.304	3	6	0.881013		HNRH1_HUMAN;HNRPF_HUMAN			0.881013		0.886213		0.886213
121113_LG_8B_3uL	CP	ATENDIYNFFSPLNPVR(Label:13C(6))	0	sp|P31943|HNRH1_HUMAN;sp|P52597|HNRPF_HUMAN	5020.2	5022.19	668.331	666.304	3	6	0.881013		HNRH1_HUMAN;HNRPF_HUMAN			0.881013
121113_LG_8B_3uL	CP	ATENDIYNFFSPLNPVR	0	sp|P31943|HNRH1_HUMAN;sp|P52597|HNRPF_HUMAN	5014.2	5023.58	998.994	998.962	2	6	0.896613		HNRH1_HUMAN;HNRPF_HUMAN			0.896613
121113_LG_8C_3uL	CP	EIAENALGK(Label:13C(6))	0.015873	sp|P31942|HNRH3_HUMAN	2958.6	2958.68	475.761	472.735	2	6	0.764521		HNRH3_HUMAN			0.764521		0.828752		0.828752
121113_LG_8C_3uL	CP	EIAENALGK(Label:13C(6))	0.015873	sp|P31942|HNRH3_HUMAN	2958.6	2966.11	475.761	472.735	2	6	0.828888		HNRH3_HUMAN			0.828888
121113_LG_8C_3uL	CP	STGEAFVQFASK(Label:13C(6))	0	sp|P31942|HNRH3_HUMAN	3855	3859.39	639.331	636.292	2	6	0.838698		HNRH3_HUMAN			0.838698
121113_LG_8C_3uL	CP	STGEAFVQFASK	0	sp|P31942|HNRH3_HUMAN	3861	3859.39	636.321	636.292	2	6	0.838698		HNRH3_HUMAN			0.838698
121113_LG_8C_3uL	CP	VHIDIGADGR	0.015873	sp|P31942|HNRH3_HUMAN	3217.2	3224.19	526.775	526.755	2	6	0.842833		HNRH3_HUMAN			0.842833
121113_LG_8C_3uL	CP	VHIDIGADGR(Label:13C(6))	0.00552486	sp|P31942|HNRH3_HUMAN	3217.2	3224.19	529.781	526.755	2	6	0.842833		HNRH3_HUMAN			0.842833
121113_LG_8C_3uL	CP	STGEAFVQFASK	0	sp|P31942|HNRH3_HUMAN	3861	3867.13	636.321	636.289	2	6	0.844792		HNRH3_HUMAN			0.844792
121113_LG_8B_3uL	CP	GFAFVQYVNER	0	sp|P07910|HNRPC_HUMAN	4323.6	4319.06	665.341	665.303	2	6	0.549807		HNRPC_HUMAN			0.549807		0.942433		0.942433
121113_LG_8B_3uL	CP	M(Oxidation)IAGQVLDINLAAEPK	0	sp|P07910|HNRPC_HUMAN	4341.6	4346.03	849.959	849.931	2	6	0.915101		HNRPC_HUMAN			0.915101
121113_LG_8B_3uL	CP	M(Oxidation)IAGQVLDINLAAEPK(Label:13C(6))	0	sp|P07910|HNRPC_HUMAN	4341.6	4346.03	852.97	849.931	2	6	0.915101		HNRPC_HUMAN			0.915101
121113_LG_8B_3uL	CP	MIAGQVLDINLAAEPK	0	sp|P07910|HNRPC_HUMAN	4515	4520.59	841.959	841.933	2	6	0.91978		HNRPC_HUMAN			0.91978
121113_LG_8B_3uL	CP	MIAGQVLDINLAAEPK(Label:13C(6))	0	sp|P07910|HNRPC_HUMAN	4515	4520.59	844.971	841.933	2	6	0.91978		HNRPC_HUMAN			0.91978
121113_LG_8B_3uL	CP	VPPPPPIAR	0	sp|P07910|HNRPC_HUMAN	3259.8	3262.75	472.287	472.269	2	6	0.922468		HNRPC_HUMAN			0.922468
121113_LG_8B_3uL	CP	GFAFVQYVNER	0	sp|P07910|HNRPC_HUMAN	4273.8	4276.68	665.333	665.303	2	6	0.931271		HNRPC_HUMAN			0.931271
121113_LG_8B_3uL	CP	GFAFVQYVNER(Label:13C(6))	0	sp|P07910|HNRPC_HUMAN	4273.8	4276.68	668.345	665.303	2	6	0.931271		HNRPC_HUMAN			0.931271
121113_LG_8B_3uL	CP	GFAFVQYVNER	0	sp|P07910|HNRPC_HUMAN	4273.8	4282.6	665.333	665.306	2	6	0.941869		HNRPC_HUMAN			0.941869
121113_LG_8B_3uL	CP	GFAFVQYVNER(Label:13C(6))	0	sp|P07910|HNRPC_HUMAN	4273.8	4282.6	668.345	665.306	2	6	0.941869		HNRPC_HUMAN			0.941869
121113_LG_8B_3uL	CP	VPPPPPIAR(Label:13C(6))	0	sp|P07910|HNRPC_HUMAN	3274.2	3280.95	475.3	472.267	2	6	0.94526		HNRPC_HUMAN			0.94526
121113_LG_8B_3uL	CP	VPPPPPIAR(Label:13C(6))	0	sp|P07910|HNRPC_HUMAN	3274.2	3271.65	475.3	472.268	2	6	0.949175		HNRPC_HUMAN			0.949175
121113_LG_8B_3uL	CP	VPPPPPIAR	0	sp|P07910|HNRPC_HUMAN	3308.4	3304.96	472.286	472.27	2	6	0.96923		HNRPC_HUMAN			0.96923
121113_LG_8B_3uL	CP	VPPPPPIAR	0	sp|P07910|HNRPC_HUMAN	3308.4	3312.75	472.286	472.271	2	6	0.987851		HNRPC_HUMAN			0.987851
121113_LG_8C_3uL	CP	VPPPPPIAR	0	sp|P07910|HNRPC_HUMAN	3273	3280.81	472.286	472.266	2	6	1.00859		HNRPC_HUMAN			1.00859
121113_LG_8C_3uL	CP	VPPPPPIAR(Label:13C(6))	0	sp|P07910|HNRPC_HUMAN	3307.8	3308.99	475.3	472.266	2	6	1.0321		HNRPC_HUMAN			1.0321
121113_LG_8C_3uL	CP	VPPPPPIAR(Label:13C(6))	0	sp|P07910|HNRPC_HUMAN	3307.8	3303.29	475.3	472.269	2	6	1.03462		HNRPC_HUMAN			1.03462
121113_LG_8C_3uL	CP	VPPPPPIAR(Label:13C(6))	0	sp|P07910|HNRPC_HUMAN	3264	3270.79	475.297	472.265	2	6	1.04554		HNRPC_HUMAN			1.04554
121113_LG_8C_3uL	CP	VPPPPPIAR	0	sp|P07910|HNRPC_HUMAN	3273	3270.79	472.286	472.265	2	6	1.04554		HNRPC_HUMAN			1.04554
121113_LG_8B_3uL	CP	MFIGGLSWDTTK(Label:13C(6))	0	sp|Q14103|HNRPD_HUMAN	4540.2	4539.92	681.352	678.311	2	6	0.79334		HNRPD_HUMAN			0.79334		0.850816		0.850816
121113_LG_8B_3uL	CP	IFVGGLSPDTPEEK	0	sp|Q14103|HNRPD_HUMAN	3886.2	3891.1	744.885	744.85	2	6	0.879553		HNRPD_HUMAN			0.879553
121113_LG_8B_3uL	CP	IFVGGLSPDTPEEK(Label:13C(6))	0	sp|Q14103|HNRPD_HUMAN	3886.2	3891.1	747.893	744.85	2	6	0.879553		HNRPD_HUMAN			0.879553
121113_LG_8B_3uL	CP	(Acetyl)M(Oxidation)LGPEGGEGFVVK(Label:13C(6))	0	sp|P52597|HNRPF_HUMAN	4131	4138.49	692.353	689.316	2	6	0.95039		HNRPF_HUMAN			0.95039		0.966398		0.966398
121113_LG_8B_3uL	CP	(Acetyl)M(Oxidation)LGPEGGEGFVVK	0	sp|P52597|HNRPF_HUMAN	4135.8	4138.49	689.342	689.316	2	6	0.95039		HNRPF_HUMAN			0.95039
121113_LG_8B_3uL	CP	ITGEAFVQFASQELAEK	0	sp|P52597|HNRPF_HUMAN	4785	4787.41	934.48	934.441	2	6	0.982406		HNRPF_HUMAN			0.982406
121113_LG_8B_3uL	CP	ITGEAFVQFASQELAEK(Label:13C(6))	0	sp|P52597|HNRPF_HUMAN	4785	4787.41	937.492	934.441	2	6	0.982406		HNRPF_HUMAN			0.982406
121113_LG_8B_3uL	CP	DVYLSPR(Label:13C(6))	0.0340136	sp|P38159|HNRPG_HUMAN	3172.8	3166.97	428.238	425.211	2	6	0.856948		HNRPG_HUMAN			0.856948		0.931838		0.931838
121113_LG_8B_3uL	CP	DVYLSPR(Label:13C(6))	0.0340136	sp|P38159|HNRPG_HUMAN	3172.8	3174.38	428.238	425.211	2	6	0.875166		HNRPG_HUMAN			0.875166
121113_LG_8B_3uL	CP	LFIGGLNTETNEK	0	sp|P38159|HNRPG_HUMAN	3999	4001.73	718.376	718.345	2	6	0.915759		HNRPG_HUMAN			0.915759
121113_LG_8B_3uL	CP	LFIGGLNTETNEK(Label:13C(6))	0	sp|P38159|HNRPG_HUMAN	3999	4001.73	721.386	718.345	2	6	0.915759		HNRPG_HUMAN			0.915759
121113_LG_8B_3uL	CP	LFIGGLNTETNEK(Label:13C(6))	0	sp|P38159|HNRPG_HUMAN	4047.6	4055.74	721.382	718.354	2	6	1.09556		HNRPG_HUMAN			1.09556
121113_LG_8B_3uL	CP	IDEPLEGSEDR	0	sp|P61978|HNRPK_HUMAN	3128.4	3122.86	630.292	630.273	2	6	0.746705		HNRPK_HUMAN			0.746705		0.914123		0.914123
121113_LG_8B_3uL	CP	IITITGTQDQIQNAQYLLQNSVK(Label:13C(6))	0	sp|P61978|HNRPK_HUMAN	4682.4	4689.12	865.807	863.765	3	6	0.875734		HNRPK_HUMAN			0.875734
121113_LG_8B_3uL	CP	IDEPLEGSEDR	0	sp|P61978|HNRPK_HUMAN	3128.4	3132.78	630.292	630.267	2	6	0.876629		HNRPK_HUMAN			0.876629
121113_LG_8B_3uL	CP	IDEPLEGSEDR(Label:13C(6))	0	sp|P61978|HNRPK_HUMAN	3133.2	3132.78	633.302	630.267	2	6	0.876629		HNRPK_HUMAN			0.876629
121113_LG_8B_3uL	CP	GSYGDLGGPIITTQVTIPK	0	sp|P61978|HNRPK_HUMAN	4399.2	4406.72	959.027	958.989	2	6	0.894728		HNRPK_HUMAN			0.894728
121113_LG_8B_3uL	CP	GSYGDLGGPIITTQVTIPK(Label:13C(6))	0	sp|P61978|HNRPK_HUMAN	4399.2	4406.72	962.034	958.989	2	6	0.894728		HNRPK_HUMAN			0.894728
121113_LG_8B_3uL	CP	NTDEMVELR	0.00947867	sp|P61978|HNRPK_HUMAN	3445.8	3449.04	553.766	553.74	2	6	0.91446		HNRPK_HUMAN			0.91446
121113_LG_8B_3uL	CP	LFQEC(Carbamidomethyl)C(Carbamidomethyl)PHSTDR(Label:13C(6))	0	sp|P61978|HNRPK_HUMAN	2900.4	2900.53	519.226	517.196	3	6	0.919592		HNRPK_HUMAN			0.919592
121113_LG_8B_3uL	CP	GSYGDLGGPIITTQVTIPK	0	sp|P61978|HNRPK_HUMAN	4399.2	4399.19	959.027	958.995	2	6	0.919851		HNRPK_HUMAN			0.919851
121113_LG_8B_3uL	CP	GSYGDLGGPIITTQVTIPK(Label:13C(6))	0	sp|P61978|HNRPK_HUMAN	4399.2	4399.19	962.034	958.995	2	6	0.919851		HNRPK_HUMAN			0.919851
121113_LG_8B_3uL	CP	LLIHQSLAGGIIGVK(Label:13C(6))	0.00488998	sp|P61978|HNRPK_HUMAN	4204.8	4206.71	508.984	506.958	3	6	0.921531		HNRPK_HUMAN			0.921531
121113_LG_8B_3uL	CP	LLIHQSLAGGIIGVK(Label:13C(6))	0	sp|P61978|HNRPK_HUMAN	4204.8	4206.48	762.982	759.948	2	6	0.926372		HNRPK_HUMAN			0.926372
121113_LG_8B_3uL	CP	IITITGTQDQIQNAQYLLQNSVK(Label:13C(6))	0	sp|P61978|HNRPK_HUMAN	4678.8	4682.2	865.802	863.765	3	6	0.928919		HNRPK_HUMAN			0.928919
121113_LG_8B_3uL	CP	IITITGTQDQIQNAQYLLQNSVK(Label:13C(6))	0	sp|P61978|HNRPK_HUMAN	4682.4	4682.2	865.807	863.765	3	6	0.928919		HNRPK_HUMAN			0.928919
121113_LG_8B_3uL	CP	LFQEC(Carbamidomethyl)C(Carbamidomethyl)PHSTDR(Label:13C(6))	0	sp|P61978|HNRPK_HUMAN	2900.4	2905.77	519.226	517.2	3	6	0.932118		HNRPK_HUMAN			0.932118
121113_LG_8B_3uL	CP	IILDLISESPIK	0	sp|P61978|HNRPK_HUMAN	4808.4	4812.95	670.903	670.877	2	6	0.932965		HNRPK_HUMAN			0.932965
121113_LG_8B_3uL	CP	IILDLISESPIK(Label:13C(6))	0	sp|P61978|HNRPK_HUMAN	4808.4	4812.95	673.918	670.877	2	6	0.932965		HNRPK_HUMAN			0.932965
121113_LG_8B_3uL	CP	TDYNASVSVPDSSGPER	0	sp|P61978|HNRPK_HUMAN	3283.2	3290.32	890.908	890.872	2	6	0.935385		HNRPK_HUMAN			0.935385
121113_LG_8B_3uL	CP	TDYNASVSVPDSSGPER(Label:13C(6))	0	sp|P61978|HNRPK_HUMAN	3283.2	3290.32	893.917	890.872	2	6	0.935385		HNRPK_HUMAN			0.935385
121113_LG_8B_3uL	CP	IITITGTQDQIQNAQYLLQNSVK	0	sp|P61978|HNRPK_HUMAN	4682.4	4687.84	1295.21	1295.15	2	6	0.960911		HNRPK_HUMAN			0.960911
121113_LG_8B_3uL	CP	TDYNASVSVPDSSGPER	0	sp|P61978|HNRPK_HUMAN	3283.2	3283.37	890.908	890.875	2	6	0.968161		HNRPK_HUMAN			0.968161
121113_LG_8B_3uL	CP	TDYNASVSVPDSSGPER(Label:13C(6))	0	sp|P61978|HNRPK_HUMAN	3283.2	3283.37	893.917	890.875	2	6	0.968161		HNRPK_HUMAN			0.968161
121113_LG_8B_3uL	CP	NPNGPYPYTLK(Label:13C(6))	0	sp|P14866|HNRPL_HUMAN	3568.8	3571.81	635.829	632.789	2	6	0.806812		HNRPL_HUMAN			0.806812		0.919689		0.919689
121113_LG_8B_3uL	CP	NPNGPYPYTLK(Label:13C(6))	0	sp|P14866|HNRPL_HUMAN	3568.8	3577.74	635.829	632.794	2	6	0.886854		HNRPL_HUMAN			0.886854
121113_LG_8B_3uL	CP	SDALETLGFLNHYQMK(Label:13C(6))	0	sp|P14866|HNRPL_HUMAN	4544.4	4544.43	624.974	622.947	3	6	0.892298		HNRPL_HUMAN			0.892298
121113_LG_8B_3uL	CP	SDALETLGFLNHYQMK(Label:13C(6))	0.0361174	sp|P14866|HNRPL_HUMAN	4549.8	4544.43	624.979	622.947	3	6	0.892298		HNRPL_HUMAN			0.892298
121113_LG_8B_3uL	CP	VFNVFC(Carbamidomethyl)LYGNVEK	0	sp|P14866|HNRPL_HUMAN	4827.6	4831.3	794.897	794.865	2	6	0.896815		HNRPL_HUMAN			0.896815
121113_LG_8B_3uL	CP	VFNVFC(Carbamidomethyl)LYGNVEK(Label:13C(6))	0	sp|P14866|HNRPL_HUMAN	4827.6	4831.3	797.909	794.865	2	6	0.896815		HNRPL_HUMAN			0.896815
121113_LG_8B_3uL	CP	SSSGLLEWESK(Label:13C(6))	0	sp|P14866|HNRPL_HUMAN	3955.2	3959.06	614.811	611.778	2	6	0.90978		HNRPL_HUMAN			0.90978
121113_LG_8B_3uL	CP	SSSGLLEWESK	0	sp|P14866|HNRPL_HUMAN	3959.4	3959.06	611.802	611.778	2	6	0.90978		HNRPL_HUMAN			0.90978
121113_LG_8B_3uL	CP	ASLNGADIYSGC(Carbamidomethyl)C(Carbamidomethyl)TLK	0.00947867	sp|P14866|HNRPL_HUMAN	3690.6	3693.34	865.897	865.864	2	6	0.929202		HNRPL_HUMAN			0.929202
121113_LG_8B_3uL	CP	ASLNGADIYSGC(Carbamidomethyl)C(Carbamidomethyl)TLK(Label:13C(6))	0	sp|P14866|HNRPL_HUMAN	3690.6	3693.34	868.904	865.864	2	6	0.929202		HNRPL_HUMAN			0.929202
121113_LG_8B_3uL	CP	SSSGLLEWESK(Label:13C(6))	0	sp|P14866|HNRPL_HUMAN	3955.2	3965.16	614.811	611.776	2	6	0.936223		HNRPL_HUMAN			0.936223
121113_LG_8B_3uL	CP	SSSGLLEWESK	0	sp|P14866|HNRPL_HUMAN	3959.4	3965.16	611.802	611.776	2	6	0.936223		HNRPL_HUMAN			0.936223
121113_LG_8B_3uL	CP	NPNGPYPYTLK(Label:13C(6))	0	sp|P14866|HNRPL_HUMAN	3524.4	3528.44	635.331	632.297	2	6	0.93671		HNRPL_HUMAN			0.93671
121113_LG_8B_3uL	CP	SDALETLGFLNHYQMK(Label:13C(6))	0	sp|P14866|HNRPL_HUMAN	4544.4	4551.3	624.974	622.948	3	6	0.954933		HNRPL_HUMAN			0.954933
121113_LG_8B_3uL	CP	SDALETLGFLNHYQMK(Label:13C(6))	0.0361174	sp|P14866|HNRPL_HUMAN	4549.8	4551.3	624.979	622.948	3	6	0.954933		HNRPL_HUMAN			0.954933
121113_LG_8B_3uL	CP	SKPGAAM(Oxidation)VEM(Oxidation)ADGYAVDR	0	sp|P14866|HNRPL_HUMAN	3090	3084.04	633.953	633.925	3	12	0.95857		HNRPL_HUMAN			0.95857
121113_LG_8B_3uL	CP	SKPGAAM(Oxidation)VEM(Oxidation)ADGYAVDR	0	sp|P14866|HNRPL_HUMAN	3090	3091.57	633.953	633.93	3	12	1.00726		HNRPL_HUMAN			1.00726
121113_LG_8B_3uL	CP	LGSTVFVANLDYK	0	sp|P52272|HNRPM_HUMAN	4238.4	4241.7	713.883	713.856	2	6	0.806562		HNRPM_HUMAN			0.806562		0.860895		0.860895
121113_LG_8B_3uL	CP	LGSTVFVANLDYK(Label:13C(6))	0	sp|P52272|HNRPM_HUMAN	4238.4	4241.7	716.893	713.856	2	6	0.806562		HNRPM_HUMAN			0.806562
121113_LG_8B_3uL	CP	EVFSMAGVVVR(Label:13C(6))	0	sp|P52272|HNRPM_HUMAN	4278	4274.27	600.331	597.292	2	6	0.812566		HNRPM_HUMAN			0.812566
121113_LG_8B_3uL	CP	GNFGGSFAGSFGGAGGHAPGVAR(Label:13C(6))	0	sp|P52272|HNRPM_HUMAN	3847.8	3849.39	680.992	678.959	3	6	0.825375		HNRPM_HUMAN			0.825375
121113_LG_8B_3uL	CP	AFITNIPFDVK	0	sp|P52272|HNRPM_HUMAN	4608	4614.54	632.848	632.824	2	6	0.827979		HNRPM_HUMAN			0.827979
121113_LG_8B_3uL	CP	AFITNIPFDVK(Label:13C(6))	0	sp|P52272|HNRPM_HUMAN	4608	4614.54	635.861	632.824	2	6	0.827979		HNRPM_HUMAN			0.827979
121113_LG_8B_3uL	CP	GNFGGSFAGSFGGAGGHAPGVAR(Label:13C(6))	0	sp|P52272|HNRPM_HUMAN	3847.8	3842.07	680.992	678.959	3	6	0.85144		HNRPM_HUMAN			0.85144
121113_LG_8B_3uL	CP	FESPEVAER	0	sp|P52272|HNRPM_HUMAN	3114	3118.72	532.255	532.234	2	6	0.858854		HNRPM_HUMAN			0.858854
121113_LG_8B_3uL	CP	GC(Carbamidomethyl)AVVEFK(Label:13C(6))	0.00488998	sp|P52272|HNRPM_HUMAN	3386.4	3385.21	458.238	455.209	2	6	0.86007		HNRPM_HUMAN			0.86007
121113_LG_8B_3uL	CP	INEILSNALK(Label:13C(6))	0	sp|P52272|HNRPM_HUMAN	3969.6	3965.16	560.835	557.806	2	6	0.868756		HNRPM_HUMAN			0.868756
121113_LG_8B_3uL	CP	NLPFDFTWK(Label:13C(6))	0.0443459	sp|P52272|HNRPM_HUMAN	4837.8	4837.98	587.309	584.281	2	6	0.882885		HNRPM_HUMAN			0.882885
121113_LG_8B_3uL	CP	(Acetyl)AAGVEAAAEVAATEIK	0	sp|P52272|HNRPM_HUMAN	4846.8	4852.64	771.908	771.881	2	6	0.891871		HNRPM_HUMAN			0.891871
121113_LG_8B_3uL	CP	(Acetyl)AAGVEAAAEVAATEIK(Label:13C(6))	0	sp|P52272|HNRPM_HUMAN	4846.8	4852.64	774.921	771.881	2	6	0.891871		HNRPM_HUMAN			0.891871
121113_LG_8B_3uL	CP	INEILSNALK(Label:13C(6))	0	sp|P52272|HNRPM_HUMAN	3969.6	3971.7	560.835	557.808	2	6	0.895199		HNRPM_HUMAN			0.895199
121113_LG_8B_3uL	CP	(Acetyl)AAGVEAAAEVAATEIK	0	sp|P52272|HNRPM_HUMAN	4846.8	4845.59	771.908	771.872	2	6	0.933179		HNRPM_HUMAN			0.933179
121113_LG_8B_3uL	CP	(Acetyl)AAGVEAAAEVAATEIK(Label:13C(6))	0	sp|P52272|HNRPM_HUMAN	4846.8	4845.59	774.921	771.872	2	6	0.933179		HNRPM_HUMAN			0.933179
121113_LG_8B_3uL	CP	NLANTVTEEILEK(Label:13C(6))	0	sp|O60506|HNRPQ_HUMAN	4448.4	4448.25	740.402	737.374	2	6	0.747351		HNRPQ_HUMAN			0.747351		0.747351		0.747351
121113_LG_8B_3uL	CP	TGYTLDVTTGQR	0	sp|O60506|HNRPQ_HUMAN;sp|O43390|HNRPR_HUMAN	3474.6	3482.62	656.333	656.303	2	6	0.783736		HNRPQ_HUMAN;HNRPR_HUMAN			0.783736		0.798059		0.798059
121113_LG_8B_3uL	CP	TGYTLDVTTGQR(Label:13C(6))	0	sp|O60506|HNRPQ_HUMAN;sp|O43390|HNRPR_HUMAN	3474.6	3482.62	659.341	656.303	2	6	0.783736		HNRPQ_HUMAN;HNRPR_HUMAN			0.783736
121113_LG_8B_3uL	CP	TGYTLDVTTGQR	0	sp|O60506|HNRPQ_HUMAN;sp|O43390|HNRPR_HUMAN	3474.6	3474.85	656.333	656.308	2	6	0.784623		HNRPQ_HUMAN;HNRPR_HUMAN			0.784623
121113_LG_8B_3uL	CP	TGYTLDVTTGQR(Label:13C(6))	0	sp|O60506|HNRPQ_HUMAN;sp|O43390|HNRPR_HUMAN	3474.6	3474.85	659.341	656.308	2	6	0.784623		HNRPQ_HUMAN;HNRPR_HUMAN			0.784623
121113_LG_8B_3uL	CP	LFVGSIPK(Label:13C(6))	0.0400891	sp|O60506|HNRPQ_HUMAN;sp|O43390|HNRPR_HUMAN	3852	3856.04	433.774	430.746	2	6	0.853578		HNRPQ_HUMAN;HNRPR_HUMAN			0.853578
121113_LG_8B_3uL	CP	VTEGLVDVILYHQPDDK(Label:13C(6))	0	sp|O43390|HNRPR_HUMAN	4501.2	4501.35	974.014	970.976	2	6	0.799626		HNRPR_HUMAN			0.799626		0.835769		0.835769
121113_LG_8B_3uL	CP	NLATTVTEEILEK(Label:13C(6))	0	sp|O43390|HNRPR_HUMAN	4687.8	4691.72	733.908	730.87	2	6	0.802611		HNRPR_HUMAN			0.802611
121113_LG_8B_3uL	CP	NLATTVTEEILEK	0	sp|O43390|HNRPR_HUMAN	4696.8	4691.72	730.898	730.87	2	6	0.802611		HNRPR_HUMAN			0.802611
121113_LG_8B_3uL	CP	TK(Label:13C(6))ENILEEFSK(Label:13C(6))	0	sp|O43390|HNRPR_HUMAN	3930	3930.17	675.369	669.322	2	12	0.819888		HNRPR_HUMAN			0.819888
121113_LG_8B_3uL	CP	TKENILEEFSK	0.00488998	sp|O43390|HNRPR_HUMAN	3936	3930.17	669.351	669.322	2	12	0.819888		HNRPR_HUMAN			0.819888
121113_LG_8B_3uL	CP	TK(Label:13C(6))ENILEEFSK(Label:13C(6))	0	sp|O43390|HNRPR_HUMAN	3930	3936.57	675.369	669.324	2	12	0.826067		HNRPR_HUMAN			0.826067
121113_LG_8B_3uL	CP	TKENILEEFSK	0.00488998	sp|O43390|HNRPR_HUMAN	3936	3936.57	669.351	669.324	2	12	0.826067		HNRPR_HUMAN			0.826067
121113_LG_8B_3uL	CP	LM(Oxidation)M(Oxidation)DPLSGQNR(Label:13C(6))	0	sp|O43390|HNRPR_HUMAN	3065.4	3064.41	650.31	647.276	2	6	0.832625		HNRPR_HUMAN			0.832625
121113_LG_8B_3uL	CP	LM(Oxidation)M(Oxidation)DPLSGQNR	0	sp|O43390|HNRPR_HUMAN	3070.8	3064.41	647.298	647.276	2	6	0.832625		HNRPR_HUMAN			0.832625
121113_LG_8B_3uL	CP	LM(Oxidation)MDPLSGQNR(Label:13C(6))	0	sp|O43390|HNRPR_HUMAN	3621.6	3621.75	642.316	639.289	2	6	0.836427		HNRPR_HUMAN			0.836427
121113_LG_8B_3uL	CP	NLATTVTEEILEK(Label:13C(6))	0	sp|O43390|HNRPR_HUMAN	4728	4721.17	733.908	730.87	2	6	0.836701		HNRPR_HUMAN			0.836701
121113_LG_8B_3uL	CP	NLATTVTEEILEK	0	sp|O43390|HNRPR_HUMAN	4696.8	4699.19	730.898	730.867	2	6	0.839845		HNRPR_HUMAN			0.839845
121113_LG_8B_3uL	CP	DLYEDELVPLFEK(Label:13C(6))	0	sp|O43390|HNRPR_HUMAN	4878	4885.36	808.421	805.372	2	6	0.840671		HNRPR_HUMAN			0.840671
121113_LG_8B_3uL	CP	DLYEDELVPLFEK	0	sp|O43390|HNRPR_HUMAN	4882.2	4885.36	805.407	805.372	2	6	0.840671		HNRPR_HUMAN			0.840671
121113_LG_8B_3uL	CP	LM(Oxidation)M(Oxidation)DPLSGQNR(Label:13C(6))	0	sp|O43390|HNRPR_HUMAN	3065.4	3072.34	650.31	647.271	2	6	0.847207		HNRPR_HUMAN			0.847207
121113_LG_8B_3uL	CP	LM(Oxidation)M(Oxidation)DPLSGQNR	0	sp|O43390|HNRPR_HUMAN	3070.8	3072.34	647.298	647.271	2	6	0.847207		HNRPR_HUMAN			0.847207
121113_LG_8B_3uL	CP	VTEGLVDVILYHQPDDK(Label:13C(6))	0	sp|O43390|HNRPR_HUMAN	4497	4499.79	649.672	647.644	3	6	0.876679		HNRPR_HUMAN			0.876679
121113_LG_8B_3uL	CP	ENILEEFSK(Label:13C(6))	0.00947867	sp|O43390|HNRPR_HUMAN	4304.4	4306.5	557.791	554.76	2	6	0.916419		HNRPR_HUMAN			0.916419
121113_LG_8A_3uL	CP	SSGPTSLFAVTVAPPGAR(Label:13C(6))	0	sp|Q00839|HNRPU_HUMAN	4472.4	4475.93	860.969	857.945	2	6	0.930875		HNRPU_HUMAN			0.930875		0.98294		0.98294
121113_LG_8A_3uL	CP	SSGPTSLFAVTVAPPGAR	0	sp|Q00839|HNRPU_HUMAN	4476	4475.93	857.965	857.945	2	6	0.930875		HNRPU_HUMAN			0.930875
121113_LG_8A_3uL	CP	FIEIAAR	0.0222222	sp|Q00839|HNRPU_HUMAN	3609.6	3613.77	410.237	410.221	2	6	0.949995		HNRPU_HUMAN			0.949995
121113_LG_8A_3uL	CP	SSGPTSLFAVTVAPPGAR	0	sp|Q00839|HNRPU_HUMAN	4476	4482.81	857.965	857.93	2	6	0.965458		HNRPU_HUMAN			0.965458
121113_LG_8A_3uL	CP	EK(Label:13C(6))PYFPIPEEYTFIQNVPLEDR(Label:13C(6))	0	sp|Q00839|HNRPU_HUMAN	4821.6	4828.74	912.802	908.759	3	12	0.973817		HNRPU_HUMAN			0.973817
121113_LG_8A_3uL	CP	EKPYFPIPEEYTFIQNVPLEDR	0	sp|Q00839|HNRPU_HUMAN	4821.6	4828.74	908.786	908.759	3	12	0.973817		HNRPU_HUMAN			0.973817
121113_LG_8A_3uL	CP	NFILDQTNVSAAAQR(Label:13C(6))	0	sp|Q00839|HNRPU_HUMAN	3937.2	3943.3	827.433	824.4	2	6	0.987197		HNRPU_HUMAN			0.987197
121113_LG_8A_3uL	CP	NFILDQTNVSAAAQR	0	sp|Q00839|HNRPU_HUMAN	3940.2	3943.3	824.428	824.4	2	6	0.987197		HNRPU_HUMAN			0.987197
121113_LG_8A_3uL	CP	YNILGTNTIM(Oxidation)DK(Label:13C(6))	0.035533	sp|Q00839|HNRPU_HUMAN	3841.2	3845.41	702.858	699.825	2	6	0.989696		HNRPU_HUMAN			0.989696
121113_LG_8A_3uL	CP	YNILGTNTIMDK(Label:13C(6))	0	sp|Q00839|HNRPU_HUMAN	4145.4	4147.61	694.866	691.829	2	6	1.00385		HNRPU_HUMAN			1.00385
121113_LG_8A_3uL	CP	YNILGTNTIMDK(Label:13C(6))	0	sp|Q00839|HNRPU_HUMAN	4145.4	4141.02	694.866	691.822	2	6	1.00498		HNRPU_HUMAN			1.00498
121113_LG_8A_3uL	CP	DIDIHEVR	0	sp|Q00839|HNRPU_HUMAN	3169.2	3177.26	498.759	498.74	2	6	1.01118		HNRPU_HUMAN			1.01118
121113_LG_8A_3uL	CP	DIDIHEVR(Label:13C(6))	0	sp|Q00839|HNRPU_HUMAN	3165	3168.81	501.769	498.742	2	6	1.02611		HNRPU_HUMAN			1.02611
121113_LG_8A_3uL	CP	DIDIHEVR	0	sp|Q00839|HNRPU_HUMAN	3169.2	3168.81	498.759	498.742	2	6	1.02611		HNRPU_HUMAN			1.02611
121113_LG_8B_3uL	CP	TTPSYVAFTDTER	0	sp|P34931|HS71L_HUMAN;sp|P08107|HSP71_HUMAN;sp|P54652|HSP72_HUMAN;sp|P17066|HSP76_HUMAN;sp|P48741|HSP77_HUMAN;sp|P11142|HSP7C_HUMAN	3730.2	3732.74	744.357	744.332	2	6	0.624972		HS71L_HUMAN;HSP71_HUMAN;HSP72_HUMAN;HSP76_HUMAN;HSP77_HUMAN;HSP7C_HUMAN			0.624972		0.624972		0.624972
121113_LG_8B_3uL	CP	TTPSYVAFTDTER(Label:13C(6))	0	sp|P34931|HS71L_HUMAN;sp|P08107|HSP71_HUMAN;sp|P54652|HSP72_HUMAN;sp|P17066|HSP76_HUMAN;sp|P48741|HSP77_HUMAN;sp|P11142|HSP7C_HUMAN	3730.2	3732.74	747.37	744.332	2	6	0.624972		HS71L_HUMAN;HSP71_HUMAN;HSP72_HUMAN;HSP76_HUMAN;HSP77_HUMAN;HSP7C_HUMAN			0.624972
121113_LG_8B_3uL	CP	QPLALNVAYR(Label:13C(6))	0	sp|Q12905|ILF2_HUMAN	3877.2	3886.07	575.836	572.804	2	6	0.825384		ILF2_HUMAN			0.825384		0.886221		0.886221
121113_LG_8B_3uL	CP	QPLALNVAYR	0	sp|Q12905|ILF2_HUMAN	3881.4	3886.07	572.828	572.804	2	6	0.825384		ILF2_HUMAN			0.825384
121113_LG_8B_3uL	CP	(Gln->pyro-Glu)QPLALNVAYR(Label:13C(6))	0	sp|Q12905|ILF2_HUMAN	4384.8	4384.57	567.323	564.297	2	6	0.837248		ILF2_HUMAN			0.837248
121113_LG_8B_3uL	CP	ILITTVPPNLR(Label:13C(6))	0	sp|Q12905|ILF2_HUMAN	4165.2	4163.38	621.893	618.863	2	6	0.846595		ILF2_HUMAN			0.846595
121113_LG_8B_3uL	CP	ILITTVPPNLR	0	sp|Q12905|ILF2_HUMAN	4170.6	4163.38	618.888	618.863	2	6	0.846595		ILF2_HUMAN			0.846595
121113_LG_8B_3uL	CP	ILITTVPPNLR	0	sp|Q12905|ILF2_HUMAN	4170.6	4175.62	618.888	618.863	2	6	0.859702		ILF2_HUMAN			0.859702
121113_LG_8B_3uL	CP	NQDLAPNSAEQASILSLVTK(Label:13C(6))	0	sp|Q12905|ILF2_HUMAN	4648.8	4654.56	1053.07	1050.01	2	6	0.861504		ILF2_HUMAN			0.861504
121113_LG_8B_3uL	CP	ILITTVPPNLR(Label:13C(6))	0	sp|Q12905|ILF2_HUMAN	4209	4214.82	621.897	618.864	2	6	0.863471		ILF2_HUMAN			0.863471
121113_LG_8B_3uL	CP	ILITTVPPNLR	0	sp|Q12905|ILF2_HUMAN	4215	4214.82	618.884	618.864	2	6	0.863471		ILF2_HUMAN			0.863471
121113_LG_8B_3uL	CP	NQDLAPNSAEQASILSLVTK(Label:13C(6))	0	sp|Q12905|ILF2_HUMAN	4648.8	4649.06	1053.07	1050.01	2	6	0.872301		ILF2_HUMAN			0.872301
121113_LG_8B_3uL	CP	QPLALNVAYR(Label:13C(6))	0	sp|Q12905|ILF2_HUMAN	3877.2	3879.26	575.836	572.803	2	6	0.876978		ILF2_HUMAN			0.876978
121113_LG_8B_3uL	CP	QPLALNVAYR	0	sp|Q12905|ILF2_HUMAN	3881.4	3879.26	572.828	572.803	2	6	0.876978		ILF2_HUMAN			0.876978
121113_LG_8B_3uL	CP	ILITTVPPNLR(Label:13C(6))	0	sp|Q12905|ILF2_HUMAN	4209	4206.75	621.897	618.863	2	6	0.883278		ILF2_HUMAN			0.883278
121113_LG_8B_3uL	CP	ILITTVPPNLR	0	sp|Q12905|ILF2_HUMAN	4215	4206.75	618.884	618.863	2	6	0.883278		ILF2_HUMAN			0.883278
121113_LG_8B_3uL	CP	ILPTLEAVAALGNK	0	sp|Q12905|ILF2_HUMAN	4692.6	4695.68	705.421	705.392	2	6	0.896343		ILF2_HUMAN			0.896343
121113_LG_8B_3uL	CP	ILPTLEAVAALGNK(Label:13C(6))	0	sp|Q12905|ILF2_HUMAN	4692.6	4695.68	708.433	705.392	2	6	0.896343		ILF2_HUMAN			0.896343
121113_LG_8B_3uL	CP	VLQSALAAIR	0	sp|Q12905|ILF2_HUMAN	3921	3922.55	521.324	521.298	2	6	0.89745		ILF2_HUMAN			0.89745
121113_LG_8B_3uL	CP	VLQSALAAIR(Label:13C(6))	0	sp|Q12905|ILF2_HUMAN	3921	3922.55	524.336	521.298	2	6	0.89745		ILF2_HUMAN			0.89745
121113_LG_8B_3uL	CP	ILITTVPPNLR	0	sp|Q12905|ILF2_HUMAN	4215	4221.37	618.884	618.863	2	6	0.89759		ILF2_HUMAN			0.89759
121113_LG_8B_3uL	CP	VLQSALAAIR	0	sp|Q12905|ILF2_HUMAN	3921	3930.17	521.324	521.299	2	6	0.910274		ILF2_HUMAN			0.910274
121113_LG_8B_3uL	CP	VLQSALAAIR(Label:13C(6))	0	sp|Q12905|ILF2_HUMAN	3921	3930.17	524.336	521.299	2	6	0.910274		ILF2_HUMAN			0.910274
121113_LG_8B_3uL	CP	(Gln->pyro-Glu)QPLALNVAYR(Label:13C(6))	0	sp|Q12905|ILF2_HUMAN	4384.8	4392.35	567.323	564.293	2	6	0.916434		ILF2_HUMAN			0.916434
121113_LG_8B_3uL	CP	VLQSALAAIR	0	sp|Q12905|ILF2_HUMAN	3921	3915.37	521.324	521.301	2	6	0.918105		ILF2_HUMAN			0.918105
121113_LG_8B_3uL	CP	VLQSALAAIR(Label:13C(6))	0	sp|Q12905|ILF2_HUMAN	3921	3915.37	524.336	521.301	2	6	0.918105		ILF2_HUMAN			0.918105
121113_LG_8B_3uL	CP	QPLALNVAYR(Label:13C(6))	0	sp|Q12905|ILF2_HUMAN	3877.2	3871.41	575.836	572.804	2	6	0.980603		ILF2_HUMAN			0.980603
121113_LG_8B_3uL	CP	QPLALNVAYR	0	sp|Q12905|ILF2_HUMAN	3881.4	3871.41	572.828	572.804	2	6	0.980603		ILF2_HUMAN			0.980603
121113_LG_8A_3uL	CP	EK(Label:13C(6))PTTALLDK(Label:13C(6))	0	sp|Q12906|ILF3_HUMAN	3096.6	3105.99	564.334	558.299	2	12	0.85119		ILF3_HUMAN			0.85119		0.904442		0.904442
121113_LG_8A_3uL	CP	EKPTTALLDK	0	sp|Q12906|ILF3_HUMAN	3100.2	3105.99	558.315	558.299	2	12	0.85119		ILF3_HUMAN			0.85119
121113_LG_8A_3uL	CP	VLQDMGLPTGAEGR(Label:13C(6))	0	sp|Q12906|ILF3_HUMAN	3792	3795.72	725.379	722.342	2	6	0.866594		ILF3_HUMAN			0.866594
121113_LG_8A_3uL	CP	VLQDMGLPTGAEGR	0	sp|Q12906|ILF3_HUMAN	3796.8	3795.72	722.369	722.342	2	6	0.866594		ILF3_HUMAN			0.866594
121113_LG_8A_3uL	CP	VLAGETLSVNDPPDVLDR(Label:13C(6))	0	sp|Q12906|ILF3_HUMAN	4173.6	4182.71	958.511	955.465	2	6	0.872647		ILF3_HUMAN			0.872647
121113_LG_8A_3uL	CP	VLAGETLSVNDPPDVLDR	0	sp|Q12906|ILF3_HUMAN	4177.2	4182.71	955.502	955.465	2	6	0.872647		ILF3_HUMAN			0.872647
121113_LG_8A_3uL	CP	EPPLSLTIHLTSPVVR(Label:13C(6))	0	sp|Q12906|ILF3_HUMAN	4497.6	4503.53	589.008	586.983	3	6	0.895754		ILF3_HUMAN			0.895754
121113_LG_8A_3uL	CP	EPPLSLTIHLTSPVVR(Label:13C(6))	0	sp|Q12906|ILF3_HUMAN	4501.2	4503.53	589.009	586.983	3	6	0.895754		ILF3_HUMAN			0.895754
121113_LG_8A_3uL	CP	VLQDM(Oxidation)GLPTGAEGR	0	sp|Q12906|ILF3_HUMAN	3345	3349.43	730.367	730.344	2	6	0.902989		ILF3_HUMAN			0.902989
121113_LG_8A_3uL	CP	VLQDM(Oxidation)GLPTGAEGR(Label:13C(6))	0	sp|Q12906|ILF3_HUMAN	3345	3349.43	733.378	730.344	2	6	0.902989		ILF3_HUMAN			0.902989
121113_LG_8A_3uL	CP	LFPDTPLALDANK	0	sp|Q12906|ILF3_HUMAN	4372.2	4381.83	707.881	707.86	2	6	0.928322		ILF3_HUMAN			0.928322
121113_LG_8A_3uL	CP	LFPDTPLALDANK(Label:13C(6))	0	sp|Q12906|ILF3_HUMAN	4372.2	4381.83	710.892	707.86	2	6	0.928322		ILF3_HUMAN			0.928322
121113_LG_8A_3uL	CP	VLGM(Oxidation)DPLPSK(Label:13C(6))	0	sp|Q12906|ILF3_HUMAN	3403.8	3406.6	539.796	536.772	2	6	0.929152		ILF3_HUMAN			0.929152
121113_LG_8A_3uL	CP	VLQDMGLPTGAEGR	0	sp|Q12906|ILF3_HUMAN	3796.8	3802.69	722.369	722.345	2	6	0.941811		ILF3_HUMAN			0.941811
121113_LG_8A_3uL	CP	VLGMDPLPSK(Label:13C(6))	0	sp|Q12906|ILF3_HUMAN	3906.6	3909.17	531.8	528.772	2	6	0.962899		ILF3_HUMAN			0.962899
121113_LG_8B_3uL	CP	VLAGETLSVNDPPDVLDR	0	sp|Q12906|ILF3_HUMAN	4179.6	4179.7	955.496	955.462	2	6	1.00222		ILF3_HUMAN			1.00222
121113_LG_8A_3uL	CP	FVMEVEVDGQK	0	sp|Q12906|ILF3_HUMAN;sp|Q96SI9|STRBP_HUMAN	3861	3863.48	640.815	640.792	2	6	0.839799		ILF3_HUMAN;STRBP_HUMAN			0.839799		0.839799		0.839799
121113_LG_8A_3uL	CP	FVMEVEVDGQK(Label:13C(6))	0	sp|Q12906|ILF3_HUMAN;sp|Q96SI9|STRBP_HUMAN	3861	3863.48	643.824	640.792	2	6	0.839799		ILF3_HUMAN;STRBP_HUMAN			0.839799
121113_LG_8B_3uL	CP	VLANPGNSQVAR	0.00488998	sp|Q14974|IMB1_HUMAN	2850	2857.76	613.332	613.314	2	6	1.14209		IMB1_HUMAN			1.14209		1.14209		1.14209
121113_LG_8B_3uL	CP	VLANPGNSQVAR(Label:13C(6))	0	sp|Q14974|IMB1_HUMAN	2854.2	2857.76	616.34	613.314	2	6	1.14209		IMB1_HUMAN			1.14209
121113_LG_8A_3uL	CP	ALEESNYELEGK	0	sp|P13645|K1C10_HUMAN	3330	3321.56	691.331	691.306	2	12	1.23737		K1C10_HUMAN			1.23737		2.00342		2.00342
121113_LG_8C_3uL	CP	ALEESNYELEGK	0	sp|P13645|K1C10_HUMAN	3327	3322.45	691.331	691.3	2	12	2.76947		K1C10_HUMAN			2.76947
121113_LG_8C_3uL	CP	TLLDIDNTR	0	sp|P35527|K1C9_HUMAN	3778.8	3779.66	530.785	530.759	2	12	3.87726		K1C9_HUMAN			3.87726		3.87726		3.87726
121113_LG_8A_3uL	CP	TNAENEFVTIKK	0	sp|P04264|K2C1_HUMAN	3316.8	3321.56	697.368	691.306	2	12	1.23737		K2C1_HUMAN			1.23737		1.26191		1.26191
121113_LG_8B_3uL	CP	TLLEGEESR	0	sp|P04264|K2C1_HUMAN	3027	3035.84	517.261	517.238	2	12	1.0626		K2C1_HUMAN			1.0626
121113_LG_8B_3uL	CP	(Gln->pyro-Glu)QISNLQQSISDAEQR	0	sp|P04264|K2C1_HUMAN	4194.6	4185.45	850.428	850.464	2	12	1.072		K2C1_HUMAN			1.072
121113_LG_8C_3uL	CP	TLLEGEESR	0	sp|P04264|K2C1_HUMAN	3078.6	3075.46	517.258	517.237	2	12	0.168094		K2C1_HUMAN			0.168094
121113_LG_8C_3uL	CP	TNAENEFVTIKK	0	sp|P04264|K2C1_HUMAN	3312.6	3322.45	697.372	691.3	2	12	2.76947		K2C1_HUMAN			2.76947
121113_LG_8B_3uL	CP	NSNLVGAAHEELQQSR(Label:13C(6))	0	sp|P02545|LMNA_HUMAN	3386.4	3394.3	586.952	584.931	3	6	0.699223		LMNA_HUMAN			0.699223		0.985184		0.985184
121113_LG_8B_3uL	CP	IDSLSAQLSQLQK	0	sp|P02545|LMNA_HUMAN	4038.6	4039.85	715.896	715.871	2	6	0.713511		LMNA_HUMAN			0.713511
121113_LG_8B_3uL	CP	IDSLSAQLSQLQK(Label:13C(6))	0	sp|P02545|LMNA_HUMAN	4043.4	4039.85	718.894	715.871	2	6	0.713511		LMNA_HUMAN			0.713511
121113_LG_8B_3uL	CP	AQNTWGC(Carbamidomethyl)GNSLR(Label:13C(6))	0	sp|P02545|LMNA_HUMAN	3206.4	3210.97	685.324	682.285	2	6	0.844338		LMNA_HUMAN			0.844338
121113_LG_8B_3uL	CP	ITESEEVVSR(Label:13C(6))	0	sp|P02545|LMNA_HUMAN	2886	2890.38	577.802	574.768	2	6	0.877091		LMNA_HUMAN			0.877091
121113_LG_8B_3uL	CP	IR(Label:13C(6))IDSLSAQLSQLQK(Label:13C(6))	0	sp|P02545|LMNA_HUMAN	4179.6	4179.7	571.335	567.303	3	12	0.895205		LMNA_HUMAN			0.895205
121113_LG_8B_3uL	CP	IRIDSLSAQLSQLQK	0	sp|P02545|LMNA_HUMAN	4185.6	4179.7	567.323	567.303	3	12	0.895205		LMNA_HUMAN			0.895205
121113_LG_8B_3uL	CP	IR(Label:13C(6))IDSLSAQLSQLQK(Label:13C(6))	0	sp|P02545|LMNA_HUMAN	4179.6	4186.39	571.335	567.301	3	12	0.919247		LMNA_HUMAN			0.919247
121113_LG_8B_3uL	CP	IRIDSLSAQLSQLQK	0	sp|P02545|LMNA_HUMAN	4185.6	4186.39	567.323	567.301	3	12	0.919247		LMNA_HUMAN			0.919247
121113_LG_8B_3uL	CP	LQTMK(Label:13C(6))EELDFQK(Label:13C(6))	0.0183908	sp|P02545|LMNA_HUMAN	3602.4	3598.07	507.935	503.901	3	12	0.925103		LMNA_HUMAN			0.925103
121113_LG_8B_3uL	CP	TLEGELHDLR(Label:13C(6))	0	sp|P02545|LMNA_HUMAN	3612.6	3605.57	594.82	591.787	2	6	0.932373		LMNA_HUMAN			0.932373
121113_LG_8B_3uL	CP	LQTMK(Label:13C(6))EELDFQK(Label:13C(6))	0.0183908	sp|P02545|LMNA_HUMAN	3602.4	3603.47	507.935	503.901	3	12	0.942286		LMNA_HUMAN			0.942286
121113_LG_8B_3uL	CP	SGAQASSTPLSPTR	0	sp|P02545|LMNA_HUMAN	2890.2	2893.74	680.346	680.317	2	6	0.957149		LMNA_HUMAN			0.957149
121113_LG_8B_3uL	CP	SGAQASSTPLSPTR(Label:13C(6))	0	sp|P02545|LMNA_HUMAN	2890.2	2893.74	683.358	680.317	2	6	0.957149		LMNA_HUMAN			0.957149
121113_LG_8B_3uL	CP	VAVEEVDEEGK(Label:13C(6))FVR(Label:13C(6))	0	sp|P02545|LMNA_HUMAN	3465.6	3467.45	809.435	803.379	2	12	0.95997		LMNA_HUMAN			0.95997
121113_LG_8B_3uL	CP	LKDLEALLNSK	0	sp|P02545|LMNA_HUMAN	4077	4076.94	622.366	622.345	2	12	0.964854		LMNA_HUMAN			0.964854
121113_LG_8B_3uL	CP	LK(Label:13C(6))DLEALLNSK(Label:13C(6))	0	sp|P02545|LMNA_HUMAN	4077	4076.94	628.384	622.345	2	12	0.964854		LMNA_HUMAN			0.964854
121113_LG_8B_3uL	CP	TALINSTGEEVAMR	0	sp|P02545|LMNA_HUMAN	3671.4	3674.99	746.381	746.35	2	6	0.965657		LMNA_HUMAN			0.965657
121113_LG_8B_3uL	CP	TALINSTGEEVAMR(Label:13C(6))	0	sp|P02545|LMNA_HUMAN	3671.4	3674.99	749.389	746.35	2	6	0.965657		LMNA_HUMAN			0.965657
121113_LG_8B_3uL	CP	MQQQLDEYQELLDIK(Label:13C(6))	0	sp|P02545|LMNA_HUMAN	4549.8	4547.78	950.481	947.438	2	6	0.968359		LMNA_HUMAN			0.968359
121113_LG_8B_3uL	CP	M(Oxidation)QQQLDEYQELLDIK	0	sp|P02545|LMNA_HUMAN	4471.8	4475.29	955.468	955.43	2	6	0.974402		LMNA_HUMAN			0.974402
121113_LG_8B_3uL	CP	M(Oxidation)QQQLDEYQELLDIK(Label:13C(6))	0	sp|P02545|LMNA_HUMAN	4471.8	4475.29	958.484	955.43	2	6	0.974402		LMNA_HUMAN			0.974402
121113_LG_8B_3uL	CP	ITESEEVVSR	0	sp|P02545|LMNA_HUMAN	2850	2856.05	574.791	574.769	2	6	0.979973		LMNA_HUMAN			0.979973
121113_LG_8B_3uL	CP	LQEK(Label:13C(6))EDLQELNDR(Label:13C(6))	0	sp|P02545|LMNA_HUMAN	3166.8	3174.2	547.951	543.914	3	12	0.982804		LMNA_HUMAN			0.982804
121113_LG_8B_3uL	CP	LQEKEDLQELNDR	0	sp|P02545|LMNA_HUMAN	3172.8	3174.2	543.937	543.914	3	12	0.982804		LMNA_HUMAN			0.982804
121113_LG_8B_3uL	CP	EGDLIAAQAR(Label:13C(6))	0	sp|P02545|LMNA_HUMAN	3133.2	3139.94	525.287	522.256	2	6	0.989626		LMNA_HUMAN			0.989626
121113_LG_8B_3uL	CP	EGDLIAAQAR	0.00947867	sp|P02545|LMNA_HUMAN	3137.4	3139.94	522.276	522.256	2	6	0.989626		LMNA_HUMAN			0.989626
121113_LG_8B_3uL	CP	LRDLEDSLAR	0	sp|P02545|LMNA_HUMAN	3381.6	3382.79	594.322	594.3	2	12	0.991179		LMNA_HUMAN			0.991179
121113_LG_8B_3uL	CP	LR(Label:13C(6))DLEDSLAR(Label:13C(6))	0	sp|P02545|LMNA_HUMAN	3381.6	3382.79	600.339	594.3	2	12	0.991179		LMNA_HUMAN			0.991179
121113_LG_8B_3uL	CP	VAVEEVDEEGKFVR	0	sp|P02545|LMNA_HUMAN	3460.2	3465.46	535.937	535.916	3	12	0.992568		LMNA_HUMAN			0.992568
121113_LG_8B_3uL	CP	VAVEEVDEEGK(Label:13C(6))FVR(Label:13C(6))	0	sp|P02545|LMNA_HUMAN	3460.2	3465.46	539.952	535.916	3	12	0.992568		LMNA_HUMAN			0.992568
121113_LG_8B_3uL	CP	LQEK(Label:13C(6))EDLQELNDR(Label:13C(6))	0	sp|P02545|LMNA_HUMAN	3166.8	3166.97	547.951	543.915	3	12	0.99311		LMNA_HUMAN			0.99311
121113_LG_8B_3uL	CP	LQEKEDLQELNDR	0	sp|P02545|LMNA_HUMAN	3172.8	3166.97	543.937	543.915	3	12	0.99311		LMNA_HUMAN			0.99311
121113_LG_8B_3uL	CP	EGDLIAAQAR(Label:13C(6))	0	sp|P02545|LMNA_HUMAN	3133.2	3131.03	525.287	522.255	2	6	0.996918		LMNA_HUMAN			0.996918
121113_LG_8B_3uL	CP	EGDLIAAQAR	0.00947867	sp|P02545|LMNA_HUMAN	3137.4	3131.03	522.276	522.255	2	6	0.996918		LMNA_HUMAN			0.996918
121113_LG_8B_3uL	CP	AGQVVTIWAAGAGATHSPPTDLVWK	0	sp|P02545|LMNA_HUMAN	4587.6	4593.65	845.113	845.069	3	6	0.999095		LMNA_HUMAN			0.999095
121113_LG_8B_3uL	CP	AGQVVTIWAAGAGATHSPPTDLVWK(Label:13C(6))	0	sp|P02545|LMNA_HUMAN	4587.6	4593.65	847.113	845.069	3	6	0.999095		LMNA_HUMAN			0.999095
121113_LG_8B_3uL	CP	LKDLEALLNSK	0	sp|P02545|LMNA_HUMAN	4077	4083.82	622.366	622.342	2	12	1.00357		LMNA_HUMAN			1.00357
121113_LG_8B_3uL	CP	LK(Label:13C(6))DLEALLNSK(Label:13C(6))	0	sp|P02545|LMNA_HUMAN	4077	4083.82	628.384	622.342	2	12	1.00357		LMNA_HUMAN			1.00357
121113_LG_8B_3uL	CP	EAALSTALSEK(Label:13C(6))	0	sp|P02545|LMNA_HUMAN	3430.2	3434.88	563.309	560.275	2	6	1.00662		LMNA_HUMAN			1.00662
121113_LG_8B_3uL	CP	VAVEEVDEEGK	0	sp|P02545|LMNA_HUMAN	2933.4	2936.49	602.289	602.265	2	6	1.00935		LMNA_HUMAN			1.00935
121113_LG_8B_3uL	CP	VAVEEVDEEGK(Label:13C(6))	0	sp|P02545|LMNA_HUMAN	2933.4	2936.49	605.301	602.265	2	6	1.00935		LMNA_HUMAN			1.00935
121113_LG_8B_3uL	CP	NSNLVGAAHEELQQSR(Label:13C(6))	0	sp|P02545|LMNA_HUMAN	3386.4	3380.35	586.952	586.919	3	6	1.03265		LMNA_HUMAN			1.03265
121113_LG_8B_3uL	CP	SLETENAGLR(Label:13C(6))	0	sp|P02545|LMNA_HUMAN	3041.4	3043.77	548.291	545.257	2	6	1.05728		LMNA_HUMAN			1.05728
121113_LG_8B_3uL	CP	LADALQELR(Label:13C(6))	0	sp|P02545|LMNA_HUMAN	3827.4	3834.51	517.798	514.768	2	6	1.06864		LMNA_HUMAN			1.06864
121113_LG_8B_3uL	CP	SLETENAGLR(Label:13C(6))	0	sp|P02545|LMNA_HUMAN	3041.4	3050.5	548.291	545.262	2	6	1.07694		LMNA_HUMAN			1.07694
121113_LG_8B_3uL	CP	AAYEAELGDAR	0	sp|P02545|LMNA_HUMAN	3211.2	3203	583.284	583.258	2	6	1.08624		LMNA_HUMAN			1.08624
121113_LG_8B_3uL	CP	AAYEAELGDAR	0	sp|P02545|LMNA_HUMAN	3211.2	3221.13	583.284	583.266	2	6	1.10581		LMNA_HUMAN			1.10581
121113_LG_8B_3uL	CP	AAYEAELGDAR(Label:13C(6))	0	sp|P02545|LMNA_HUMAN	3192	3194.64	586.29	583.257	2	6	1.17277		LMNA_HUMAN			1.17277
121113_LG_8B_3uL	CP	AAYEAELGDAR	0	sp|P02545|LMNA_HUMAN	3211.2	3210.97	583.284	583.263	2	6	1.19106		LMNA_HUMAN			1.19106
121113_LG_8B_3uL	CP	SLETENAGLR(Label:13C(6))	0	sp|P02545|LMNA_HUMAN	3041.4	3035.84	548.291	545.262	2	6	1.22794		LMNA_HUMAN			1.22794
121113_LG_8B_3uL	CP	LADALQELR(Label:13C(6))	0	sp|P02545|LMNA_HUMAN	3827.4	3827.28	517.798	514.774	2	6	1.37837		LMNA_HUMAN			1.37837
121113_LG_8A_3uL	CP	VVHIMDFQR(Label:13C(6))	0	sp|P43243|MATR3_HUMAN	3711.6	3711.46	575.808	572.78	2	6	0.770485		MATR3_HUMAN			0.770485		0.885031		0.885031
121113_LG_8A_3uL	CP	VIHLSNLPHSGYSDSAVLK(Label:13C(6))	0	sp|P43243|MATR3_HUMAN	3762	3761.85	681.698	679.668	3	6	0.836591		MATR3_HUMAN			0.836591
121113_LG_8A_3uL	CP	SQAFIEMETR	0	sp|P43243|MATR3_HUMAN	3692.4	3699.66	606.306	606.273	2	6	0.907749		MATR3_HUMAN			0.907749
121113_LG_8A_3uL	CP	SQAFIEMETR(Label:13C(6))	0	sp|P43243|MATR3_HUMAN	3697.8	3699.66	609.303	606.273	2	6	0.907749		MATR3_HUMAN			0.907749
121113_LG_8A_3uL	CP	IGPYQPNVPVGIDYVIPK	0	sp|P43243|MATR3_HUMAN	4651.2	4655.05	985.048	985.013	2	6	0.943807		MATR3_HUMAN			0.943807
121113_LG_8A_3uL	CP	IGPYQPNVPVGIDYVIPK(Label:13C(6))	0	sp|P43243|MATR3_HUMAN	4651.2	4655.05	988.058	985.013	2	6	0.943807		MATR3_HUMAN			0.943807
121113_LG_8A_3uL	CP	VPHNAAVQVYDYR(Label:13C(6))	0.00571429	sp|Q14764|MVP_HUMAN	3325.8	3325.64	513.262	511.239	3	6	0.973466		MVP_HUMAN			0.973466		0.973466		0.973466
121113_LG_8C_3uL	CP	ADPLDPCMK(Label:13C(6))	0.028436	sp|P12524|MYCL1_HUMAN	3807	3810.47	498.254	498.232	2	6	0.95629		MYCL1_HUMAN			0.95629		0.95629		0.95629
121113_LG_8C_3uL	CP	WLPVYTPEVVAAYR	0.0465116	sp|P12883|MYH7_HUMAN	3063.6	3066.76	555.635	551.599	3	12	0.899288		MYH7_HUMAN			0.899288		0.899288		0.899288
121113_LG_8B_3uL	CP	FAC(Carbamidomethyl)HSASLTVR(Label:13C(6))	0.0183908	sp|Q15233|NONO_HUMAN	3090	3090.12	418.88	416.859	3	6	0.810289		NONO_HUMAN			0.810289		0.810289		0.810289
121113_LG_8B_3uL	CP	YPASTVQILGAEK	0	sp|O00567|NOP56_HUMAN	3837.6	3842.07	688.874	688.847	2	6	1.13802		NOP56_HUMAN			1.13802		1.17817		1.17817
121113_LG_8B_3uL	CP	YPASTVQILGAEK	0	sp|O00567|NOP56_HUMAN	3837.6	3835.62	688.874	688.849	2	6	1.21831		NOP56_HUMAN			1.21831
121113_LG_8B_3uL	CP	TQLYEYLQNR	0	sp|Q9Y2X3|NOP58_HUMAN	3847.8	3842.07	664.337	664.316	2	6	1.09074		NOP58_HUMAN			1.09074		1.09933		1.09933
121113_LG_8B_3uL	CP	TQLYEYLQNR	0	sp|Q9Y2X3|NOP58_HUMAN	3847.8	3848.83	664.337	664.312	2	6	1.09745		NOP58_HUMAN			1.09745
121113_LG_8B_3uL	CP	LSELLPEEVEAEVK	0.00947867	sp|Q9Y2X3|NOP58_HUMAN	4351.8	4354.1	792.926	792.894	2	6	1.10457		NOP58_HUMAN			1.10457
121113_LG_8B_3uL	CP	LSELLPEEVEAEVK(Label:13C(6))	0	sp|Q9Y2X3|NOP58_HUMAN	4351.8	4354.1	795.929	792.894	2	6	1.10457		NOP58_HUMAN			1.10457
121113_LG_8B_3uL	CP	(Acetyl)AAAAAAAAAAGAAGGR	0	sp|Q86U42|PABP2_HUMAN	3940.2	3947.02	620.826	620.804	2	6	0.851188		PABP2_HUMAN			0.851188		0.8591		0.8591
121113_LG_8B_3uL	CP	(Acetyl)AAAAAAAAAAGAAGGR(Label:13C(6))	0	sp|Q86U42|PABP2_HUMAN	3940.2	3947.02	623.833	620.804	2	6	0.851188		PABP2_HUMAN			0.851188
121113_LG_8B_3uL	CP	TSLALDESLFR	0	sp|Q86U42|PABP2_HUMAN	4433.4	4437.35	626.334	626.31	2	6	0.853801		PABP2_HUMAN			0.853801
121113_LG_8B_3uL	CP	TSLALDESLFR(Label:13C(6))	0	sp|Q86U42|PABP2_HUMAN	4438.2	4437.35	629.343	626.31	2	6	0.853801		PABP2_HUMAN			0.853801
121113_LG_8B_3uL	CP	(Acetyl)AAAAAAAAAAGAAGGR	0	sp|Q86U42|PABP2_HUMAN	3940.2	3938.04	620.826	620.797	2	6	0.872312		PABP2_HUMAN			0.872312
121113_LG_8B_3uL	CP	(Acetyl)AAAAAAAAAAGAAGGR(Label:13C(6))	0	sp|Q86U42|PABP2_HUMAN	3940.2	3938.04	623.833	620.797	2	6	0.872312		PABP2_HUMAN			0.872312
121113_LG_8C_3uL	CP	IANPVEGSTDR(Label:13C(6))	0	sp|Q15366|PCBP2_HUMAN	2990.4	2985.92	582.8	579.764	2	6	0.888074		PCBP2_HUMAN			0.888074		0.888074		0.888074
121113_LG_8B_3uL	CP	VMGSAFTALLDANEDAQKAMR	0.0183908	sp|P17593|POLG_EMCVB;sp|P17594|POLG_EMCVD	4131	4132.93	747.05	743.015	3	12	1.51752		POLG_EMCVB;POLG_EMCVD			1.51752		2.18548		2.18548
121113_LG_8B_3uL	CP	VMGSAFTALLDANEDAQKAMR	0.0183908	sp|P17593|POLG_EMCVB;sp|P17594|POLG_EMCVD	4131	4126.72	747.05	743.01	3	12	2.85343		POLG_EMCVB;POLG_EMCVD			2.85343
121113_LG_8B_3uL	CP	FPKLQSDK(Label:13C(6))	0.0183908	sp|P52351|PPR_HHV7J	4308.6	4312.39	484.787	484.774	2	6	1.03641		PPR_HHV7J			1.03641		1.03641		1.03641
121113_LG_8B_3uL	CP	IAIPGLAGAGNSVLLVSNLNPER(Label:13C(6))	0	sp|P26599|PTBP1_HUMAN	4996.8	5001.6	761.098	759.066	3	6	0.834943		PTBP1_HUMAN			0.834943		0.834943		0.834943
121113_LG_8B_3uL	CP	K(Label:13C(6))LFIGGLSFETTDESLR(Label:13C(6))	0	sp|Q32P51|RA1L2_HUMAN;sp|P0C7M2|RA1L3_HUMAN;sp|P09651|ROA1_HUMAN	4501.2	4507.1	642.345	638.311	3	12	0.732679		RA1L2_HUMAN;RA1L3_HUMAN;ROA1_HUMAN			0.732679		0.837933		0.837933
121113_LG_8B_3uL	CP	IEVIEIMTDR	0	sp|Q32P51|RA1L2_HUMAN;sp|P0C7M2|RA1L3_HUMAN;sp|P09651|ROA1_HUMAN	4365.6	4369.34	609.821	609.798	2	6	0.771945		RA1L2_HUMAN;RA1L3_HUMAN;ROA1_HUMAN			0.771945
121113_LG_8B_3uL	CP	IEVIEIMTDR(Label:13C(6))	0	sp|Q32P51|RA1L2_HUMAN;sp|P0C7M2|RA1L3_HUMAN;sp|P09651|ROA1_HUMAN	4365.6	4369.34	612.83	609.798	2	6	0.771945		RA1L2_HUMAN;RA1L3_HUMAN;ROA1_HUMAN			0.771945
121113_LG_8B_3uL	CP	LFIGGLSFETTDESLR(Label:13C(6))	0	sp|Q32P51|RA1L2_HUMAN;sp|P0C7M2|RA1L3_HUMAN;sp|P09651|ROA1_HUMAN	4772.4	4777.98	895.968	892.927	2	6	0.776306		RA1L2_HUMAN;RA1L3_HUMAN;ROA1_HUMAN			0.776306
121113_LG_8B_3uL	CP	IEVIEIM(Oxidation)TDR	0	sp|Q32P51|RA1L2_HUMAN;sp|P0C7M2|RA1L3_HUMAN;sp|P09651|ROA1_HUMAN	3841.8	3847.74	617.82	617.794	2	6	0.83156		RA1L2_HUMAN;RA1L3_HUMAN;ROA1_HUMAN			0.83156
121113_LG_8B_3uL	CP	IEVIEIM(Oxidation)TDR(Label:13C(6))	0	sp|Q32P51|RA1L2_HUMAN;sp|P0C7M2|RA1L3_HUMAN;sp|P09651|ROA1_HUMAN	3841.8	3847.74	620.829	617.794	2	6	0.83156		RA1L2_HUMAN;RA1L3_HUMAN;ROA1_HUMAN			0.83156
121113_LG_8B_3uL	CP	IEVIEIM(Oxidation)TDR	0	sp|Q32P51|RA1L2_HUMAN;sp|P0C7M2|RA1L3_HUMAN;sp|P09651|ROA1_HUMAN	3841.8	3841.48	617.82	617.79	2	6	0.851644		RA1L2_HUMAN;RA1L3_HUMAN;ROA1_HUMAN			0.851644
121113_LG_8B_3uL	CP	IEVIEIM(Oxidation)TDR(Label:13C(6))	0	sp|Q32P51|RA1L2_HUMAN;sp|P0C7M2|RA1L3_HUMAN;sp|P09651|ROA1_HUMAN	3841.8	3841.48	620.829	617.79	2	6	0.851644		RA1L2_HUMAN;RA1L3_HUMAN;ROA1_HUMAN			0.851644
121113_LG_8C_3uL	CP	IEVIEIMTDR	0	sp|Q32P51|RA1L2_HUMAN;sp|P0C7M2|RA1L3_HUMAN;sp|P09651|ROA1_HUMAN	4378.8	4385.09	609.824	609.799	2	6	0.850192		RA1L2_HUMAN;RA1L3_HUMAN;ROA1_HUMAN			0.850192
121113_LG_8C_3uL	CP	DYFEQYGK(Label:13C(6))	0.0242718	sp|Q32P51|RA1L2_HUMAN;sp|P0C7M2|RA1L3_HUMAN;sp|P09651|ROA1_HUMAN	3420.6	3424.43	528.243	525.211	2	6	0.865037		RA1L2_HUMAN;RA1L3_HUMAN;ROA1_HUMAN			0.865037
121113_LG_8C_3uL	CP	IEVIEIM(Oxidation)TDR	0	sp|Q32P51|RA1L2_HUMAN;sp|P0C7M2|RA1L3_HUMAN;sp|P09651|ROA1_HUMAN	3850.8	3852.32	617.822	617.793	2	6	0.86882		RA1L2_HUMAN;RA1L3_HUMAN;ROA1_HUMAN			0.86882
121113_LG_8C_3uL	CP	IEVIEIM(Oxidation)TDR(Label:13C(6))	0	sp|Q32P51|RA1L2_HUMAN;sp|P0C7M2|RA1L3_HUMAN;sp|P09651|ROA1_HUMAN	3850.8	3852.32	620.834	617.793	2	6	0.86882		RA1L2_HUMAN;RA1L3_HUMAN;ROA1_HUMAN			0.86882
121113_LG_8C_3uL	CP	IEVIEIMTDR(Label:13C(6))	0	sp|Q32P51|RA1L2_HUMAN;sp|P0C7M2|RA1L3_HUMAN;sp|P09651|ROA1_HUMAN	4374	4378.85	612.832	609.802	2	6	0.871069		RA1L2_HUMAN;RA1L3_HUMAN;ROA1_HUMAN			0.871069
121113_LG_8C_3uL	CP	IEVIEIMTDR	0	sp|Q32P51|RA1L2_HUMAN;sp|P0C7M2|RA1L3_HUMAN;sp|P09651|ROA1_HUMAN	4378.8	4378.85	609.824	609.802	2	6	0.871069		RA1L2_HUMAN;RA1L3_HUMAN;ROA1_HUMAN			0.871069
121113_LG_8C_3uL	CP	DYFEQYGK(Label:13C(6))	0	sp|Q32P51|RA1L2_HUMAN;sp|P0C7M2|RA1L3_HUMAN;sp|P09651|ROA1_HUMAN	3461.4	3457.72	528.243	525.207	2	6	0.884776		RA1L2_HUMAN;RA1L3_HUMAN;ROA1_HUMAN			0.884776
121113_LG_8C_3uL	CP	DYFEQYGK(Label:13C(6))	0	sp|Q32P51|RA1L2_HUMAN;sp|P0C7M2|RA1L3_HUMAN;sp|P09651|ROA1_HUMAN	3461.4	3469.11	528.243	525.209	2	6	0.907854		RA1L2_HUMAN;RA1L3_HUMAN;ROA1_HUMAN			0.907854
121113_LG_8C_3uL	CP	LTDC(Carbamidomethyl)VVMR	0	sp|Q32P51|RA1L2_HUMAN;sp|P0C7M2|RA1L3_HUMAN;sp|P09651|ROA1_HUMAN;sp|P22626|ROA2_HUMAN;sp|P51991|ROA3_HUMAN	3322.2	3317.61	497.246	497.219	2	6	0.992577		RA1L2_HUMAN;RA1L3_HUMAN;ROA1_HUMAN;ROA2_HUMAN;ROA3_HUMAN			0.992577		1.0082		1.0082
121113_LG_8C_3uL	CP	LTDC(Carbamidomethyl)VVMR(Label:13C(6))	0	sp|Q32P51|RA1L2_HUMAN;sp|P0C7M2|RA1L3_HUMAN;sp|P09651|ROA1_HUMAN;sp|P22626|ROA2_HUMAN;sp|P51991|ROA3_HUMAN	3322.2	3317.61	500.257	497.219	2	6	0.992577		RA1L2_HUMAN;RA1L3_HUMAN;ROA1_HUMAN;ROA2_HUMAN;ROA3_HUMAN			0.992577
121113_LG_8C_3uL	CP	LTDC(Carbamidomethyl)VVMR	0	sp|Q32P51|RA1L2_HUMAN;sp|P0C7M2|RA1L3_HUMAN;sp|P09651|ROA1_HUMAN;sp|P22626|ROA2_HUMAN;sp|P51991|ROA3_HUMAN	3322.2	3323.83	497.246	497.222	2	6	1.02382		RA1L2_HUMAN;RA1L3_HUMAN;ROA1_HUMAN;ROA2_HUMAN;ROA3_HUMAN			1.02382
121113_LG_8C_3uL	CP	LTDC(Carbamidomethyl)VVMR(Label:13C(6))	0	sp|Q32P51|RA1L2_HUMAN;sp|P0C7M2|RA1L3_HUMAN;sp|P09651|ROA1_HUMAN;sp|P22626|ROA2_HUMAN;sp|P51991|ROA3_HUMAN	3322.2	3323.83	500.257	497.222	2	6	1.02382		RA1L2_HUMAN;RA1L3_HUMAN;ROA1_HUMAN;ROA2_HUMAN;ROA3_HUMAN			1.02382
121113_LG_8B_3uL	CP	GLIVYQLENQPSEFR	0	sp|P78406|RAE1L_HUMAN	4369.8	4375.57	896.966	896.933	2	6	0.892228		RAE1L_HUMAN			0.892228		0.892228		0.892228
121113_LG_8C_3uL	CP	VTVPLVR(Label:13C(6))	0.015873	sp|Q9UKM9|RALY_HUMAN	3687.6	3687.87	395.267	392.24	2	6	0.633139		RALY_HUMAN			0.633139		0.70353		0.70353
121113_LG_8C_3uL	CP	VTVPLVR(Label:13C(6))	0.015873	sp|Q9UKM9|RALY_HUMAN	3687.6	3695.6	395.267	392.238	2	6	0.6947		RALY_HUMAN			0.6947
121113_LG_8C_3uL	CP	SNIDALLSR	0	sp|Q9UKM9|RALY_HUMAN	3875.4	3878.66	494.775	494.754	2	6	0.72127		RALY_HUMAN			0.72127
121113_LG_8C_3uL	CP	SNIDALLSR(Label:13C(6))	0	sp|Q9UKM9|RALY_HUMAN	3875.4	3878.66	497.781	494.754	2	6	0.72127		RALY_HUMAN			0.72127
121113_LG_8C_3uL	CP	K(Label:13C(6))SDVETIFSK(Label:13C(6))	0	sp|Q9UKM9|RALY_HUMAN	3509.4	3510.31	583.33	577.281	2	12	0.74727		RALY_HUMAN			0.74727
121113_LG_8B_3uL	CP	VFIGNLNTAIVK(Label:13C(6))	0	sp|Q86SE5|RALYL_HUMAN	4337.4	4339.26	647.893	644.857	2	6	0.732312		RALYL_HUMAN			0.732312		0.779883		0.779883
121113_LG_8C_3uL	CP	VFIGNLNTAIVK(Label:13C(6))	0	sp|Q86SE5|RALYL_HUMAN	4342.8	4349.83	647.891	644.861	2	6	0.803668		RALYL_HUMAN			0.803668
121113_LG_8C_3uL	CP	VFIGNLNTAIVK	0	sp|Q86SE5|RALYL_HUMAN	4347.6	4349.83	644.885	644.861	2	6	0.803668		RALYL_HUMAN			0.803668
121113_LG_8C_3uL	CP	LVLVGDGGTGK	0	sp|P62826|RAN_HUMAN	3450	3444.46	508.291	508.271	2	6	0.802999		RAN_HUMAN			0.802999		0.814699		0.814699
121113_LG_8C_3uL	CP	LVLVGDGGTGK(Label:13C(6))	0	sp|P62826|RAN_HUMAN	3450	3444.46	511.303	508.271	2	6	0.802999		RAN_HUMAN			0.802999
121113_LG_8C_3uL	CP	LVLVGDGGTGK	0	sp|P62826|RAN_HUMAN	3450	3450.85	508.291	508.27	2	6	0.8264		RAN_HUMAN			0.8264
121113_LG_8C_3uL	CP	LVLVGDGGTGK(Label:13C(6))	0	sp|P62826|RAN_HUMAN	3450	3450.85	511.303	508.27	2	6	0.8264		RAN_HUMAN			0.8264
121113_LG_8B_3uL	CP	LSESQLSFR	0.00488998	sp|Q96PK6|RBM14_HUMAN	3621.6	3629.03	533.791	533.759	2	6	0.777307		RBM14_HUMAN			0.777307		0.914526		0.914526
121113_LG_8B_3uL	CP	LSESQLSFR	0.00488998	sp|Q96PK6|RBM14_HUMAN	3621.6	3621.75	533.791	533.761	2	6	0.877449		RBM14_HUMAN			0.877449
121113_LG_8B_3uL	CP	AQPSVSLGAAYR	0.00947867	sp|Q96PK6|RBM14_HUMAN	3489.6	3492.34	610.322	610.301	2	6	0.915441		RBM14_HUMAN			0.915441
121113_LG_8B_3uL	CP	AQPSVSLGAAYR(Label:13C(6))	0	sp|Q96PK6|RBM14_HUMAN	3489.6	3492.34	613.33	610.301	2	6	0.915441		RBM14_HUMAN			0.915441
121113_LG_8B_3uL	CP	AQPSVSLGAPYR	0	sp|Q96PK6|RBM14_HUMAN	3548.4	3541.96	623.331	623.303	2	6	0.990192		RBM14_HUMAN			0.990192
121113_LG_8B_3uL	CP	AQPSVSLGAPYR	0	sp|Q96PK6|RBM14_HUMAN	3548.4	3548.31	623.331	623.309	2	6	1.01133		RBM14_HUMAN			1.01133
121113_LG_8B_3uL	CP	VVQVSAGDSHTAALTDDGR(Label:13C(6))	0	sp|P18754|RCC1_HUMAN	3157.8	3159.92	635.648	633.616	3	6	0.780571		RCC1_HUMAN			0.780571		0.813564		0.813564
121113_LG_8B_3uL	CP	SM(Oxidation)VPVQVQLDVPVVK(Label:13C(6))	0	sp|P18754|RCC1_HUMAN	4347.6	4347.32	830.48	827.431	2	6	0.788832		RCC1_HUMAN			0.788832
121113_LG_8B_3uL	CP	VPELFANR(Label:13C(6))	0.0183908	sp|P18754|RCC1_HUMAN	3798	3805.64	476.27	473.242	2	6	0.841881		RCC1_HUMAN			0.841881
121113_LG_8B_3uL	CP	VPELFANR(Label:13C(6))	0.0183908	sp|P18754|RCC1_HUMAN	3798	3797.09	476.27	473.242	2	6	0.84297		RCC1_HUMAN			0.84297
121113_LG_8B_3uL	CP	VPVSVNLLSK(Label:13C(6))	0	sp|O76021|RL1D1_HUMAN	3984.6	3986.72	531.332	528.305	2	6	0.951808		RL1D1_HUMAN			0.951808		0.951808		0.951808
121113_LG_8A_3uL	CP	TITLEVEPSDTIENVK	0	sp|P62987|RL40_HUMAN;sp|P62979|RS27A_HUMAN;sp|P0CG47|UBB_HUMAN;sp|P0CG48|UBC_HUMAN	4116.6	4121.44	894.469	894.444	2	6	1.29706		RL40_HUMAN;RS27A_HUMAN;UBB_HUMAN;UBC_HUMAN			1.29706		1.03437		1.03437
121113_LG_8A_3uL	CP	TITLEVEPSDTIENVK(Label:13C(6))	0	sp|P62987|RL40_HUMAN;sp|P62979|RS27A_HUMAN;sp|P0CG47|UBB_HUMAN;sp|P0CG48|UBC_HUMAN	4119.6	4121.44	897.483	894.444	2	6	1.29706		RL40_HUMAN;RS27A_HUMAN;UBB_HUMAN;UBC_HUMAN			1.29706
121113_LG_8B_3uL	CP	TITLEVEPSDTIENVK(Label:13C(6))	0	sp|P62987|RL40_HUMAN;sp|P62979|RS27A_HUMAN;sp|P0CG47|UBB_HUMAN;sp|P0CG48|UBC_HUMAN	4116.6	4117.14	897.481	894.436	2	6	1.09764		RL40_HUMAN;RS27A_HUMAN;UBB_HUMAN;UBC_HUMAN			1.09764
121113_LG_8C_3uL	CP	TITLEVEPSDTIENVK	0	sp|P62987|RL40_HUMAN;sp|P62979|RS27A_HUMAN;sp|P0CG47|UBB_HUMAN;sp|P0CG48|UBC_HUMAN	4120.2	4124.42	894.475	894.44	2	6	0.857312		RL40_HUMAN;RS27A_HUMAN;UBB_HUMAN;UBC_HUMAN			0.857312
121113_LG_8C_3uL	CP	TITLEVEPSDTIENVK(Label:13C(6))	0	sp|P62987|RL40_HUMAN;sp|P62979|RS27A_HUMAN;sp|P0CG47|UBB_HUMAN;sp|P0CG48|UBC_HUMAN	4129.2	4124.42	897.478	894.44	2	6	0.857312		RL40_HUMAN;RS27A_HUMAN;UBB_HUMAN;UBC_HUMAN			0.857312
121113_LG_8C_3uL	CP	TITLEVEPSDTIENVK	0	sp|P62987|RL40_HUMAN;sp|P62979|RS27A_HUMAN;sp|P0CG47|UBB_HUMAN;sp|P0CG48|UBC_HUMAN	4120.2	4129.48	894.475	894.422	2	6	0.917115		RL40_HUMAN;RS27A_HUMAN;UBB_HUMAN;UBC_HUMAN			0.917115
121113_LG_8C_3uL	CP	TITLEVEPSDTIENVK(Label:13C(6))	0	sp|P62987|RL40_HUMAN;sp|P62979|RS27A_HUMAN;sp|P0CG47|UBB_HUMAN;sp|P0CG48|UBC_HUMAN	4129.2	4129.48	897.478	894.422	2	6	0.917115		RL40_HUMAN;RS27A_HUMAN;UBB_HUMAN;UBC_HUMAN			0.917115
121113_LG_8A_3uL	CP	(Acetyl)AGPLQGGGAR(Label:13C(6))	0.0167598	sp|Q9P015|RM15_HUMAN	3123	3127.14	466.264	466.245	2	6	0.986195		RM15_HUMAN			0.986195		0.986195		0.986195
121113_LG_8B_3uL	CP	SSGPYGGGGQYFAK(Label:13C(6))PR(Label:13C(6))	0	sp|P09651|ROA1_HUMAN	3221.4	3223.52	547.608	543.574	3	12	0.900676		ROA1_HUMAN			0.900676		0.900676		0.900676
121113_LG_8B_3uL	CP	SSGPYGGGGQYFAKPR	0	sp|P09651|ROA1_HUMAN	3221.4	3223.52	543.597	543.574	3	12	0.900676		ROA1_HUMAN			0.900676
121113_LG_8B_3uL	CP	TLETVPLER	0.00488998	sp|P22626|ROA2_HUMAN	3568.8	3575.82	529.294	529.275	2	6	0.866766		ROA2_HUMAN			0.866766		0.957287		0.957287
121113_LG_8B_3uL	CP	TLETVPLER(Label:13C(6))	0	sp|P22626|ROA2_HUMAN	3573	3575.82	532.308	529.275	2	6	0.866766		ROA2_HUMAN			0.866766
121113_LG_8B_3uL	CP	GGNFGFGDSR	0.00731707	sp|P22626|ROA2_HUMAN	3362.4	3361.73	507.227	507.207	2	6	0.904046		ROA2_HUMAN			0.904046
121113_LG_8B_3uL	CP	IDTIEIITDR	0	sp|P22626|ROA2_HUMAN	4120.8	4120.53	594.826	594.801	2	6	0.942552		ROA2_HUMAN			0.942552
121113_LG_8B_3uL	CP	IDTIEIITDR(Label:13C(6))	0	sp|P22626|ROA2_HUMAN	4120.8	4120.53	597.839	594.801	2	6	0.942552		ROA2_HUMAN			0.942552
121113_LG_8B_3uL	CP	GGNFGFGDSR	0.00731707	sp|P22626|ROA2_HUMAN	3362.4	3368.37	507.227	507.203	2	6	0.968411		ROA2_HUMAN			0.968411
121113_LG_8B_3uL	CP	GGGGNFGPGPGSNFR(Label:13C(6))	0	sp|P22626|ROA2_HUMAN	3362.4	3367.48	692.332	689.294	2	6	0.968771		ROA2_HUMAN			0.968771
121113_LG_8B_3uL	CP	GGGGNFGPGPGSNFR	0	sp|P22626|ROA2_HUMAN	3367.2	3367.48	689.32	689.294	2	6	0.968771		ROA2_HUMAN			0.968771
121113_LG_8B_3uL	CP	IDTIEIITDR	0	sp|P22626|ROA2_HUMAN	4120.8	4126.72	594.826	594.805	2	6	0.987183		ROA2_HUMAN			0.987183
121113_LG_8B_3uL	CP	IDTIEIITDR(Label:13C(6))	0	sp|P22626|ROA2_HUMAN	4120.8	4126.72	597.839	594.805	2	6	0.987183		ROA2_HUMAN			0.987183
121113_LG_8B_3uL	CP	LFIGGLSFETTEESLR	0	sp|P22626|ROA2_HUMAN	4813.2	4815.23	899.973	899.937	2	6	1.04117		ROA2_HUMAN			1.04117
121113_LG_8B_3uL	CP	LFIGGLSFETTEESLR(Label:13C(6))	0	sp|P22626|ROA2_HUMAN	4813.2	4815.23	902.977	899.937	2	6	1.04117		ROA2_HUMAN			1.04117
121113_LG_8C_3uL	CP	TLETVPLER(Label:13C(6))	0	sp|P22626|ROA2_HUMAN	3573.6	3578.6	532.306	529.276	2	6	0.8299		ROA2_HUMAN			0.8299
121113_LG_8C_3uL	CP	TLETVPLER	0.0242718	sp|P22626|ROA2_HUMAN	3579	3578.6	529.298	529.276	2	6	0.8299		ROA2_HUMAN			0.8299
121113_LG_8C_3uL	CP	GGGGNFGPGPGSNFR	0	sp|P22626|ROA2_HUMAN	3371.4	3370.9	689.321	689.287	2	6	0.835326		ROA2_HUMAN			0.835326
121113_LG_8C_3uL	CP	GGGGNFGPGPGSNFR(Label:13C(6))	0	sp|P22626|ROA2_HUMAN	3371.4	3370.9	692.332	689.287	2	6	0.835326		ROA2_HUMAN			0.835326
121113_LG_8C_3uL	CP	TLETVPLER	0.0242718	sp|P22626|ROA2_HUMAN	3579	3585.2	529.298	529.272	2	6	0.893728		ROA2_HUMAN			0.893728
121113_LG_8C_3uL	CP	LTDC(Carbamidomethyl)VVMRDPASK	0.0373832	sp|P22626|ROA2_HUMAN	3278.4	3272.83	497.909	497.888	3	12	0.931638		ROA2_HUMAN			0.931638
121113_LG_8C_3uL	CP	LTDC(Carbamidomethyl)VVMR(Label:13C(6))DPASK(Label:13C(6))	0	sp|P22626|ROA2_HUMAN	3278.4	3272.83	501.924	497.888	3	12	0.931638		ROA2_HUMAN			0.931638
121113_LG_8C_3uL	CP	IDTIEIITDR	0	sp|P22626|ROA2_HUMAN	4168.8	4159.12	594.827	594.8	2	6	0.938718		ROA2_HUMAN			0.938718
121113_LG_8C_3uL	CP	IDTIEIITDR(Label:13C(6))	0	sp|P22626|ROA2_HUMAN	4168.8	4159.12	597.835	594.8	2	6	0.938718		ROA2_HUMAN			0.938718
121113_LG_8C_3uL	CP	IDTIEIITDR	0	sp|P22626|ROA2_HUMAN	4168.8	4178.68	594.827	594.8	2	6	0.941767		ROA2_HUMAN			0.941767
121113_LG_8C_3uL	CP	IDTIEIITDR(Label:13C(6))	0	sp|P22626|ROA2_HUMAN	4168.8	4178.68	597.835	594.8	2	6	0.941767		ROA2_HUMAN			0.941767
121113_LG_8C_3uL	CP	IDTIEIITDR	0	sp|P22626|ROA2_HUMAN	4168.8	4166.33	594.827	594.799	2	6	0.945456		ROA2_HUMAN			0.945456
121113_LG_8C_3uL	CP	IDTIEIITDR(Label:13C(6))	0	sp|P22626|ROA2_HUMAN	4168.8	4166.33	597.835	594.799	2	6	0.945456		ROA2_HUMAN			0.945456
121113_LG_8C_3uL	CP	GGNFGFGDSR	0	sp|P22626|ROA2_HUMAN	3406.2	3397.23	507.226	507.201	2	6	0.950703		ROA2_HUMAN			0.950703
121113_LG_8C_3uL	CP	GGNFGFGDSR(Label:13C(6))	0	sp|P22626|ROA2_HUMAN	3406.2	3397.23	510.235	507.201	2	6	0.950703		ROA2_HUMAN			0.950703
121113_LG_8C_3uL	CP	GGNFGFGDSR	0	sp|P22626|ROA2_HUMAN	3361.8	3369.69	507.233	507.2	2	6	0.95381		ROA2_HUMAN			0.95381
121113_LG_8C_3uL	CP	GGNFGFGDSR(Label:13C(6))	0	sp|P22626|ROA2_HUMAN	3361.8	3369.69	510.239	507.2	2	6	0.95381		ROA2_HUMAN			0.95381
121113_LG_8C_3uL	CP	GGGGNFGPGPGSNFR	0	sp|P22626|ROA2_HUMAN	3371.4	3378.46	689.321	689.286	2	6	0.95946		ROA2_HUMAN			0.95946
121113_LG_8C_3uL	CP	GGGGNFGPGPGSNFR(Label:13C(6))	0	sp|P22626|ROA2_HUMAN	3371.4	3378.46	692.332	689.286	2	6	0.95946		ROA2_HUMAN			0.95946
121113_LG_8C_3uL	CP	(Gln->pyro-Glu)QEMQEVQSSR	0	sp|P22626|ROA2_HUMAN	2986.2	2993.6	602.77	602.742	2	6	0.967156		ROA2_HUMAN			0.967156
121113_LG_8C_3uL	CP	(Gln->pyro-Glu)QEMQEVQSSR(Label:13C(6))	0	sp|P22626|ROA2_HUMAN	2986.2	2993.6	605.777	602.742	2	6	0.967156		ROA2_HUMAN			0.967156
121113_LG_8C_3uL	CP	IDTIEIITDR	0	sp|P22626|ROA2_HUMAN	4125	4129	594.825	594.795	2	6	0.979925		ROA2_HUMAN			0.979925
121113_LG_8C_3uL	CP	IDTIEIITDR(Label:13C(6))	0	sp|P22626|ROA2_HUMAN	4125	4129	597.834	594.795	2	6	0.979925		ROA2_HUMAN			0.979925
121113_LG_8C_3uL	CP	GGNFGFGDSR	0	sp|P22626|ROA2_HUMAN	3406.2	3409.43	507.226	507.202	2	6	0.994536		ROA2_HUMAN			0.994536
121113_LG_8C_3uL	CP	GGNFGFGDSR(Label:13C(6))	0	sp|P22626|ROA2_HUMAN	3406.2	3409.43	510.235	507.202	2	6	0.994536		ROA2_HUMAN			0.994536
121113_LG_8C_3uL	CP	IDTIEIITDR	0	sp|P22626|ROA2_HUMAN	4125	4134.31	594.825	594.795	2	6	1.00233		ROA2_HUMAN			1.00233
121113_LG_8C_3uL	CP	IDTIEIITDR(Label:13C(6))	0	sp|P22626|ROA2_HUMAN	4125	4134.31	597.834	594.795	2	6	1.00233		ROA2_HUMAN			1.00233
121113_LG_8C_3uL	CP	GGNFGFGDSR	0	sp|P22626|ROA2_HUMAN	3361.8	3362.03	507.233	507.208	2	6	1.00466		ROA2_HUMAN			1.00466
121113_LG_8C_3uL	CP	GGNFGFGDSR(Label:13C(6))	0	sp|P22626|ROA2_HUMAN	3361.8	3362.03	510.239	507.208	2	6	1.00466		ROA2_HUMAN			1.00466
121113_LG_8C_3uL	CP	LTDC(Carbamidomethyl)VVMRDPASK	0.0373832	sp|P22626|ROA2_HUMAN	3278.4	3280.07	497.909	497.887	3	12	1.00478		ROA2_HUMAN			1.00478
121113_LG_8C_3uL	CP	LTDC(Carbamidomethyl)VVMR(Label:13C(6))DPASK(Label:13C(6))	0	sp|P22626|ROA2_HUMAN	3278.4	3280.07	501.924	497.887	3	12	1.00478		ROA2_HUMAN			1.00478
121113_LG_8C_3uL	CP	(Gln->pyro-Glu)QEMQEVQSSR	0	sp|P22626|ROA2_HUMAN	2986.2	2985.92	602.77	602.746	2	6	1.10927		ROA2_HUMAN			1.10927
121113_LG_8C_3uL	CP	(Gln->pyro-Glu)QEMQEVQSSR(Label:13C(6))	0	sp|P22626|ROA2_HUMAN	2986.2	2985.92	605.777	602.746	2	6	1.10927		ROA2_HUMAN			1.10927
121113_LG_8B_3uL	CP	LFIGGLSFETTDDSLR	0	sp|P51991|ROA3_HUMAN	4780.2	4782.88	885.954	885.919	2	6	1.04251		ROA3_HUMAN			1.04251		1.13543		1.13543
121113_LG_8B_3uL	CP	LFIGGLSFETTDDSLR	0	sp|P51991|ROA3_HUMAN	4780.2	4789.42	885.954	885.923	2	6	1.05647		ROA3_HUMAN			1.05647
121113_LG_8B_3uL	CP	GFAFVTFDDHDTVDK(Label:13C(6))IVVQK(Label:13C(6))	0	sp|P51991|ROA3_HUMAN	4369.8	4376.56	765.06	761.024	3	12	1.06472		ROA3_HUMAN			1.06472
121113_LG_8B_3uL	CP	GFAFVTFDDHDTVDKIVVQK	0	sp|P51991|ROA3_HUMAN	4375.8	4376.56	761.049	761.024	3	12	1.06472		ROA3_HUMAN			1.06472
121113_LG_8B_3uL	CP	YGKIETIEVMEDR	0	sp|P51991|ROA3_HUMAN	3724.8	3730.96	528.261	528.24	3	12	1.10686		ROA3_HUMAN			1.10686
121113_LG_8B_3uL	CP	YGK(Label:13C(6))IETIEVMEDR(Label:13C(6))	0	sp|P51991|ROA3_HUMAN	3724.8	3730.96	532.275	528.24	3	12	1.10686		ROA3_HUMAN			1.10686
121113_LG_8B_3uL	CP	YGKIETIEVMEDR	0	sp|P51991|ROA3_HUMAN	3724.8	3724.52	528.261	528.237	3	12	1.11238		ROA3_HUMAN			1.11238
121113_LG_8B_3uL	CP	YGK(Label:13C(6))IETIEVMEDR(Label:13C(6))	0	sp|P51991|ROA3_HUMAN	3724.8	3724.52	532.275	528.237	3	12	1.11238		ROA3_HUMAN			1.11238
121113_LG_8B_3uL	CP	SSGSPYGGGYGSGGGSGGYGSR	0	sp|P51991|ROA3_HUMAN	2943.6	2949.49	955.904	955.865	2	6	1.1149		ROA3_HUMAN			1.1149
121113_LG_8B_3uL	CP	SSGSPYGGGYGSGGGSGGYGSR(Label:13C(6))	0	sp|P51991|ROA3_HUMAN	2943.6	2949.49	958.915	955.865	2	6	1.1149		ROA3_HUMAN			1.1149
121113_LG_8B_3uL	CP	IETIEVM(Oxidation)EDR	0	sp|P51991|ROA3_HUMAN	3303.6	3298.03	625.8	625.781	2	6	1.12194		ROA3_HUMAN			1.12194
121113_LG_8B_3uL	CP	IFVGGIKEDTEEYNLR	0	sp|P51991|ROA3_HUMAN	3867	3870.04	628.319	628.292	3	12	1.13366		ROA3_HUMAN			1.13366
121113_LG_8B_3uL	CP	IFVGGIK(Label:13C(6))EDTEEYNLR(Label:13C(6))	0	sp|P51991|ROA3_HUMAN	3867	3870.04	632.334	628.292	3	12	1.13366		ROA3_HUMAN			1.13366
121113_LG_8B_3uL	CP	GFAFVTFDDHDTVDK(Label:13C(6))	0.00257069	sp|P51991|ROA3_HUMAN	4263.6	4260.24	573.934	571.905	3	6	1.13902		ROA3_HUMAN			1.13902
121113_LG_8B_3uL	CP	IETIEVMEDR	0	sp|P51991|ROA3_HUMAN	3759.6	3759.66	617.804	617.778	2	6	1.14076		ROA3_HUMAN			1.14076
121113_LG_8B_3uL	CP	IETIEVMEDR(Label:13C(6))	0	sp|P51991|ROA3_HUMAN	3759.6	3759.66	620.814	617.778	2	6	1.14076		ROA3_HUMAN			1.14076
121113_LG_8B_3uL	CP	IETIEVM(Oxidation)EDR	0	sp|P51991|ROA3_HUMAN	3303.6	3306.18	625.8	625.772	2	6	1.14216		ROA3_HUMAN			1.14216
121113_LG_8B_3uL	CP	IETIEVM(Oxidation)EDR(Label:13C(6))	0	sp|P51991|ROA3_HUMAN	3308.4	3306.18	628.814	625.772	2	6	1.14216		ROA3_HUMAN			1.14216
121113_LG_8B_3uL	CP	IETIEVMEDR	0	sp|P51991|ROA3_HUMAN	3759.6	3766.36	617.804	617.774	2	6	1.14294		ROA3_HUMAN			1.14294
121113_LG_8B_3uL	CP	IETIEVMEDR(Label:13C(6))	0	sp|P51991|ROA3_HUMAN	3759.6	3766.36	620.814	617.774	2	6	1.14294		ROA3_HUMAN			1.14294
121113_LG_8B_3uL	CP	IFVGGIKEDTEEYNLR	0	sp|P51991|ROA3_HUMAN	3871.2	3870.32	941.986	941.946	2	12	1.16487		ROA3_HUMAN			1.16487
121113_LG_8B_3uL	CP	GFAFVTFDDHDTVDK(Label:13C(6))	0.00257069	sp|P51991|ROA3_HUMAN	4263.6	4267.81	573.934	571.904	3	6	1.16667		ROA3_HUMAN			1.16667
121113_LG_8B_3uL	CP	GFAFVTFDDHDTVDK(Label:13C(6))	0	sp|P51991|ROA3_HUMAN	4253.4	4258.57	860.408	857.359	2	6	1.17554		ROA3_HUMAN			1.17554
121113_LG_8B_3uL	CP	GFAFVTFDDHDTVDK	0	sp|P51991|ROA3_HUMAN	4258.8	4258.57	857.399	857.359	2	6	1.17554		ROA3_HUMAN			1.17554
121113_LG_8B_3uL	CP	IETIEVM(Oxidation)EDR(Label:13C(6))	0	sp|P51991|ROA3_HUMAN	3308.4	3314.68	628.814	625.776	2	6	1.17588		ROA3_HUMAN			1.17588
121113_LG_8B_3uL	CP	GFAFVTFDDHDTVDK	0	sp|P51991|ROA3_HUMAN	4258.8	4264.97	857.399	857.366	2	6	1.27115		ROA3_HUMAN			1.27115
121113_LG_8B_3uL	CP	IFVGGIKEDTEEYNLR	0	sp|P51991|ROA3_HUMAN	3871.2	3877.06	941.986	941.952	2	12	1.27229		ROA3_HUMAN			1.27229
121113_LG_8C_3uL	CP	IETIEVMEDR	0	sp|P51991|ROA3_HUMAN	3774.6	3777.24	617.805	617.779	2	6	1.12445		ROA3_HUMAN			1.12445
121113_LG_8C_3uL	CP	IETIEVMEDR(Label:13C(6))	0	sp|P51991|ROA3_HUMAN	3774.6	3777.24	620.816	617.779	2	6	1.12445		ROA3_HUMAN			1.12445
121113_LG_8B_3uL	CP	EYFGEFGEIEAIELPM(Oxidation)DPK(Label:13C(6))	0	sp|Q99729|ROAA_HUMAN	4823.4	4823.33	1118.53	1115.49	2	6	0.92452		ROAA_HUMAN			0.92452		0.92452		0.92452
121113_LG_8B_3uL	CP	RIPVDPSTSR	0.0400891	sp|Q13761|RUNX3_HUMAN	4014	4016.76	564.333	564.31	2	6	1.52149		RUNX3_HUMAN			1.52149		1.52149		1.52149
121113_LG_8B_3uL	CP	AVLIAGQPGTGK(Label:13C(6))	0	sp|Q9Y230|RUVB2_HUMAN	3279	3274.33	559.331	556.305	2	6	0.832926		RUVB2_HUMAN			0.832926		0.832926		0.832926
121113_LG_8A_3uL	CP	VLPNVMSR(Label:13C(6))	0.00571429	sp|Q9UJQ4|SALL4_HUMAN	3330	3327.89	461.271	458.249	2	6	0.815501		SALL4_HUMAN			0.815501		0.815501		0.815501
121113_LG_8C_3uL	CP	ITSEIPQTER(Label:13C(6))	0	sp|P82979|SARNP_HUMAN	3039	3041.91	590.321	587.286	2	6	0.832657		SARNP_HUMAN			0.832657		0.832657		0.832657
121113_LG_8A_3uL	CP	TVLDPVTGDLSDTR(Label:13C(6))	0	sp|Q15393|SF3B3_HUMAN	3897.6	3897.76	747.891	744.854	2	6	0.764333		SF3B3_HUMAN			0.764333		0.830664		0.830664
121113_LG_8A_3uL	CP	TVLDPVTGDLSDTR	0	sp|Q15393|SF3B3_HUMAN	3902.4	3897.76	744.883	744.854	2	6	0.764333		SF3B3_HUMAN			0.764333
121113_LG_8A_3uL	CP	TPVEEVPAAIAPFQGR(Label:13C(6))	0	sp|Q15393|SF3B3_HUMAN	4234.8	4237.66	844.46	841.424	2	6	0.770007		SF3B3_HUMAN			0.770007
121113_LG_8A_3uL	CP	FLAVGLVDNTVR	0	sp|Q15393|SF3B3_HUMAN	4360.2	4360.32	652.37	652.349	2	6	0.805423		SF3B3_HUMAN			0.805423
121113_LG_8A_3uL	CP	FLAVGLVDNTVR(Label:13C(6))	0	sp|Q15393|SF3B3_HUMAN	4360.2	4360.32	655.382	652.349	2	6	0.805423		SF3B3_HUMAN			0.805423
121113_LG_8A_3uL	CP	FLAVGLVDNTVR	0	sp|Q15393|SF3B3_HUMAN	4360.2	4367.03	652.37	652.346	2	6	0.806398		SF3B3_HUMAN			0.806398
121113_LG_8A_3uL	CP	FLAVGLVDNTVR(Label:13C(6))	0	sp|Q15393|SF3B3_HUMAN	4360.2	4367.03	655.382	652.346	2	6	0.806398		SF3B3_HUMAN			0.806398
121113_LG_8A_3uL	CP	TVLDPVTGDLSDTR(Label:13C(6))	0	sp|Q15393|SF3B3_HUMAN	3897.6	3904.07	747.891	744.854	2	6	0.838663		SF3B3_HUMAN			0.838663
121113_LG_8A_3uL	CP	TVLDPVTGDLSDTR	0	sp|Q15393|SF3B3_HUMAN	3902.4	3904.07	744.883	744.854	2	6	0.838663		SF3B3_HUMAN			0.838663
121113_LG_8A_3uL	CP	IVPGQFLAVDPK(Label:13C(6))	0	sp|Q15393|SF3B3_HUMAN	4252.2	4255.01	645.381	642.351	2	6	0.847741		SF3B3_HUMAN			0.847741
121113_LG_8A_3uL	CP	SVAGGFVYTYK(Label:13C(6))	0.035533	sp|Q15393|SF3B3_HUMAN	3781.8	3786.57	599.317	596.284	2	6	0.869066		SF3B3_HUMAN			0.869066
121113_LG_8A_3uL	CP	LVYILNR(Label:13C(6))	0	sp|Q15393|SF3B3_HUMAN	3879	3884.63	448.783	445.76	2	6	0.879447		SF3B3_HUMAN			0.879447
121113_LG_8A_3uL	CP	IVILEYQPSK	0.035533	sp|Q15393|SF3B3_HUMAN	3954	3956.59	595.346	595.327	2	6	0.916698		SF3B3_HUMAN			0.916698
121113_LG_8A_3uL	CP	IVILEYQPSK(Label:13C(6))	0.00571429	sp|Q15393|SF3B3_HUMAN	3954	3956.59	598.351	595.327	2	6	0.916698		SF3B3_HUMAN			0.916698
121113_LG_8B_3uL	CP	TIPLTFK(Label:13C(6))	0.0380313	sp|Q9UBY0|SL9A2_HUMAN	3598.2	3600.25	413.247	410.22	2	6	0.846149		SL9A2_HUMAN			0.846149		0.846149		0.846149
121113_LG_8C_3uL	CP	EEC(Carbamidomethyl)EKYGK(Label:13C(6))	0.0242718	sp|Q96I25|SPF45_HUMAN	3471.6	3469.11	525.233	525.209	2	6	0.907854		SPF45_HUMAN			0.907854		0.934097		0.934097
121113_LG_8C_3uL	CP	EEC(Carbamidomethyl)EKYGK(Label:13C(6))	0.0242718	sp|Q96I25|SPF45_HUMAN	3471.6	3480.33	525.233	525.21	2	6	0.960341		SPF45_HUMAN			0.960341
121113_LG_8C_3uL	CP	IYVGNLPTDVR	0	sp|Q13242|SRSF9_HUMAN	3880.2	3880.14	623.841	623.815	2	6	1.04696		SRSF9_HUMAN			1.04696		1.04696		1.04696
121113_LG_8C_3uL	CP	IYVGNLPTDVR(Label:13C(6))	0	sp|Q13242|SRSF9_HUMAN	3880.2	3880.14	626.854	623.815	2	6	1.04696		SRSF9_HUMAN			1.04696
121113_LG_8B_3uL	CP	FTEYETQVK(Label:13C(6))	0.00947867	sp|Q13148|TADBP_HUMAN	3085.8	3079.93	575.789	572.755	2	6	0.84972		TADBP_HUMAN			0.84972		0.881616		0.881616
121113_LG_8B_3uL	CP	FTEYETQVK(Label:13C(6))	0.00947867	sp|Q13148|TADBP_HUMAN	3085.8	3086.87	575.789	572.761	2	6	0.858248		TADBP_HUMAN			0.858248
121113_LG_8B_3uL	CP	TSDLIVLGLPWK(Label:13C(6))	0	sp|Q13148|TADBP_HUMAN	5062.2	5071.89	674.398	671.37	2	6	0.909247		TADBP_HUMAN			0.909247
121113_LG_8B_3uL	CP	TSDLIVLGLPWK	0	sp|Q13148|TADBP_HUMAN	5071.8	5071.89	671.391	671.37	2	6	0.909247		TADBP_HUMAN			0.909247
121113_LG_8B_3uL	CP	VNIAFNYDMPEDSDTYLHR(Label:13C(6))	0	sp|Q13838|UAP56_HUMAN	4194.6	4197.03	769.352	767.318	3	6	0.719448		UAP56_HUMAN			0.719448		0.749196		0.749196
121113_LG_8B_3uL	CP	VAVFFGGLSIK(Label:13C(6))	0	sp|Q13838|UAP56_HUMAN	4746	4750.23	572.343	569.312	2	6	0.74951		UAP56_HUMAN			0.74951
121113_LG_8B_3uL	CP	VAVFFGGLSIK	0	sp|Q13838|UAP56_HUMAN	4750.2	4750.23	569.335	569.312	2	6	0.74951		UAP56_HUMAN			0.74951
121113_LG_8B_3uL	CP	VAVFFGGLSIK	0	sp|Q13838|UAP56_HUMAN	4750.2	4758.46	569.335	569.315	2	6	0.756132		UAP56_HUMAN			0.756132
121113_LG_8B_3uL	CP	QVMMFSATLSK(Label:13C(6))	0.0228311	sp|Q13838|UAP56_HUMAN	4150.2	4150.4	624.833	621.794	2	6	0.771376		UAP56_HUMAN			0.771376
UNASSIGNED Peptides
121113_LG_8A_3uL	UP	LLTSFLPAQLLR	0	sp|P08195|4F2_HUMAN	5161.2	686.421	2		4F2_HUMAN
121113_LG_8A_3uL	UP	LLTSFLPAQLLR(Label:13C(6))	0	sp|P08195|4F2_HUMAN	5164.2	689.432	2		4F2_HUMAN
121113_LG_8B_3uL	UP	VAEDEAEAAAAAK(Label:13C(6))	0	sp|P08195|4F2_HUMAN	2785.2	626.31	2		4F2_HUMAN
121113_LG_8B_3uL	UP	LLTSFLPAQLLR	0	sp|P08195|4F2_HUMAN	5167.2	686.422	2		4F2_HUMAN
121113_LG_8B_3uL	UP	LLTSFLPAQLLR(Label:13C(6))	0	sp|P08195|4F2_HUMAN	5167.2	689.431	2		4F2_HUMAN
121113_LG_8B_3uL	UP	GQSEDPGSLLSLFR(Label:13C(6))	0	sp|P08195|4F2_HUMAN	4966.2	756.395	2		4F2_HUMAN
121113_LG_8B_3uL	UP	AGFAGDDAPR	0.00947867	sp|P62736|ACTA_HUMAN;sp|P60709|ACTB_HUMAN;sp|P68032|ACTC_HUMAN;sp|P63261|ACTG_HUMAN;sp|P63267|ACTH_HUMAN;sp|P68133|ACTS_HUMAN;sp|Q6S8J3|POTEE_HUMAN;sp|A5A3E0|POTEF_HUMAN;sp|P0CG38|POTEI_HUMAN;sp|P0CG39|POTEJ_HUMAN	2750.4	488.724	2		ACTA_HUMAN;ACTB_HUMAN;ACTC_HUMAN;ACTG_HUMAN;ACTH_HUMAN;ACTS_HUMAN;POTEE_HUMAN;POTEF_HUMAN;POTEI_HUMAN;POTEJ_HUMAN
121113_LG_8B_3uL	UP	SYELPDGQVITIGNER	0	sp|P62736|ACTA_HUMAN;sp|Q562R1|ACTBL_HUMAN;sp|Q9BYX7|ACTBM_HUMAN;sp|P60709|ACTB_HUMAN;sp|P68032|ACTC_HUMAN;sp|P63261|ACTG_HUMAN;sp|P63267|ACTH_HUMAN;sp|P68133|ACTS_HUMAN;sp|Q6S8J3|POTEE_HUMAN;sp|A5A3E0|POTEF_HUMAN	4288.2	895.948	2		ACTA_HUMAN;ACTBL_HUMAN;ACTBM_HUMAN;ACTB_HUMAN;ACTC_HUMAN;ACTG_HUMAN;ACTH_HUMAN;ACTS_HUMAN;POTEE_HUMAN;POTEF_HUMAN
121113_LG_8B_3uL	UP	KDLYANTVLSGGTTMYPGIADR	0	sp|P60709|ACTB_HUMAN;sp|P63261|ACTG_HUMAN	4146	781.725	3		ACTB_HUMAN;ACTG_HUMAN
121113_LG_8B_3uL	UP	TTGIVMDSGDGVTHTVPIYEGYALPHAILR	0	sp|P60709|ACTB_HUMAN;sp|P63261|ACTG_HUMAN	4554.6	1061.87	3		ACTB_HUMAN;ACTG_HUMAN
121113_LG_8B_3uL	UP	LC(Carbamidomethyl)YVALDFEQEMATAASSSSLEK	0	sp|P60709|ACTB_HUMAN;sp|P63261|ACTG_HUMAN;sp|Q6S8J3|POTEE_HUMAN	4926	1275.6	2		ACTB_HUMAN;ACTG_HUMAN;POTEE_HUMAN
121113_LG_8A_3uL	UP	YLYEIAR	0.00571429	sp|P02768|ALBU_HUMAN	3632.4	464.25	2		ALBU_HUMAN
121113_LG_8A_3uL	UP	KVPQVSTPTLVEVSR	0	sp|P02768|ALBU_HUMAN	3786.6	547.313	3		ALBU_HUMAN
121113_LG_8A_3uL	UP	KVPQVSTPTLVEVSR	0	sp|P02768|ALBU_HUMAN	3792	820.471	2		ALBU_HUMAN
121113_LG_8B_3uL	UP	KVPQVSTPTLVEVSR	0	sp|P02768|ALBU_HUMAN	3774.6	547.312	3		ALBU_HUMAN
121113_LG_8B_3uL	UP	YIC(Carbamidomethyl)ENQDSISSK	0.00488998	sp|P02768|ALBU_HUMAN	2909.4	722.327	2		ALBU_HUMAN
121113_LG_8B_3uL	UP	KVPQVSTPTLVEVSR	0	sp|P02768|ALBU_HUMAN	3778.8	820.474	2		ALBU_HUMAN
121113_LG_8C_3uL	UP	MSFVEKVNK(Label:13C(6))	0.028436	sp|P49454|CENPF_HUMAN	3684.6	544.284	2		CENPF_HUMAN
121113_LG_8B_3uL	UP	K(Label:13C(6))MCLQTLQAADTQEFR(Label:13C(6))	0.0361174	sp|Q8N6T0|CK080_HUMAN	3445.8	632.336	3		CK080_HUMAN
121113_LG_8A_3uL	UP	VLAM(Oxidation)LGALHPR(Label:13C(6))	0.0263158	sp|C9JXX5|CK094_HUMAN	3928.2	600.332	2		CK094_HUMAN
121113_LG_8B_3uL	UP	AEPPNKLWDSSR	0.0228311	sp|P49760|CLK2_HUMAN	4746	700.355	2		CLK2_HUMAN
121113_LG_8A_3uL	UP	APDESPYIGKSR(Label:13C(6))	0.0167598	sp|Q7Z7A1|CP110_HUMAN	3028.8	663.333	2		CP110_HUMAN
121113_LG_8A_3uL	UP	C(Carbamidomethyl)MAVPPKYR	0.03125	sp|Q9UK59|DBR1_HUMAN	3447	561.294	2		DBR1_HUMAN
121113_LG_8C_3uL	UP	DAVEDLESVGK	0	sp|P81605|DCD_HUMAN	3721.2	581.291	2		DCD_HUMAN
121113_LG_8A_3uL	UP	VTLGTQPTVLR(Label:13C(6))	0.00571429	sp|Q16531|DDB1_HUMAN	3692.4	595.856	2		DDB1_HUMAN
121113_LG_8B_3uL	UP	EAQELSQNSAIK(Label:13C(6))	0.0183908	sp|Q9NR30|DDX21_HUMAN	2905.2	662.346	2		DDX21_HUMAN
121113_LG_8B_3uL	UP	EGAFSNFPISEETIK	0.00488998	sp|Q9NR30|DDX21_HUMAN;sp|Q9BQ39|DDX50_HUMAN	4327.8	834.91	2		DDX21_HUMAN;DDX50_HUMAN
121113_LG_8B_3uL	UP	TLATDILMGVLK(Label:13C(6))	0	sp|O43143|DHX15_HUMAN	5271.6	640.884	2		DHX15_HUMAN
121113_LG_8A_3uL	UP	LAQFEPSQR	0	sp|Q08211|DHX9_HUMAN	3135.6	538.279	2		DHX9_HUMAN
121113_LG_8A_3uL	UP	K(Label:13C(6))VFDPVPVGVTK(Label:13C(6))	0	sp|Q08211|DHX9_HUMAN	3741	649.393	2		DHX9_HUMAN
121113_LG_8A_3uL	UP	TTQVPQFILDDFIQNDR	0	sp|Q08211|DHX9_HUMAN	5015.4	1025.52	2		DHX9_HUMAN
121113_LG_8A_3uL	UP	TTQVPQFILDDFIQNDR(Label:13C(6))	0	sp|Q08211|DHX9_HUMAN	5019	1028.53	2		DHX9_HUMAN
121113_LG_8A_3uL	UP	DGSAFEDGLR	0.00571429	sp|P55265|DSRAD_HUMAN	3465.6	533.749	2		DSRAD_HUMAN
121113_LG_8A_3uL	UP	DGSAFEDGLR(Label:13C(6))	0.0263158	sp|P55265|DSRAD_HUMAN	3470.4	536.762	2		DSRAD_HUMAN
121113_LG_8A_3uL	UP	SVTLGYLFSQGHLTR(Label:13C(6))	0.00571429	sp|P55265|DSRAD_HUMAN	4435.8	562.303	3		DSRAD_HUMAN
121113_LG_8A_3uL	UP	MGFTEVTPVTGASLR	0	sp|P55265|DSRAD_HUMAN	4159.8	783.406	2		DSRAD_HUMAN
121113_LG_8A_3uL	UP	MGFTEVTPVTGASLR(Label:13C(6))	0	sp|P55265|DSRAD_HUMAN	4159.8	786.413	2		DSRAD_HUMAN
121113_LG_8A_3uL	UP	TAESQTPTPSATSFFSGK	0	sp|P55265|DSRAD_HUMAN	3969.6	922.444	2		DSRAD_HUMAN
121113_LG_8B_3uL	UP	ALIAAQYSGAQVR	0	sp|P26641|EF1G_HUMAN	3562.8	674.371	2		EF1G_HUMAN
121113_LG_8C_3uL	UP	SILFVPTSAPR(Label:13C(6))	0.015873	sp|P14625|ENPL_HUMAN	4256.4	597.35	2		ENPL_HUMAN
121113_LG_8C_3uL	UP	GVVDSDDLPLNVSR(Label:13C(6))	0	sp|P14625|ENPL_HUMAN	3967.2	746.392	2		ENPL_HUMAN
121113_LG_8C_3uL	UP	TVVPITLM(Oxidation)SGRR	0.028436	sp|P17755|ENV_HV2D1;sp|P12449|ENV_HV2SB	3594	673.388	2		ENV_HV2D1;ENV_HV2SB
121113_LG_8A_3uL	UP	K(Label:13C(6))DALPGSAQSK(Label:13C(6))	0.0263158	sp|Q4G163|FBX43_HUMAN	3292.2	557.802	2		FBX43_HUMAN
121113_LG_8C_3uL	UP	SPGIDGDPK(Label:13C(6))PPC(Carbamidomethyl)LPR	0	sp|Q8N461|FXL16_HUMAN	2758.8	538.606	3		FXL16_HUMAN
121113_LG_8A_3uL	UP	LALDIEIATYR	0	sp|P14136|GFAP_HUMAN;sp|P19013|K2C4_HUMAN;sp|P08729|K2C7_HUMAN;sp|Q6KB66|K2C80_HUMAN;sp|P05787|K2C8_HUMAN	4528.8	639.357	2		GFAP_HUMAN;K2C4_HUMAN;K2C7_HUMAN;K2C80_HUMAN;K2C8_HUMAN
121113_LG_8C_3uL	UP	LALDIEIATYR	0	sp|P14136|GFAP_HUMAN;sp|P19013|K2C4_HUMAN;sp|P08729|K2C7_HUMAN;sp|Q6KB66|K2C80_HUMAN;sp|P05787|K2C8_HUMAN	4537.8	639.355	2		GFAP_HUMAN;K2C4_HUMAN;K2C7_HUMAN;K2C80_HUMAN;K2C8_HUMAN
121113_LG_8C_3uL	UP	DAGQISGLNVLR(Label:13C(6))	0	sp|P38646|GRP75_HUMAN	4056	624.846	2		GRP75_HUMAN
121113_LG_8C_3uL	UP	VQQTVQDLFGR(Label:13C(6))	0.015873	sp|P38646|GRP75_HUMAN	3990.6	648.852	2		GRP75_HUMAN
121113_LG_8C_3uL	UP	TTPSVVAFTADGER(Label:13C(6))	0	sp|P38646|GRP75_HUMAN	3811.8	728.874	2		GRP75_HUMAN
121113_LG_8C_3uL	UP	SDIDEIVLVGGSTR(Label:13C(6))	0	sp|P11021|GRP78_HUMAN	4185.6	733.894	2		GRP78_HUMAN
121113_LG_8C_3uL	UP	ITPSYVAFTPEGER(Label:13C(6))	0	sp|P11021|GRP78_HUMAN	3954.6	786.905	2		GRP78_HUMAN
121113_LG_8C_3uL	UP	VEIIANDQGNR(Label:13C(6))	0	sp|P11021|GRP78_HUMAN;sp|P34931|HS71L_HUMAN;sp|P08107|HSP71_HUMAN;sp|P54652|HSP72_HUMAN;sp|P11142|HSP7C_HUMAN	3068.4	617.824	2		GRP78_HUMAN;HS71L_HUMAN;HSP71_HUMAN;HSP72_HUMAN;HSP7C_HUMAN
121113_LG_8C_3uL	UP	ALAAAGYDVEK(Label:13C(6))	0.00552486	sp|Q02539|H11_HUMAN;sp|P16403|H12_HUMAN;sp|P16402|H13_HUMAN;sp|P10412|H14_HUMAN;sp|P22492|H1T_HUMAN	3237.6	557.292	2		H11_HUMAN;H12_HUMAN;H13_HUMAN;H14_HUMAN;H1T_HUMAN
121113_LG_8C_3uL	UP	ASGPPVSELITK	0	sp|P16403|H12_HUMAN;sp|P16402|H13_HUMAN;sp|P10412|H14_HUMAN	3846	599.838	2		H12_HUMAN;H13_HUMAN;H14_HUMAN
121113_LG_8C_3uL	UP	ASGPPVSELITK(Label:13C(6))	0	sp|P16403|H12_HUMAN;sp|P16402|H13_HUMAN;sp|P10412|H14_HUMAN	3846	602.851	2		H12_HUMAN;H13_HUMAN;H14_HUMAN
121113_LG_8C_3uL	UP	ALAAGGYDVEK(Label:13C(6))	0	sp|P16401|H15_HUMAN	3157.2	550.289	2		H15_HUMAN
121113_LG_8C_3uL	UP	ALAAGGYDVEK(Label:13C(6))	0	sp|P16401|H15_HUMAN	3152.4	550.292	2		H15_HUMAN
121113_LG_8C_3uL	UP	ATGPPVSELITK(Label:13C(6))	0	sp|P16401|H15_HUMAN	3841.8	609.85	2		H15_HUMAN
121113_LG_8B_3uL	UP	SQGPLEVAEAAVSQSSGLAAK	0	sp|Q9P0M6|H2AW_HUMAN	4578.6	1000.52	2		H2AW_HUMAN
121113_LG_8B_3uL	UP	AGVIFPVGR(Label:13C(6))	0	sp|Q9P0M6|H2AW_HUMAN;sp|O75367|H2AY_HUMAN	3979.8	461.281	2		H2AW_HUMAN;H2AY_HUMAN
121113_LG_8B_3uL	UP	HILLAVANDEELNQLLK(Label:13C(6))	0	sp|Q9P0M6|H2AW_HUMAN;sp|O75367|H2AY_HUMAN	4702.2	647.36	3		H2AW_HUMAN;H2AY_HUMAN
121113_LG_8B_3uL	UP	EFVEAVLELR(Label:13C(6))	0.0117371	sp|O75367|H2AY_HUMAN	4644.6	605.842	2		H2AY_HUMAN
121113_LG_8C_3uL	UP	VFLENVIR(Label:13C(6))	0.028436	sp|P62805|H4_HUMAN	4218	498.296	2		H4_HUMAN
121113_LG_8C_3uL	UP	ADLINNLGTIAK(Label:13C(6))	0	sp|Q58FF8|H90B2_HUMAN;sp|Q14568|HS902_HUMAN;sp|P07900|HS90A_HUMAN;sp|P08238|HS90B_HUMAN	4150.2	624.862	2		H90B2_HUMAN;HS902_HUMAN;HS90A_HUMAN;HS90B_HUMAN
121113_LG_8B_3uL	UP	FGEVVDC(Carbamidomethyl)TIK(Label:13C(6))	0	sp|O14979|HNRDL_HUMAN;sp|Q99729|ROAA_HUMAN	3636.6	587.304	2		HNRDL_HUMAN;ROAA_HUMAN
121113_LG_8B_3uL	UP	(Acetyl)MVEADR(Label:13C(6))PGK(Label:13C(6))	0	sp|O75526|HNRGT_HUMAN;sp|P38159|HNRPG_HUMAN	2919.6	528.778	2		HNRGT_HUMAN;HNRPG_HUMAN
121113_LG_8B_3uL	UP	SNNVEMDWVLK	0.00488998	sp|P31943|HNRH1_HUMAN	4318.8	667.834	2		HNRH1_HUMAN
121113_LG_8B_3uL	UP	(Acetyl)MLGTEGGEGFVVK(Label:13C(6))	0	sp|P31943|HNRH1_HUMAN	4507.2	686.351	2		HNRH1_HUMAN
121113_LG_8B_3uL	UP	ATENDIYNFFSPLNPVR(Label:13C(6))	0	sp|P31943|HNRH1_HUMAN;sp|P52597|HNRPF_HUMAN	5055	1002	2		HNRH1_HUMAN;HNRPF_HUMAN
121113_LG_8B_3uL	UP	ATENDIYNFFSPLNPVR(Label:13C(6))	0	sp|P31943|HNRH1_HUMAN;sp|P52597|HNRPF_HUMAN	5010	1002.01	2		HNRH1_HUMAN;HNRPF_HUMAN
121113_LG_8B_3uL	UP	ATENDIANFFSPLNPIR(Label:13C(6))	0	sp|P31942|HNRH3_HUMAN	5049	963.005	2		HNRH3_HUMAN
121113_LG_8A_3uL	UP	FPTLWSGAR(Label:13C(6))	0.0263158	sp|Q1KMD3|HNRL2_HUMAN	4275	520.784	2		HNRL2_HUMAN
121113_LG_8A_3uL	UP	GFAFVQYVNER(Label:13C(6))	0.00571429	sp|P07910|HNRPC_HUMAN	4281	668.346	2		HNRPC_HUMAN
121113_LG_8C_3uL	UP	GFAFVQYVNER	0	sp|P07910|HNRPC_HUMAN	4291.2	665.338	2		HNRPC_HUMAN
121113_LG_8C_3uL	UP	GFAFVQYVNER(Label:13C(6))	0	sp|P07910|HNRPC_HUMAN	4285.2	668.347	2		HNRPC_HUMAN
121113_LG_8B_3uL	UP	EYFGGFGEVESIELPMDNK(Label:13C(6))	0	sp|Q14103|HNRPD_HUMAN	4795.8	1084.01	2		HNRPD_HUMAN
121113_LG_8B_3uL	UP	EYFGGFGEVESIELPM(Oxidation)DNK	0.0380313	sp|Q14103|HNRPD_HUMAN	4578.6	1089	2		HNRPD_HUMAN
121113_LG_8B_3uL	UP	VEQATKPSFESGR	0	sp|P38159|HNRPG_HUMAN	2726.4	479.238	3		HNRPG_HUMAN
121113_LG_8B_3uL	UP	AIK(Label:13C(6))VEQATK(Label:13C(6))PSFESGR(Label:13C(6))	0.0183908	sp|P38159|HNRPG_HUMAN	3100.2	589.33	3		HNRPG_HUMAN
121113_LG_8B_3uL	UP	GSDFDC(Carbamidomethyl)ELR(Label:13C(6))	0	sp|P61978|HNRPK_HUMAN	3312.6	552.745	2		HNRPK_HUMAN
121113_LG_8B_3uL	UP	IILDLISESPIK(Label:13C(6))	0	sp|P61978|HNRPK_HUMAN	4852.8	673.919	2		HNRPK_HUMAN
121113_LG_8B_3uL	UP	NDQDTWDYTNPNLSGQGDPGSNPNKR	0	sp|P14866|HNRPL_HUMAN	3519	964.093	3		HNRPL_HUMAN
121113_LG_8B_3uL	UP	NDQDTWDYTNPNLSGQGDPGSNPNK(Label:13C(6))R(Label:13C(6))	0	sp|P14866|HNRPL_HUMAN	3519	968.108	3		HNRPL_HUMAN
121113_LG_8B_3uL	UP	VGEVTYVELLMDAEGK(Label:13C(6))	0	sp|P52272|HNRPM_HUMAN	4882.2	879.955	2		HNRPM_HUMAN
121113_LG_8B_3uL	UP	DLFEDELVPLFEK(Label:13C(6))	0	sp|O60506|HNRPQ_HUMAN	5230.8	800.422	2		HNRPQ_HUMAN
121113_LG_8B_3uL	UP	DLYEDELVPLFEK(Label:13C(6))	0	sp|O43390|HNRPR_HUMAN	4918.2	808.419	2		HNRPR_HUMAN
121113_LG_8A_3uL	UP	NFILDQTNVSAAAQR(Label:13C(6))	0.00571429	sp|Q00839|HNRPU_HUMAN	3945	551.955	3		HNRPU_HUMAN
121113_LG_8A_3uL	UP	MC(Carbamidomethyl)LFAGFQR	0.03125	sp|Q00839|HNRPU_HUMAN	4416.6	565.267	2		HNRPU_HUMAN
121113_LG_8A_3uL	UP	MC(Carbamidomethyl)LFAGFQR(Label:13C(6))	0.00571429	sp|Q00839|HNRPU_HUMAN	4413	568.277	2		HNRPU_HUMAN
121113_LG_8A_3uL	UP	NFILDQTNVSAAAQR(Label:13C(6))	0	sp|Q00839|HNRPU_HUMAN	3978	827.431	2		HNRPU_HUMAN
121113_LG_8B_3uL	UP	EKPYFPIPEEYTFIQNVPLEDR	0	sp|Q00839|HNRPU_HUMAN	4832.4	908.787	3		HNRPU_HUMAN
121113_LG_8B_3uL	UP	EK(Label:13C(6))PYFPIPEEYTFIQNVPLEDR(Label:13C(6))	0	sp|Q00839|HNRPU_HUMAN	4832.4	912.803	3		HNRPU_HUMAN
121113_LG_8A_3uL	UP	YPSLELER(Label:13C(6))	0.00571429	sp|Q5SSJ5|HP1B3_HUMAN	3768.6	506.769	2		HP1B3_HUMAN
121113_LG_8B_3uL	UP	DAGVIAGLNVLR(Label:13C(6))	0	sp|P34931|HS71L_HUMAN;sp|P08107|HSP71_HUMAN	4452.6	602.358	2		HS71L_HUMAN;HSP71_HUMAN
121113_LG_8B_3uL	UP	AFYPEEISSMVLTK(Label:13C(6))	0	sp|P34931|HS71L_HUMAN;sp|P08107|HSP71_HUMAN	4674.6	810.917	2		HS71L_HUMAN;HSP71_HUMAN
121113_LG_8C_3uL	UP	TTPSYVAFTDTER(Label:13C(6))	0	sp|P34931|HS71L_HUMAN;sp|P08107|HSP71_HUMAN;sp|P54652|HSP72_HUMAN;sp|P17066|HSP76_HUMAN;sp|P48741|HSP77_HUMAN;sp|P11142|HSP7C_HUMAN	3741	747.364	2		HS71L_HUMAN;HSP71_HUMAN;HSP72_HUMAN;HSP76_HUMAN;HSP77_HUMAN;HSP7C_HUMAN
121113_LG_8B_3uL	UP	ATAGDTHLGGEDFDNR(Label:13C(6))	0.0117371	sp|P34931|HS71L_HUMAN;sp|P08107|HSP71_HUMAN;sp|P17066|HSP76_HUMAN;sp|P48741|HSP77_HUMAN	3085.8	561.252	3		HS71L_HUMAN;HSP71_HUMAN;HSP76_HUMAN;HSP77_HUMAN
121113_LG_8C_3uL	UP	DAGTIAGLNVLR(Label:13C(6))	0	sp|P11142|HSP7C_HUMAN	4240.2	603.346	2		HSP7C_HUMAN
121113_LG_8B_3uL	UP	FM(Oxidation)TDPIR(Label:13C(6))	0	sp|P38919|IF4A3_HUMAN	3181.8	451.233	2		IF4A3_HUMAN
121113_LG_8B_3uL	UP	ETQALILAPTR	0	sp|P38919|IF4A3_HUMAN	3822.6	606.851	2		IF4A3_HUMAN
121113_LG_8B_3uL	UP	ETQALILAPTR(Label:13C(6))	0	sp|P38919|IF4A3_HUMAN	3822.6	609.861	2		IF4A3_HUMAN
121113_LG_8C_3uL	UP	(Acetyl)MALPPAAAPPAGAR(Label:13C(6))	0	sp|Q8N5X7|IF4E3_HUMAN	3646.8	447.261	3		IF4E3_HUMAN
121113_LG_8B_3uL	UP	INNVIDNLIVAPGTFEVQIEEVR(Label:13C(6))	0	sp|Q12905|ILF2_HUMAN	5263.8	863.469	3		ILF2_HUMAN
121113_LG_8B_3uL	UP	INNVIDNLIVAPGTFEVQIEEVR(Label:13C(6))	0	sp|Q12905|ILF2_HUMAN	5267.4	863.471	3		ILF2_HUMAN
121113_LG_8B_3uL	UP	AQDPSEVLTMLTNETGFEISSSDATVK(Label:13C(6))	0	sp|Q12905|ILF2_HUMAN	5095.8	959.465	3		ILF2_HUMAN
121113_LG_8B_3uL	UP	AQDPSEVLTM(Oxidation)LTNETGFEISSSDATVK(Label:13C(6))	0	sp|Q12905|ILF2_HUMAN	4869	964.801	3		ILF2_HUMAN
121113_LG_8A_3uL	UP	VLAGETLSVNDPPDVLDR(Label:13C(6))	0	sp|Q12906|ILF3_HUMAN	4182	639.335	3		ILF3_HUMAN
121113_LG_8A_3uL	UP	AEPPQAMNALMR(Label:13C(6))	0.00571429	sp|Q12906|ILF3_HUMAN	3850.8	667.839	2		ILF3_HUMAN
121113_LG_8A_3uL	UP	YELISETGGSHDKR	0.0263158	sp|Q12906|ILF3_HUMAN;sp|Q96SI9|STRBP_HUMAN	3021	531.258	3		ILF3_HUMAN;STRBP_HUMAN
121113_LG_8A_3uL	UP	YELISETGGSHDK(Label:13C(6))R(Label:13C(6))	0	sp|Q12906|ILF3_HUMAN;sp|Q96SI9|STRBP_HUMAN	3015.6	535.271	3		ILF3_HUMAN;STRBP_HUMAN
121113_LG_8A_3uL	UP	NPVMELNEK(Label:13C(6))	0	sp|Q12906|ILF3_HUMAN;sp|Q96SI9|STRBP_HUMAN	3340.2	540.276	2		ILF3_HUMAN;STRBP_HUMAN
121113_LG_8B_3uL	UP	LAATNALLNSLEFTK(Label:13C(6))	0	sp|Q14974|IMB1_HUMAN	4764	806.455	2		IMB1_HUMAN
121113_LG_8B_3uL	UP	TNYDIVVR	0.0117371	sp|Q15397|K0020_HUMAN	3480.6	490.264	2		K0020_HUMAN
121113_LG_8A_3uL	UP	IRLENEIQTYR	0	sp|P13645|K1C10_HUMAN	3530.4	478.925	3		K1C10_HUMAN
121113_LG_8A_3uL	UP	LENEIQTYR	0	sp|P13645|K1C10_HUMAN	3178.8	583.293	2		K1C10_HUMAN
121113_LG_8A_3uL	UP	NVQALEIELQSQLALK	0	sp|P13645|K1C10_HUMAN	4801.8	599.67	3		K1C10_HUMAN
121113_LG_8A_3uL	UP	LKYENEVALR	0	sp|P13645|K1C10_HUMAN	3312.6	617.843	2		K1C10_HUMAN
121113_LG_8A_3uL	UP	SLLEGEGSSGGGGR	0	sp|P13645|K1C10_HUMAN	3010.8	631.801	2		K1C10_HUMAN
121113_LG_8A_3uL	UP	SLLEGEGSSGGGGR	0	sp|P13645|K1C10_HUMAN	2970.6	631.802	2		K1C10_HUMAN
121113_LG_8A_3uL	UP	SQYEQLAEQNR	0	sp|P13645|K1C10_HUMAN	2977.8	683.324	2		K1C10_HUMAN
121113_LG_8A_3uL	UP	ALEESNYELEGK	0	sp|P13645|K1C10_HUMAN	3288	691.33	2		K1C10_HUMAN
121113_LG_8A_3uL	UP	QSLEASLAETEGR	0	sp|P13645|K1C10_HUMAN	3637.2	695.845	2		K1C10_HUMAN
121113_LG_8A_3uL	UP	IRLENEIQTYR	0	sp|P13645|K1C10_HUMAN	3530.4	717.888	2		K1C10_HUMAN
121113_LG_8A_3uL	UP	SQYEQLAEQNRK	0	sp|P13645|K1C10_HUMAN	2764.8	747.369	2		K1C10_HUMAN
121113_LG_8A_3uL	UP	GSLGGGFSSGGFSGGSFSR	0	sp|P13645|K1C10_HUMAN	3959.4	854.394	2		K1C10_HUMAN
121113_LG_8A_3uL	UP	NVQALEIELQSQLALK	0	sp|P13645|K1C10_HUMAN	4801.8	899.014	2		K1C10_HUMAN
121113_LG_8A_3uL	UP	NVSTGDVNVEMNAAPGVDLTQLLNNMR	0	sp|P13645|K1C10_HUMAN	5149.2	958.137	3		K1C10_HUMAN
121113_LG_8A_3uL	UP	ELTTEIDNNIEQISSYK	0	sp|P13645|K1C10_HUMAN	4281	998.993	2		K1C10_HUMAN
121113_LG_8A_3uL	UP	AETEC(Carbamidomethyl)QNTEYQQLLDIK	0	sp|P13645|K1C10_HUMAN	4186.2	1041.99	2		K1C10_HUMAN
121113_LG_8B_3uL	UP	YENEVALR	0	sp|P13645|K1C10_HUMAN	3100.2	497.252	2		K1C10_HUMAN
121113_LG_8B_3uL	UP	VLDELTLTK	0	sp|P13645|K1C10_HUMAN	3856.8	516.301	2		K1C10_HUMAN
121113_LG_8B_3uL	UP	LENEIQTYR	0	sp|P13645|K1C10_HUMAN	3166.8	583.295	2		K1C10_HUMAN
121113_LG_8B_3uL	UP	SLLEGEGSSGGGGR	0	sp|P13645|K1C10_HUMAN	2994.6	631.802	2		K1C10_HUMAN
121113_LG_8B_3uL	UP	SLLEGEGSSGGGGR	0	sp|P13645|K1C10_HUMAN	2951.4	631.804	2		K1C10_HUMAN
121113_LG_8B_3uL	UP	SQYEQLAEQNR	0	sp|P13645|K1C10_HUMAN	2971.8	683.325	2		K1C10_HUMAN
121113_LG_8B_3uL	UP	ALEESNYELEGK	0	sp|P13645|K1C10_HUMAN	3274.2	691.332	2		K1C10_HUMAN
121113_LG_8B_3uL	UP	IRLENEIQTYR	0	sp|P13645|K1C10_HUMAN	3514.2	717.89	2		K1C10_HUMAN
121113_LG_8B_3uL	UP	SQYEQLAEQNRK	0	sp|P13645|K1C10_HUMAN	2750.4	747.373	2		K1C10_HUMAN
121113_LG_8B_3uL	UP	GSLGGGFSSGGFSGGSFSR	0	sp|P13645|K1C10_HUMAN	3950.4	854.394	2		K1C10_HUMAN
121113_LG_8B_3uL	UP	ELTTEIDNNIEQISSYK	0	sp|P13645|K1C10_HUMAN	4282.8	998.992	2		K1C10_HUMAN
121113_LG_8C_3uL	UP	YENEVALR	0	sp|P13645|K1C10_HUMAN	3118.8	497.252	2		K1C10_HUMAN
121113_LG_8C_3uL	UP	YENEVALR	0	sp|P13645|K1C10_HUMAN	3148.2	497.254	2		K1C10_HUMAN
121113_LG_8C_3uL	UP	VLDELTLTK	0	sp|P13645|K1C10_HUMAN	3865.8	516.303	2		K1C10_HUMAN
121113_LG_8C_3uL	UP	LENEIQTYR	0	sp|P13645|K1C10_HUMAN	3177.6	583.296	2		K1C10_HUMAN
121113_LG_8C_3uL	UP	LKYENEVALR	0	sp|P13645|K1C10_HUMAN	3303	617.844	2		K1C10_HUMAN
121113_LG_8C_3uL	UP	SLLEGEGSSGGGGR	0	sp|P13645|K1C10_HUMAN	3015.6	631.803	2		K1C10_HUMAN
121113_LG_8C_3uL	UP	SLLEGEGSSGGGGR	0	sp|P13645|K1C10_HUMAN	2963.4	631.806	2		K1C10_HUMAN
121113_LG_8C_3uL	UP	SQYEQLAEQNR	0	sp|P13645|K1C10_HUMAN	2972.4	683.324	2		K1C10_HUMAN
121113_LG_8C_3uL	UP	(Gln->pyro-Glu)QSLEASLAETEGR	0	sp|P13645|K1C10_HUMAN	4017	687.34	2		K1C10_HUMAN
121113_LG_8C_3uL	UP	ALEESNYELEGK	0	sp|P13645|K1C10_HUMAN	3283.2	691.329	2		K1C10_HUMAN
121113_LG_8C_3uL	UP	ALEESNYELEGK	0	sp|P13645|K1C10_HUMAN	3297.6	691.33	2		K1C10_HUMAN
121113_LG_8C_3uL	UP	QSLEASLAETEGR	0	sp|P13645|K1C10_HUMAN	3632.4	695.856	2		K1C10_HUMAN
121113_LG_8C_3uL	UP	SQYEQLAEQNRK	0	sp|P13645|K1C10_HUMAN	2754	747.372	2		K1C10_HUMAN
121113_LG_8A_3uL	UP	LASYLDKVR	0	sp|P13645|K1C10_HUMAN;sp|Q99456|K1C12_HUMAN;sp|P02533|K1C14_HUMAN;sp|P19012|K1C15_HUMAN;sp|P08779|K1C16_HUMAN;sp|Q04695|K1C17_HUMAN;sp|P08727|K1C19_HUMAN	3334.8	532.807	2		K1C10_HUMAN;K1C12_HUMAN;K1C14_HUMAN;K1C15_HUMAN;K1C16_HUMAN;K1C17_HUMAN;K1C19_HUMAN
121113_LG_8B_3uL	UP	LASYLDKVR	0	sp|P13645|K1C10_HUMAN;sp|Q99456|K1C12_HUMAN;sp|P02533|K1C14_HUMAN;sp|P19012|K1C15_HUMAN;sp|P08779|K1C16_HUMAN;sp|Q04695|K1C17_HUMAN;sp|P08727|K1C19_HUMAN	3318.6	532.807	2		K1C10_HUMAN;K1C12_HUMAN;K1C14_HUMAN;K1C15_HUMAN;K1C16_HUMAN;K1C17_HUMAN;K1C19_HUMAN
121113_LG_8C_3uL	UP	QSVEADINGLR	0	sp|P13645|K1C10_HUMAN;sp|P13646|K1C13_HUMAN;sp|Q2M2I5|K1C24_HUMAN;sp|Q7Z3Y8|K1C27_HUMAN	3623.4	601.312	2		K1C10_HUMAN;K1C13_HUMAN;K1C24_HUMAN;K1C27_HUMAN
121113_LG_8A_3uL	UP	VTMQNLNDR	0.00571429	sp|P13645|K1C10_HUMAN;sp|P02533|K1C14_HUMAN;sp|P08779|K1C16_HUMAN;sp|Q7Z3Z0|K1C25_HUMAN;sp|Q7Z3Y9|K1C26_HUMAN;sp|Q7Z3Y8|K1C27_HUMAN;sp|Q7Z3Y7|K1C28_HUMAN	3047.4	545.767	2		K1C10_HUMAN;K1C14_HUMAN;K1C16_HUMAN;K1C25_HUMAN;K1C26_HUMAN;K1C27_HUMAN;K1C28_HUMAN
121113_LG_8A_3uL	UP	VTMQNLNDR	0	sp|P13645|K1C10_HUMAN;sp|P02533|K1C14_HUMAN;sp|P08779|K1C16_HUMAN;sp|Q7Z3Z0|K1C25_HUMAN;sp|Q7Z3Y9|K1C26_HUMAN;sp|Q7Z3Y8|K1C27_HUMAN;sp|Q7Z3Y7|K1C28_HUMAN	3003.6	545.769	2		K1C10_HUMAN;K1C14_HUMAN;K1C16_HUMAN;K1C25_HUMAN;K1C26_HUMAN;K1C27_HUMAN;K1C28_HUMAN
121113_LG_8B_3uL	UP	VTMQNLNDR	0	sp|P13645|K1C10_HUMAN;sp|P02533|K1C14_HUMAN;sp|P08779|K1C16_HUMAN;sp|Q7Z3Z0|K1C25_HUMAN;sp|Q7Z3Y9|K1C26_HUMAN;sp|Q7Z3Y8|K1C27_HUMAN;sp|Q7Z3Y7|K1C28_HUMAN	2994.6	545.77	2		K1C10_HUMAN;K1C14_HUMAN;K1C16_HUMAN;K1C25_HUMAN;K1C26_HUMAN;K1C27_HUMAN;K1C28_HUMAN
121113_LG_8C_3uL	UP	VTMQNLNDR	0	sp|P13645|K1C10_HUMAN;sp|P02533|K1C14_HUMAN;sp|P08779|K1C16_HUMAN;sp|Q7Z3Z0|K1C25_HUMAN;sp|Q7Z3Y9|K1C26_HUMAN;sp|Q7Z3Y8|K1C27_HUMAN;sp|Q7Z3Y7|K1C28_HUMAN	3019.8	545.768	2		K1C10_HUMAN;K1C14_HUMAN;K1C16_HUMAN;K1C25_HUMAN;K1C26_HUMAN;K1C27_HUMAN;K1C28_HUMAN
121113_LG_8A_3uL	UP	DAEAWFNEK	0.0263158	sp|P13645|K1C10_HUMAN;sp|Q7Z3Z0|K1C25_HUMAN;sp|Q7Z3Y8|K1C27_HUMAN;sp|Q7Z3Y7|K1C28_HUMAN	3814.8	555.246	2		K1C10_HUMAN;K1C25_HUMAN;K1C27_HUMAN;K1C28_HUMAN
121113_LG_8B_3uL	UP	DAEAWFNEK	0	sp|P13645|K1C10_HUMAN;sp|Q7Z3Z0|K1C25_HUMAN;sp|Q7Z3Y8|K1C27_HUMAN;sp|Q7Z3Y7|K1C28_HUMAN	3808.2	555.254	2		K1C10_HUMAN;K1C25_HUMAN;K1C27_HUMAN;K1C28_HUMAN
121113_LG_8C_3uL	UP	DAEAWFNEK	0.015873	sp|P13645|K1C10_HUMAN;sp|Q7Z3Z0|K1C25_HUMAN;sp|Q7Z3Y8|K1C27_HUMAN;sp|Q7Z3Y7|K1C28_HUMAN	3861	555.255	2		K1C10_HUMAN;K1C25_HUMAN;K1C27_HUMAN;K1C28_HUMAN
121113_LG_8A_3uL	UP	ALEEANADLEVK	0.00571429	sp|P13646|K1C13_HUMAN;sp|P02533|K1C14_HUMAN;sp|P19012|K1C15_HUMAN;sp|P08779|K1C16_HUMAN	3447	651.335	2		K1C13_HUMAN;K1C14_HUMAN;K1C15_HUMAN;K1C16_HUMAN
121113_LG_8B_3uL	UP	ALEEANADLEVK	0.00488998	sp|P13646|K1C13_HUMAN;sp|P02533|K1C14_HUMAN;sp|P19012|K1C15_HUMAN;sp|P08779|K1C16_HUMAN	3435.6	651.333	2		K1C13_HUMAN;K1C14_HUMAN;K1C15_HUMAN;K1C16_HUMAN
121113_LG_8C_3uL	UP	ALEEANADLEVK	0	sp|P13646|K1C13_HUMAN;sp|P02533|K1C14_HUMAN;sp|P19012|K1C15_HUMAN;sp|P08779|K1C16_HUMAN	3435.6	651.332	2		K1C13_HUMAN;K1C14_HUMAN;K1C15_HUMAN;K1C16_HUMAN
121113_LG_8A_3uL	UP	APSTYGGGLSVSSSR	0	sp|P02533|K1C14_HUMAN	3234.6	713.351	2		K1C14_HUMAN
121113_LG_8B_3uL	UP	APSTYGGGLSVSSSR	0	sp|P02533|K1C14_HUMAN	3216.6	713.356	2		K1C14_HUMAN
121113_LG_8B_3uL	UP	VLDELTLAR	0	sp|P02533|K1C14_HUMAN;sp|P19012|K1C15_HUMAN;sp|P08779|K1C16_HUMAN;sp|Q04695|K1C17_HUMAN;sp|P08727|K1C19_HUMAN	3936	515.299	2		K1C14_HUMAN;K1C15_HUMAN;K1C16_HUMAN;K1C17_HUMAN;K1C19_HUMAN
121113_LG_8C_3uL	UP	VLDELTLAR	0.015873	sp|P02533|K1C14_HUMAN;sp|P19012|K1C15_HUMAN;sp|P08779|K1C16_HUMAN;sp|Q04695|K1C17_HUMAN;sp|P08727|K1C19_HUMAN	3951	515.299	2		K1C14_HUMAN;K1C15_HUMAN;K1C16_HUMAN;K1C17_HUMAN;K1C19_HUMAN
121113_LG_8A_3uL	UP	EVATNSELVQSGK	0	sp|P02533|K1C14_HUMAN;sp|Q04695|K1C17_HUMAN	2962.8	681.342	2		K1C14_HUMAN;K1C17_HUMAN
121113_LG_8B_3uL	UP	EVATNSELVQSGK	0	sp|P02533|K1C14_HUMAN;sp|Q04695|K1C17_HUMAN	2947.8	681.349	2		K1C14_HUMAN;K1C17_HUMAN
121113_LG_8C_3uL	UP	EVATNSELVQSGK	0	sp|P02533|K1C14_HUMAN;sp|Q04695|K1C17_HUMAN	2953.2	681.347	2		K1C14_HUMAN;K1C17_HUMAN
121113_LG_8A_3uL	UP	FETEQALR	0.035533	sp|Q04695|K1C17_HUMAN;sp|P08727|K1C19_HUMAN	3117	497.252	2		K1C17_HUMAN;K1C19_HUMAN
121113_LG_8A_3uL	UP	TLLDIDNTR	0.00571429	sp|P35527|K1C9_HUMAN	3777.6	530.784	2		K1C9_HUMAN
121113_LG_8A_3uL	UP	QGVDADINGLR	0	sp|P35527|K1C9_HUMAN	3492	579.303	2		K1C9_HUMAN
121113_LG_8A_3uL	UP	HGVQELEIELQSQLSK	0	sp|P35527|K1C9_HUMAN	4302.6	613.322	3		K1C9_HUMAN
121113_LG_8A_3uL	UP	IKFEMEQNLR	0	sp|P35527|K1C9_HUMAN	3682.8	654.343	2		K1C9_HUMAN
121113_LG_8A_3uL	UP	VQALEEANNDLENK	0	sp|P35527|K1C9_HUMAN	3373.8	793.889	2		K1C9_HUMAN
121113_LG_8A_3uL	UP	EIETYHNLLEGGQEDFESSGAGK	0	sp|P35527|K1C9_HUMAN	3964.2	837.38	3		K1C9_HUMAN
121113_LG_8B_3uL	UP	TLLDIDNTR	0	sp|P35527|K1C9_HUMAN	3768.6	530.785	2		K1C9_HUMAN
121113_LG_8B_3uL	UP	QGVDADINGLR	0	sp|P35527|K1C9_HUMAN	3485.4	579.301	2		K1C9_HUMAN
121113_LG_8B_3uL	UP	IKFEMEQNLR	0	sp|P35527|K1C9_HUMAN	3666	654.343	2		K1C9_HUMAN
121113_LG_8B_3uL	UP	EIETYHNLLEGGQEDFESSGAGK	0	sp|P35527|K1C9_HUMAN	3959.4	837.382	3		K1C9_HUMAN
121113_LG_8C_3uL	UP	QEYEQLIAK	0.0205128	sp|P35527|K1C9_HUMAN	3439.8	561.295	2		K1C9_HUMAN
121113_LG_8C_3uL	UP	(Gln->pyro-Glu)QGVDADINGLR	0	sp|P35527|K1C9_HUMAN	3837	570.791	2		K1C9_HUMAN
121113_LG_8C_3uL	UP	QGVDADINGLR	0	sp|P35527|K1C9_HUMAN	3481.8	579.302	2		K1C9_HUMAN
121113_LG_8C_3uL	UP	QVLDNLTMEK	0	sp|P35527|K1C9_HUMAN	3698.4	595.808	2		K1C9_HUMAN
121113_LG_8C_3uL	UP	VQALEEANNDLENK	0	sp|P35527|K1C9_HUMAN	3366.6	793.889	2		K1C9_HUMAN
121113_LG_8A_3uL	UP	YLDGLTAER	0	sp|P35908|K22E_HUMAN	3521.4	519.265	2		K22E_HUMAN
121113_LG_8A_3uL	UP	YEELQVTVGR	0	sp|P35908|K22E_HUMAN	3606	597.309	2		K22E_HUMAN
121113_LG_8A_3uL	UP	YEELQVTVGR	0	sp|P35908|K22E_HUMAN	3623.4	597.312	2		K22E_HUMAN
121113_LG_8A_3uL	UP	GFSSGSAVVSGGSR	0	sp|P35908|K22E_HUMAN	3042	627.809	2		K22E_HUMAN
121113_LG_8A_3uL	UP	TAAENDFVTLKK	0.00571429	sp|P35908|K22E_HUMAN	3359.4	668.857	2		K22E_HUMAN
121113_LG_8A_3uL	UP	VDLLNQEIEFLK	0	sp|P35908|K22E_HUMAN	4798.2	730.903	2		K22E_HUMAN
121113_LG_8A_3uL	UP	TSQNSELNNMQDLVEDYKK	0	sp|P35908|K22E_HUMAN	4029	752.681	3		K22E_HUMAN
121113_LG_8A_3uL	UP	SISISVAGGGGGFGAAGGFGGR	0	sp|P35908|K22E_HUMAN	4210.8	919.966	2		K22E_HUMAN
121113_LG_8A_3uL	UP	VLYDAEISQIHQSVTDTNVILSMDNSR	0	sp|P35908|K22E_HUMAN	4552.8	1016.84	3		K22E_HUMAN
121113_LG_8B_3uL	UP	STSSFSC(Carbamidomethyl)LSR	0.0140515	sp|P35908|K22E_HUMAN	3225.6	566.265	2		K22E_HUMAN
121113_LG_8B_3uL	UP	YEELQVTVGR	0	sp|P35908|K22E_HUMAN	3592.2	597.312	2		K22E_HUMAN
121113_LG_8B_3uL	UP	TAAENDFVTLK	0	sp|P35908|K22E_HUMAN	3709.8	604.813	2		K22E_HUMAN
121113_LG_8B_3uL	UP	GFSSGSAVVSGGSR	0	sp|P35908|K22E_HUMAN	3031.2	627.808	2		K22E_HUMAN
121113_LG_8B_3uL	UP	VDLLNQEIEFLK	0	sp|P35908|K22E_HUMAN	4799.4	730.905	2		K22E_HUMAN
121113_LG_8B_3uL	UP	SISISVAGGGGGFGAAGGFGGR	0	sp|P35908|K22E_HUMAN	4215	919.965	2		K22E_HUMAN
121113_LG_8B_3uL	UP	GGGFGGGSSFGGGSGFSGGGFGGGGFGGGR	0	sp|P35908|K22E_HUMAN	4224	1200.02	2		K22E_HUMAN
121113_LG_8C_3uL	UP	SLVGLGGTK	0	sp|P35908|K22E_HUMAN	3385.8	416.248	2		K22E_HUMAN
121113_LG_8C_3uL	UP	YLDGLTAER	0	sp|P35908|K22E_HUMAN	3514.2	519.27	2		K22E_HUMAN
121113_LG_8C_3uL	UP	YEELQVTVGR	0	sp|P35908|K22E_HUMAN	3603	597.312	2		K22E_HUMAN
121113_LG_8C_3uL	UP	TAAENDFVTLK	0	sp|P35908|K22E_HUMAN	3715.2	604.811	2		K22E_HUMAN
121113_LG_8C_3uL	UP	GFSSGSAVVSGGSR	0	sp|P35908|K22E_HUMAN	3039	627.81	2		K22E_HUMAN
121113_LG_8C_3uL	UP	NVQDAIADAEQR	0	sp|P35908|K22E_HUMAN	3410.4	665.327	2		K22E_HUMAN
121113_LG_8C_3uL	UP	TAAENDFVTLKK	0	sp|P35908|K22E_HUMAN	3351.6	668.86	2		K22E_HUMAN
121113_LG_8A_3uL	UP	LALDVEIATYR	0	sp|P35908|K22E_HUMAN;sp|Q01546|K22O_HUMAN;sp|P12035|K2C3_HUMAN;sp|P13647|K2C5_HUMAN;sp|P02538|K2C6A_HUMAN;sp|P04259|K2C6B_HUMAN;sp|P48668|K2C6C_HUMAN;sp|O95678|K2C75_HUMAN;sp|Q5XKE5|K2C79_HUMAN	4313.4	632.351	2		K22E_HUMAN;K22O_HUMAN;K2C3_HUMAN;K2C5_HUMAN;K2C6A_HUMAN;K2C6B_HUMAN;K2C6C_HUMAN;K2C75_HUMAN;K2C79_HUMAN
121113_LG_8A_3uL	UP	IEISELNR	0	sp|P35908|K22E_HUMAN;sp|P04264|K2C1_HUMAN	3511.2	487.268	2		K22E_HUMAN;K2C1_HUMAN
121113_LG_8B_3uL	UP	IEISELNR	0	sp|P35908|K22E_HUMAN;sp|P04264|K2C1_HUMAN	3499.8	487.268	2		K22E_HUMAN;K2C1_HUMAN
121113_LG_8C_3uL	UP	IEISELNR	0	sp|P35908|K22E_HUMAN;sp|P04264|K2C1_HUMAN	3499.8	487.27	2		K22E_HUMAN;K2C1_HUMAN
121113_LG_8A_3uL	UP	FLEQQNQVLQTK	0	sp|P35908|K22E_HUMAN;sp|Q7Z794|K2C1B_HUMAN;sp|P04264|K2C1_HUMAN	3544.2	738.395	2		K22E_HUMAN;K2C1B_HUMAN;K2C1_HUMAN
121113_LG_8A_3uL	UP	FLEQQNQVLQTK	0	sp|P35908|K22E_HUMAN;sp|Q7Z794|K2C1B_HUMAN;sp|P04264|K2C1_HUMAN	3503.4	738.399	2		K22E_HUMAN;K2C1B_HUMAN;K2C1_HUMAN
121113_LG_8B_3uL	UP	FLEQQNQVLQTK	0	sp|P35908|K22E_HUMAN;sp|Q7Z794|K2C1B_HUMAN;sp|P04264|K2C1_HUMAN	3945	738.396	2		K22E_HUMAN;K2C1B_HUMAN;K2C1_HUMAN
121113_LG_8B_3uL	UP	FLEQQNQVLQTK	0	sp|P35908|K22E_HUMAN;sp|Q7Z794|K2C1B_HUMAN;sp|P04264|K2C1_HUMAN	3485.4	738.398	2		K22E_HUMAN;K2C1B_HUMAN;K2C1_HUMAN
121113_LG_8B_3uL	UP	FLEQQNQVLQTK	0	sp|P35908|K22E_HUMAN;sp|Q7Z794|K2C1B_HUMAN;sp|P04264|K2C1_HUMAN	3529.2	738.398	2		K22E_HUMAN;K2C1B_HUMAN;K2C1_HUMAN
121113_LG_8C_3uL	UP	FLEQQNQVLQTK	0	sp|P35908|K22E_HUMAN;sp|Q7Z794|K2C1B_HUMAN;sp|P04264|K2C1_HUMAN	3490.8	738.395	2		K22E_HUMAN;K2C1B_HUMAN;K2C1_HUMAN
121113_LG_8C_3uL	UP	FLEQQNQVLQTK	0	sp|P35908|K22E_HUMAN;sp|Q7Z794|K2C1B_HUMAN;sp|P04264|K2C1_HUMAN	3535.2	738.399	2		K22E_HUMAN;K2C1B_HUMAN;K2C1_HUMAN
121113_LG_8A_3uL	UP	AQYEEIAQR	0	sp|P35908|K22E_HUMAN;sp|P19013|K2C4_HUMAN;sp|P02538|K2C6A_HUMAN;sp|P04259|K2C6B_HUMAN;sp|P48668|K2C6C_HUMAN	2944.8	554.274	2		K22E_HUMAN;K2C4_HUMAN;K2C6A_HUMAN;K2C6B_HUMAN;K2C6C_HUMAN
121113_LG_8A_3uL	UP	AQYEEIAQR	0.00571429	sp|P35908|K22E_HUMAN;sp|P19013|K2C4_HUMAN;sp|P02538|K2C6A_HUMAN;sp|P04259|K2C6B_HUMAN;sp|P48668|K2C6C_HUMAN	2904.6	554.275	2		K22E_HUMAN;K2C4_HUMAN;K2C6A_HUMAN;K2C6B_HUMAN;K2C6C_HUMAN
121113_LG_8B_3uL	UP	AQYEEIAQR	0	sp|P35908|K22E_HUMAN;sp|P19013|K2C4_HUMAN;sp|P02538|K2C6A_HUMAN;sp|P04259|K2C6B_HUMAN;sp|P48668|K2C6C_HUMAN	2937.6	554.272	2		K22E_HUMAN;K2C4_HUMAN;K2C6A_HUMAN;K2C6B_HUMAN;K2C6C_HUMAN
121113_LG_8B_3uL	UP	AQYEEIAQR	0	sp|P35908|K22E_HUMAN;sp|P19013|K2C4_HUMAN;sp|P02538|K2C6A_HUMAN;sp|P04259|K2C6B_HUMAN;sp|P48668|K2C6C_HUMAN	2895	554.274	2		K22E_HUMAN;K2C4_HUMAN;K2C6A_HUMAN;K2C6B_HUMAN;K2C6C_HUMAN
121113_LG_8C_3uL	UP	AQYEEIAQR	0	sp|P35908|K22E_HUMAN;sp|P19013|K2C4_HUMAN;sp|P02538|K2C6A_HUMAN;sp|P04259|K2C6B_HUMAN;sp|P48668|K2C6C_HUMAN	2906.4	554.275	2		K22E_HUMAN;K2C4_HUMAN;K2C6A_HUMAN;K2C6B_HUMAN;K2C6C_HUMAN
121113_LG_8C_3uL	UP	AQYEEIAQR	0.0242718	sp|P35908|K22E_HUMAN;sp|P19013|K2C4_HUMAN;sp|P02538|K2C6A_HUMAN;sp|P04259|K2C6B_HUMAN;sp|P48668|K2C6C_HUMAN	2948.4	554.275	2		K22E_HUMAN;K2C4_HUMAN;K2C6A_HUMAN;K2C6B_HUMAN;K2C6C_HUMAN
121113_LG_8A_3uL	UP	NLDLDSIIAEVK	0	sp|P35908|K22E_HUMAN;sp|P13647|K2C5_HUMAN;sp|P02538|K2C6A_HUMAN;sp|P04259|K2C6B_HUMAN;sp|P48668|K2C6C_HUMAN;sp|O95678|K2C75_HUMAN;sp|Q5XKE5|K2C79_HUMAN	4835.4	665.365	2		K22E_HUMAN;K2C5_HUMAN;K2C6A_HUMAN;K2C6B_HUMAN;K2C6C_HUMAN;K2C75_HUMAN;K2C79_HUMAN
121113_LG_8B_3uL	UP	NLDLDSIIAEVK	0	sp|P35908|K22E_HUMAN;sp|P13647|K2C5_HUMAN;sp|P02538|K2C6A_HUMAN;sp|P04259|K2C6B_HUMAN;sp|P48668|K2C6C_HUMAN;sp|O95678|K2C75_HUMAN;sp|Q5XKE5|K2C79_HUMAN	4842.6	665.367	2		K22E_HUMAN;K2C5_HUMAN;K2C6A_HUMAN;K2C6B_HUMAN;K2C6C_HUMAN;K2C75_HUMAN;K2C79_HUMAN
121113_LG_8A_3uL	UP	SLVNLGGSK	0.00571429	sp|P04264|K2C1_HUMAN	3429	437.753	2		K2C1_HUMAN
121113_LG_8A_3uL	UP	TLLEGEESR	0	sp|P04264|K2C1_HUMAN	2998.2	517.261	2		K2C1_HUMAN
121113_LG_8A_3uL	UP	TLLEGEESR	0	sp|P04264|K2C1_HUMAN	3038.4	517.261	2		K2C1_HUMAN
121113_LG_8A_3uL	UP	SLNNQFASFIDKVR	0.00571429	sp|P04264|K2C1_HUMAN	4455.6	546.953	3		K2C1_HUMAN
121113_LG_8A_3uL	UP	TNAENEFVTIK	0	sp|P04264|K2C1_HUMAN	3677.4	633.321	2		K2C1_HUMAN
121113_LG_8A_3uL	UP	SLDLDSIIAEVK	0	sp|P04264|K2C1_HUMAN	4847.4	651.861	2		K2C1_HUMAN
121113_LG_8A_3uL	UP	THNLEPYFESFINNLR	0	sp|P04264|K2C1_HUMAN	4934.4	665.326	3		K2C1_HUMAN
121113_LG_8A_3uL	UP	LNDLEDALQQAK	0	sp|P04264|K2C1_HUMAN	3911.4	679.351	2		K2C1_HUMAN
121113_LG_8A_3uL	UP	SLNNQFASFIDK	0	sp|P04264|K2C1_HUMAN	4306.8	692.351	2		K2C1_HUMAN
121113_LG_8A_3uL	UP	SLNNQFASFIDK	0.00571429	sp|P04264|K2C1_HUMAN	4264.2	692.847	2		K2C1_HUMAN
121113_LG_8A_3uL	UP	WELLQQVDTSTR	0	sp|P04264|K2C1_HUMAN	4239.6	738.38	2		K2C1_HUMAN
121113_LG_8A_3uL	UP	SGGGFSSGSAGIINYQR	0	sp|P04264|K2C1_HUMAN	3697.8	829.405	2		K2C1_HUMAN
121113_LG_8A_3uL	UP	QISNLQQSISDAEQR	0	sp|P04264|K2C1_HUMAN	3677.4	858.935	2		K2C1_HUMAN
121113_LG_8B_3uL	UP	TNAENEFVTIKK	0.00488998	sp|P04264|K2C1_HUMAN	3303.6	465.244	3		K2C1_HUMAN
121113_LG_8B_3uL	UP	TLLEGEESR	0	sp|P04264|K2C1_HUMAN	2986.8	517.259	2		K2C1_HUMAN
121113_LG_8B_3uL	UP	AQYEDIAQK	0	sp|P04264|K2C1_HUMAN	2788.8	533.264	2		K2C1_HUMAN
121113_LG_8B_3uL	UP	SLNNQFASFIDKVR	0	sp|P04264|K2C1_HUMAN	4452.6	546.954	3		K2C1_HUMAN
121113_LG_8B_3uL	UP	TNAENEFVTIK	0	sp|P04264|K2C1_HUMAN	3661.2	633.322	2		K2C1_HUMAN
121113_LG_8B_3uL	UP	SLDLDSIIAEVK	0	sp|P04264|K2C1_HUMAN	4893	651.859	2		K2C1_HUMAN
121113_LG_8B_3uL	UP	SLDLDSIIAEVK	0	sp|P04264|K2C1_HUMAN	4852.8	651.861	2		K2C1_HUMAN
121113_LG_8B_3uL	UP	THNLEPYFESFINNLR	0	sp|P04264|K2C1_HUMAN	4930.8	665.331	3		K2C1_HUMAN
121113_LG_8B_3uL	UP	LNDLEDALQQAK	0	sp|P04264|K2C1_HUMAN	3896.4	679.354	2		K2C1_HUMAN
121113_LG_8B_3uL	UP	SLNNQFASFIDK	0	sp|P04264|K2C1_HUMAN	4288.2	692.352	2		K2C1_HUMAN
121113_LG_8B_3uL	UP	WELLQQVDTSTR	0	sp|P04264|K2C1_HUMAN	4244.4	738.38	2		K2C1_HUMAN
121113_LG_8C_3uL	UP	SLVNLGGSK	0.00552486	sp|P04264|K2C1_HUMAN	3420.6	437.751	2		K2C1_HUMAN
121113_LG_8C_3uL	UP	TLLEGEESR	0	sp|P04264|K2C1_HUMAN	2990.4	517.259	2		K2C1_HUMAN
121113_LG_8C_3uL	UP	TLLEGEESR	0	sp|P04264|K2C1_HUMAN	3034.2	517.261	2		K2C1_HUMAN
121113_LG_8C_3uL	UP	AQYEDIAQK	0	sp|P04264|K2C1_HUMAN	2790	533.264	2		K2C1_HUMAN
121113_LG_8C_3uL	UP	AEAESLYQSK	0	sp|P04264|K2C1_HUMAN	2842.2	563.274	2		K2C1_HUMAN
121113_LG_8C_3uL	UP	TNAENEFVTIK	0	sp|P04264|K2C1_HUMAN	3747.6	633.322	2		K2C1_HUMAN
121113_LG_8C_3uL	UP	TNAENEFVTIK	0	sp|P04264|K2C1_HUMAN	3706.2	633.323	2		K2C1_HUMAN
121113_LG_8C_3uL	UP	NMQDMVEDYR	0	sp|P04264|K2C1_HUMAN	3646.8	650.77	2		K2C1_HUMAN
121113_LG_8C_3uL	UP	SLDLDSIIAEVK	0	sp|P04264|K2C1_HUMAN	4860.6	651.863	2		K2C1_HUMAN
121113_LG_8C_3uL	UP	NM(Oxidation)QDM(Oxidation)VEDYR	0	sp|P04264|K2C1_HUMAN	2794.8	666.767	2		K2C1_HUMAN
121113_LG_8C_3uL	UP	LNDLEDALQQAK	0	sp|P04264|K2C1_HUMAN	3905.4	679.357	2		K2C1_HUMAN
121113_LG_8C_3uL	UP	SLNNQFASFIDK	0	sp|P04264|K2C1_HUMAN	4302.6	692.351	2		K2C1_HUMAN
121113_LG_8C_3uL	UP	GGGGGGYGSGGSSYGSGGGSYGSGGGGGGGR	0	sp|P04264|K2C1_HUMAN	2758.8	1192.49	2		K2C1_HUMAN
121113_LG_8A_3uL	UP	YEELQITAGR	0	sp|P04264|K2C1_HUMAN;sp|P04259|K2C6B_HUMAN	3592.8	590.302	2		K2C1_HUMAN;K2C6B_HUMAN
121113_LG_8A_3uL	UP	YEELQITAGR	0	sp|P04264|K2C1_HUMAN;sp|P04259|K2C6B_HUMAN	3550.2	590.304	2		K2C1_HUMAN;K2C6B_HUMAN
121113_LG_8B_3uL	UP	YEELQITAGR	0	sp|P04264|K2C1_HUMAN;sp|P04259|K2C6B_HUMAN	3533.4	590.305	2		K2C1_HUMAN;K2C6B_HUMAN
121113_LG_8B_3uL	UP	YEELQITAGR	0	sp|P04264|K2C1_HUMAN;sp|P04259|K2C6B_HUMAN	3577.8	590.308	2		K2C1_HUMAN;K2C6B_HUMAN
121113_LG_8C_3uL	UP	YEELQITAGR	0	sp|P04264|K2C1_HUMAN;sp|P04259|K2C6B_HUMAN	3583.8	590.305	2		K2C1_HUMAN;K2C6B_HUMAN
121113_LG_8C_3uL	UP	YEELQITAGR	0	sp|P04264|K2C1_HUMAN;sp|P04259|K2C6B_HUMAN	3539.4	590.305	2		K2C1_HUMAN;K2C6B_HUMAN
121113_LG_8A_3uL	UP	ISISTSGGSFR	0	sp|P13647|K2C5_HUMAN	3526.2	556.29	2		K2C5_HUMAN
121113_LG_8B_3uL	UP	AQYEEIANR	0.00488998	sp|P13647|K2C5_HUMAN	2866.8	547.267	2		K2C5_HUMAN
121113_LG_8B_3uL	UP	ISISTSGGSFR	0	sp|P13647|K2C5_HUMAN	3510	556.292	2		K2C5_HUMAN
121113_LG_8B_3uL	UP	YEELQQTAGR	0.00488998	sp|P13647|K2C5_HUMAN	2775	597.791	2		K2C5_HUMAN
121113_LG_8C_3uL	UP	AQYEEIANR	0	sp|P13647|K2C5_HUMAN	2875.2	547.267	2		K2C5_HUMAN
121113_LG_8C_3uL	UP	ISISTSGGSFR	0	sp|P13647|K2C5_HUMAN	3519.6	556.293	2		K2C5_HUMAN
121113_LG_8C_3uL	UP	YEELQQTAGR	0	sp|P13647|K2C5_HUMAN	2773.2	597.792	2		K2C5_HUMAN
121113_LG_8C_3uL	UP	SGFSSVSVSR	0.0205128	sp|P02538|K2C6A_HUMAN	3209.4	506.756	2		K2C6A_HUMAN
121113_LG_8C_3uL	UP	AIGGGLSSVGGGSSTIK	0	sp|P02538|K2C6A_HUMAN;sp|P48668|K2C6C_HUMAN	3524.4	724.394	2		K2C6A_HUMAN;K2C6C_HUMAN
121113_LG_8A_3uL	UP	YEELQVTAGR	0.00571429	sp|P02538|K2C6A_HUMAN;sp|P48668|K2C6C_HUMAN;sp|O95678|K2C75_HUMAN	3312.6	583.297	2		K2C6A_HUMAN;K2C6C_HUMAN;K2C75_HUMAN
121113_LG_8C_3uL	UP	ISSAGASFGSR(Label:13C(6))	0.0242718	sp|O95678|K2C75_HUMAN	3088.8	523.281	2		K2C75_HUMAN
121113_LG_8B_3uL	UP	LEGLTDEINFLR(Label:13C(6))	0	sp|P05787|K2C8_HUMAN	4669.2	713.37	2		K2C8_HUMAN
121113_LG_8A_3uL	UP	LGTWLPR	0.0263158	sp|O89344|L_HENDV	3484.2	421.755	2		L_HENDV
121113_LG_8A_3uL	UP	YTPRVLEEMEAR	0.00571429	sp|Q9HAP6|LIN7B_HUMAN	2790.6	498.577	3		LIN7B_HUMAN
121113_LG_8B_3uL	UP	SLETENAGLR	0	sp|P02545|LMNA_HUMAN	3036	545.771	2		LMNA_HUMAN
121113_LG_8B_3uL	UP	EDLQELNDR(Label:13C(6))	0.0183908	sp|P02545|LMNA_HUMAN	3105	569.277	2		LMNA_HUMAN
121113_LG_8B_3uL	UP	ITESEEVVSR(Label:13C(6))	0	sp|P02545|LMNA_HUMAN	2845.2	577.8	2		LMNA_HUMAN
121113_LG_8B_3uL	UP	(Gln->pyro-Glu)QNGDDPLLTYR	0	sp|P02545|LMNA_HUMAN	4146	638.311	2		LMNA_HUMAN
121113_LG_8A_3uL	UP	LC(Carbamidomethyl)SLFYTNEEVAK	0.00571429	sp|P43243|MATR3_HUMAN	4060.8	787.386	2		MATR3_HUMAN
121113_LG_8A_3uL	UP	ITPENLPQILLQLK	0	sp|P43243|MATR3_HUMAN	5224.2	810.493	2		MATR3_HUMAN
121113_LG_8A_3uL	UP	ITPENLPQILLQLK(Label:13C(6))	0	sp|P43243|MATR3_HUMAN	5219.4	813.502	2		MATR3_HUMAN
121113_LG_8A_3uL	UP	NQVIIPLVLSPDRDEDLMR	0.0263158	sp|Q96G25|MED8_HUMAN	4731.6	742.031	3		MED8_HUMAN
121113_LG_8A_3uL	UP	AQQLAEVEVK(Label:13C(6))	0.00571429	sp|Q14764|MVP_HUMAN	3292.2	560.815	2		MVP_HUMAN
121113_LG_8A_3uL	UP	DAQGLVLFDVTGQVR	0	sp|Q14764|MVP_HUMAN	4723.8	809.433	2		MVP_HUMAN
121113_LG_8A_3uL	UP	DAQGLVLFDVTGQVR(Label:13C(6))	0	sp|Q14764|MVP_HUMAN	4717.8	812.444	2		MVP_HUMAN
121113_LG_8A_3uL	UP	TTNFAGILSQGLR	0.00571429	sp|P09874|PARP1_HUMAN	4548	689.371	2		PARP1_HUMAN
121113_LG_8A_3uL	UP	IPILLIQQPGK	0	sp|Q99575|POP1_HUMAN	4450.8	610.385	2		POP1_HUMAN
121113_LG_8B_3uL	UP	SLPSSPLR	0	sp|O14830|PPE2_HUMAN	3495.6	428.763	2		PPE2_HUMAN
121113_LG_8C_3uL	UP	SLPSSPLR	0.0242718	sp|O14830|PPE2_HUMAN	3495	428.764	2		PPE2_HUMAN
121113_LG_8B_3uL	UP	YSGSYNDYLR(Label:13C(6))	0	sp|Q96PK6|RBM14_HUMAN	3456	622.304	2		RBM14_HUMAN
121113_LG_8B_3uL	UP	SMVPVQVQLDVPVVK(Label:13C(6))	0	sp|P18754|RCC1_HUMAN	4582.8	822.478	2		RCC1_HUMAN
121113_LG_8B_3uL	UP	LLSSFDFFLTDAR	0	sp|O76021|RL1D1_HUMAN	5157	766.395	2		RL1D1_HUMAN
121113_LG_8B_3uL	UP	LLSSFDFFLTDAR(Label:13C(6))	0	sp|O76021|RL1D1_HUMAN	5160.6	769.407	2		RL1D1_HUMAN
121113_LG_8B_3uL	UP	ATNESEDEIPQLVPIGK(Label:13C(6))	0	sp|O76021|RL1D1_HUMAN	4293	923.48	2		RL1D1_HUMAN
121113_LG_8C_3uL	UP	IALTDNALIAR(Label:13C(6))	0.028436	sp|P18124|RL7_HUMAN	4026.6	588.851	2		RL7_HUMAN
121113_LG_8C_3uL	UP	AVPKEDIYSGGGGGGSR	0.0242718	sp|Q13151|ROA0_HUMAN	2902.2	536.259	3		ROA0_HUMAN
121113_LG_8C_3uL	UP	AVPK(Label:13C(6))EDIYSGGGGGGSR(Label:13C(6))	0	sp|Q13151|ROA0_HUMAN	2902.2	540.277	3		ROA0_HUMAN
121113_LG_8B_3uL	UP	(Gln->pyro-Glu)QEMQEVQSSR	0	sp|P22626|ROA2_HUMAN	2986.8	602.772	2		ROA2_HUMAN
121113_LG_8C_3uL	UP	YHTINGHNAEVR(Label:13C(6))	0	sp|P22626|ROA2_HUMAN	2553	473.23	3		ROA2_HUMAN
121113_LG_8C_3uL	UP	LTDC(Carbamidomethyl)VVM(Oxidation)RDPASK	0	sp|P22626|ROA2_HUMAN	2913.6	754.372	2		ROA2_HUMAN
121113_LG_8B_3uL	UP	EDTEEYNLR	0.0206422	sp|P51991|ROA3_HUMAN	2980.8	584.771	2		ROA3_HUMAN
121113_LG_8B_3uL	UP	EDTEEYNLR(Label:13C(6))	0	sp|P51991|ROA3_HUMAN	2980.8	587.771	2		ROA3_HUMAN
121113_LG_8B_3uL	UP	(Acetyl)M(Oxidation)EVKPPPGRPQPDSGR	0	sp|P51991|ROA3_HUMAN	2805.6	602.632	3		ROA3_HUMAN
121113_LG_8B_3uL	UP	(Acetyl)M(Oxidation)EVK(Label:13C(6))PPPGR(Label:13C(6))PQPDSGR(Label:13C(6))	0	sp|P51991|ROA3_HUMAN	2802	608.649	3		ROA3_HUMAN
121113_LG_8B_3uL	UP	KLFIGGLSFETTDDSLR	0	sp|P51991|ROA3_HUMAN	4511.4	633.663	3		ROA3_HUMAN
121113_LG_8B_3uL	UP	EVYQQQQYGSGGR	0	sp|Q99729|ROAA_HUMAN	2569.8	750.348	2		ROAA_HUMAN
121113_LG_8B_3uL	UP	EVYQQQQYGSGGR	0	sp|Q99729|ROAA_HUMAN	2609.4	750.349	2		ROAA_HUMAN
121113_LG_8B_3uL	UP	EVYQQQQYGSGGR(Label:13C(6))	0	sp|Q99729|ROAA_HUMAN	2563.8	753.356	2		ROAA_HUMAN
121113_LG_8B_3uL	UP	EVYQQQQYGSGGR(Label:13C(6))	0	sp|Q99729|ROAA_HUMAN	2604	753.358	2		ROAA_HUMAN
121113_LG_8B_3uL	UP	EYFGEFGEIEAIELPMDPK	0	sp|Q99729|ROAA_HUMAN	5071.8	1107.52	2		ROAA_HUMAN
121113_LG_8C_3uL	UP	(Acetyl)MKNIYCLIPK	0.0242718	sp|P08922|ROS_HUMAN	3666.6	633.323	2		ROS_HUMAN
121113_LG_8B_3uL	UP	AELFPTPVRMTADGILHTVGR(Label:13C(6))	0.0340136	sp|Q9NSA0|S22AB_HUMAN	3979.8	458.272	5		S22AB_HUMAN
121113_LG_8A_3uL	UP	AVMISAIEK(Label:13C(6))	0	sp|Q15393|SF3B3_HUMAN	3672.6	484.278	2		SF3B3_HUMAN
121113_LG_8A_3uL	UP	AGNGQWASVIR(Label:13C(6))	0	sp|Q15393|SF3B3_HUMAN	3828	583.307	2		SF3B3_HUMAN
121113_LG_8A_3uL	UP	DYIVVGSDSGR	0.0263158	sp|Q15393|SF3B3_HUMAN	3370.8	584.29	2		SF3B3_HUMAN
121113_LG_8A_3uL	UP	DYIVVGSDSGR(Label:13C(6))	0	sp|Q15393|SF3B3_HUMAN	3365.4	587.294	2		SF3B3_HUMAN
121113_LG_8A_3uL	UP	VIVSDVQESFIWVR(Label:13C(6))	0	sp|Q15393|SF3B3_HUMAN	4743	841.965	2		SF3B3_HUMAN
121113_LG_8A_3uL	UP	LGAVFNQVAFPLQYTPR(Label:13C(6))	0	sp|Q15393|SF3B3_HUMAN	4828.2	964.032	2		SF3B3_HUMAN
121113_LG_8A_3uL	UP	YGEPGEVFINK(Label:13C(6))	0.00571429	sp|P23246|SFPQ_HUMAN	3715.8	629.825	2		SFPQ_HUMAN
121113_LG_8A_3uL	UP	LFVGNLPADITEDEFK(Label:13C(6))R(Label:13C(6))	0	sp|P23246|SFPQ_HUMAN	4467	659.351	3		SFPQ_HUMAN
121113_LG_8A_3uL	UP	VDALNDEIR(Label:13C(6))	0.035533	sp|Q9UQE7|SMC3_HUMAN	3355.2	525.776	2		SMC3_HUMAN
121113_LG_8A_3uL	UP	SMEVSTQLAR	0	sp|Q9UQE7|SMC3_HUMAN	3349.2	561.289	2		SMC3_HUMAN
121113_LG_8A_3uL	UP	VETYLNENLR	0	sp|Q9UQE7|SMC3_HUMAN	3589.2	625.82	2		SMC3_HUMAN
121113_LG_8A_3uL	UP	VLIFSQMTR(Label:13C(6))	0.00571429	sp|P28370|SMCA1_HUMAN;sp|O60264|SMCA5_HUMAN	4252.2	550.812	2		SMCA1_HUMAN;SMCA5_HUMAN
121113_LG_8A_3uL	UP	FITDNTVEER(Label:13C(6))	0.0167598	sp|O60264|SMCA5_HUMAN	3264.6	615.307	2		SMCA5_HUMAN
121113_LG_8B_3uL	UP	NPPGFAFVEFEDPR(Label:13C(6))DAADAVR(Label:13C(6))	0	sp|P84103|SRSF3_HUMAN	4558.8	778.051	3		SRSF3_HUMAN
121113_LG_8B_3uL	UP	SNLEESDDPDGSQIEK(Label:13C(6))IK	0	sp|Q9BXU1|STK31_HUMAN	4298.4	1006.5	2		STK31_HUMAN
121113_LG_8B_3uL	UP	EHFATIR(Label:13C(6))TASLVTR	0.0380313	sp|Q7L7X3|TAOK1_HUMAN	3754.2	804.438	2		TAOK1_HUMAN
121113_LG_8C_3uL	UP	GVVDSEDIPLNLSR(Label:13C(6))	0	sp|Q12931|TRAP1_HUMAN	4135.8	760.407	2		TRAP1_HUMAN
121113_LG_8A_3uL	UP	ILAQVVGDVDTSLPR(Label:13C(6))	0	sp|Q15029|U5S1_HUMAN	4294.2	794.955	2		U5S1_HUMAN
121113_LG_8B_3uL	UP	(Acetyl)AENDVDNELLDYEDDEVETAAGGDGAEAPAK(Label:13C(6))K(Label:13C(6))	0	sp|Q13838|UAP56_HUMAN	4282.8	1135.51	3		UAP56_HUMAN
121113_LG_8A_3uL	UP	R(Label:13C(6))SHDGIPR(Label:13C(6))	0.00571429	sp|P16848|UL31_HCMVA	3192	475.271	2		UL31_HCMVA
121113_LG_8B_3uL	UP	HTLVQHQSVCSEGGLYECSK(Label:13C(6))	0.00947867	sp|Q7Z340|ZN551_HUMAN	4097.4	737.701	3		ZN551_HUMAN
