# Supplementary material for: Analyzing the influence of kinase inhibitors on DNA repair by differential proteomics of chromatin-interacting proteins and nuclear phospho-proteins
Source: Oncotarget. 2017 Nov 10;8(67):110983–93. doi: 10.18632/oncotarget.22424 (PMC5762299; doi:10.18632/oncotarget.22424)
Supplement: Supplementary file 3 [file oncotarget-08-110983-s003.xls]

## Sheet: Control
Peptide list: Nuclear phospho protein fraction					C(Carbamidomethyl) - carbamidomethylated cystein
					M(Oxidation) - oxidated methionine
Control					R/K - none-labeled arginine/lysine (light peptide)
					R/K(Label:13C(6)) - stable isotpe labeled arginine/lysine (heavy peptide)
CONSENSUS and PEPTIDE pairs
Fraction	Type	Sequence	Score	ProtID	RT	RT con	m/z	m/z con	Charge	Width	Ratio intensity_0:intensity_1
121206_LG_3A	CP	YEELQVTVGR	0	sp|P35908|K22E_HUMAN	1638.6	1638.77	597.312	591.28	2	12	0.454446
121206_LG_3A	CP	ESTLHLVLR(Label:13C(6))	0	sp|P62987|RL40_HUMAN;sp|P62979|RS27A_HUMAN;sp|P0CG47|UBB_HUMAN;sp|P0CG48|UBC_HUMAN	1693.8	1694.41	537.314	534.283	2	6	0.936176
121206_LG_3A	CP	AAEC(Carbamidomethyl)NIVVTQPR	0	sp|Q08211|DHX9_HUMAN	1528.8	1530.1	679.349	679.317	2	6	0.980273
121206_LG_3A	CP	QQEIVVSR(Label:13C(6))	0	sp|Q15393|SF3B3_HUMAN	1446.6	1448.33	482.779	479.744	2	6	1.00103
121206_LG_3A	CP	R(Label:13C(6))ISAVSVAER(Label:13C(6))	0.0253165	sp|Q08211|DHX9_HUMAN	1441.2	1441.4	550.331	544.288	2	12	1.0489
121206_LG_3A	CP	FATHAAALSVR	0	sp|P23246|SFPQ_HUMAN	1519.8	1529.03	572.315	572.292	2	6	1.05326
121206_LG_3A	CP	FATHAAALSVR(Label:13C(6))	0	sp|P23246|SFPQ_HUMAN	1519.8	1529.03	575.324	572.292	2	6	1.05326
121206_LG_3A	CP	YGEPGEVFINK(Label:13C(6))	0.0253165	sp|P23246|SFPQ_HUMAN	1674.6	1674.59	629.824	626.783	2	6	1.11254
121206_LG_3A	CP	AVVIVDDR	0	sp|Q15233|NONO_HUMAN;sp|P23246|SFPQ_HUMAN	1542.6	1545.37	443.752	443.729	2	6	1.12559
121206_LG_3A	CP	AVVIVDDR(Label:13C(6))	0.0253165	sp|Q15233|NONO_HUMAN;sp|P23246|SFPQ_HUMAN	1542.6	1545.37	446.761	443.729	2	6	1.12559
121206_LG_3A	CP	YGEPGEVFINK(Label:13C(6))	0.0253165	sp|P23246|SFPQ_HUMAN	1674.6	1681.3	629.824	626.783	2	6	1.13422
121206_LG_3A	CP	FATHAAALSVR	0	sp|P23246|SFPQ_HUMAN	1519.8	1521.54	572.315	572.287	2	6	1.16323
121206_LG_3A	CP	FATHAAALSVR(Label:13C(6))	0	sp|P23246|SFPQ_HUMAN	1519.8	1521.54	575.324	572.287	2	6	1.16323
121206_LG_3A	CP	FGQGGAGPVGGQGPR(Label:13C(6))	0	sp|P23246|SFPQ_HUMAN	1455	1456.2	674.348	671.303	2	6	1.22144
121206_LG_3A	CP	LFVGNLPADITEDEFK(Label:13C(6))R(Label:13C(6))	0.0253165	sp|P23246|SFPQ_HUMAN	1900.2	1900.35	659.352	655.323	3	12	1.40743
121206_LG_3A	CP	TNAENEFVTIKK	0	sp|P04264|K2C1_HUMAN	1537.2	1546.09	697.372	691.292	2	12	1.71365
121206_LG_3A	CP	TLLEGEESR	0	sp|P04264|K2C1_HUMAN	1496.4	1500.21	517.261	517.224	2	12	2.17488
121206_LG_3A	CP	SLLEGEGSSGGGGR	0	sp|P13645|K1C10_HUMAN	1488	1487.87	631.804	631.769	2	6	7.53592
121206_LG_3B	CP	VLDELTLTK	0.010582	sp|P13645|K1C10_HUMAN	1708.8	1711.38	516.304	513.264	2	6	0.193336
121206_LG_3B	CP	VVLIGGK(Label:13C(6))PDR(Label:13C(6))	0	sp|P61978|HNRPK_HUMAN	1480.2	1483.05	533.345	530.295	2	6	0.217811
121206_LG_3B	CP	IGFPWSEIR(Label:13C(6))	0.010582	sp|P15311|EZRI_HUMAN;sp|P26038|MOES_HUMAN;sp|P35241|RADI_HUMAN	1969.8	1971.18	555.805	552.77	2	6	0.455581
121206_LG_3B	CP	DAGVIAGLNVLR(Label:13C(6))	0.010582	sp|P34931|HS71L_HUMAN;sp|P08107|HSP71_HUMAN	1905	1901.01	602.357	599.308	2	6	0.482628
121206_LG_3B	CP	APDFVFYAPR	0.00724638	sp|P15311|EZRI_HUMAN;sp|P26038|MOES_HUMAN;sp|P35241|RADI_HUMAN	1854.6	1860.24	591.806	591.774	2	6	0.534157
121206_LG_3B	CP	APDFVFYAPR(Label:13C(6))	0	sp|P15311|EZRI_HUMAN;sp|P26038|MOES_HUMAN;sp|P35241|RADI_HUMAN	1854.6	1860.24	594.812	591.774	2	6	0.534157
121206_LG_3B	CP	VFSGLVSTGLK(Label:13C(6))	0.010582	sp|P13639|EF2_HUMAN	1758.6	1765.82	557.327	554.285	2	6	0.598925
121206_LG_3B	CP	SQYEQLAEQNR	0	sp|P13645|K1C10_HUMAN	1411.2	1420.85	683.332	680.321	2	6	0.646192
121206_LG_3B	CP	VDNDENEHQLSLR(Label:13C(6))	0	sp|P06748|NPM_HUMAN	1438.8	1442.27	525.586	523.555	3	6	0.65862
121206_LG_3B	CP	QIIVDPLSFSEER(Label:13C(6))	0	sp|P35221|CTNA1_HUMAN	1928.4	1928.43	769.903	766.859	2	6	0.672704
121206_LG_3B	CP	IEYAK(Label:13C(6))PTR(Label:13C(6))	0.010582	sp|P14866|HNRPL_HUMAN	1311	1319.48	495.29	492.224	2	6	0.676156
121206_LG_3B	CP	TTNFAGILSQGLR(Label:13C(6))	0	sp|P09874|PARP1_HUMAN	1923	1923.1	692.386	689.344	2	6	0.75581
121206_LG_3B	CP	VGSTSENITQK(Label:13C(6))	0.010582	sp|O00571|DDX3X_HUMAN;sp|O15523|DDX3Y_HUMAN	1319.4	1319.48	585.308	582.268	2	6	0.768831
121206_LG_3B	CP	GYAFITFC(Carbamidomethyl)GK	0	sp|O43390|HNRPR_HUMAN	1840.8	1832.42	582.289	579.315	2	6	0.776013
121206_LG_3B	CP	VEIIANDQGNR	0	sp|P11021|GRP78_HUMAN;sp|P34931|HS71L_HUMAN;sp|P08107|HSP71_HUMAN;sp|P54652|HSP72_HUMAN;sp|P11142|HSP7C_HUMAN	1466.4	1467.5	614.82	614.79	2	6	0.783135
121206_LG_3B	CP	VEIIANDQGNR(Label:13C(6))	0	sp|P11021|GRP78_HUMAN;sp|P34931|HS71L_HUMAN;sp|P08107|HSP71_HUMAN;sp|P54652|HSP72_HUMAN;sp|P11142|HSP7C_HUMAN	1466.4	1467.5	617.828	614.79	2	6	0.783135
121206_LG_3B	CP	LFVGNLPADITEDEFK(Label:13C(6))R(Label:13C(6))	0	sp|P23246|SFPQ_HUMAN	1878	1881.41	659.352	655.307	3	12	0.821024
121206_LG_3B	CP	GFSSGSAVVSGGSR	0	sp|P35908|K22E_HUMAN	1438.8	1445.21	627.811	624.785	2	6	0.822081
121206_LG_3B	CP	FAC(Carbamidomethyl)HSASLTVR	0.010582	sp|Q15233|NONO_HUMAN	1448.4	1445.21	624.814	624.785	2	6	0.822081
121206_LG_3B	CP	K(Label:13C(6))YGGPPPDSVYSGVQPGIGTEVFVGK(Label:13C(6))	0	sp|O43390|HNRPR_HUMAN	1782	1784.63	883.131	879.079	3	12	0.828487
121206_LG_3B	CP	KYGGPPPDSVYSGVQPGIGTEVFVGK	0	sp|O43390|HNRPR_HUMAN	1786.2	1784.63	879.119	879.079	3	12	0.828487
121206_LG_3B	CP	AIFLADGNVFTTGFSR	0	sp|Q9ULV4|COR1C_HUMAN	2010.6	2012.83	858.446	858.406	2	6	0.838393
121206_LG_3B	CP	AIFLADGNVFTTGFSR(Label:13C(6))	0	sp|Q9ULV4|COR1C_HUMAN	2010.6	2012.83	861.455	858.406	2	6	0.838393
121206_LG_3B	CP	STAYEDYYYHPPPR(Label:13C(6))	0.010582	sp|O43390|HNRPR_HUMAN	1516.8	1522.79	588.938	586.903	3	6	0.841434
121206_LG_3B	CP	VTEGLVDVILYHQPDDK(Label:13C(6))	0	sp|O43390|HNRPR_HUMAN	1900.8	1901.87	649.674	647.634	3	6	0.842005
121206_LG_3B	CP	TEADAEK(Label:13C(6))TFEEK(Label:13C(6))	0	sp|P19338|NUCL_HUMAN	1380	1377.83	705.354	699.291	2	12	0.852187
121206_LG_3B	CP	DLYEDELVPLFEK	0	sp|O43390|HNRPR_HUMAN	2042.4	2050.02	805.405	805.366	2	6	0.853719
121206_LG_3B	CP	EK(Label:13C(6))PYFPIPEEYTFIQNVPLEDR(Label:13C(6))	0	sp|Q00839|HNRPU_HUMAN	1991.4	1994.76	912.802	908.756	3	12	0.862063
121206_LG_3B	CP	EKPYFPIPEEYTFIQNVPLEDR	0	sp|Q00839|HNRPU_HUMAN	1991.4	1994.76	908.79	908.756	3	12	0.862063
121206_LG_3B	CP	GIVEFASK(Label:13C(6))PAAR(Label:13C(6))	0.010582	sp|P23246|SFPQ_HUMAN	1548.6	1546.05	629.368	623.322	2	12	0.863007
121206_LG_3B	CP	GYAFITFC(Carbamidomethyl)GK(Label:13C(6))	0	sp|O43390|HNRPR_HUMAN	1836.6	1846.21	585.296	582.257	2	6	0.868597
121206_LG_3B	CP	GYAFITFC(Carbamidomethyl)GK	0	sp|O43390|HNRPR_HUMAN	1840.8	1846.21	582.289	582.257	2	6	0.868597
121206_LG_3B	CP	IITITGTQDQIQNAQYLLQNSVK(Label:13C(6))	0	sp|P61978|HNRPK_HUMAN	1942.2	1946.32	865.805	863.758	3	6	0.87183
121206_LG_3B	CP	IITITGTQDQIQNAQYLLQNSVK(Label:13C(6))	0	sp|P61978|HNRPK_HUMAN	1946.4	1946.32	865.806	863.758	3	6	0.87183
121206_LG_3B	CP	EPPLSLTIHLTSPVVR(Label:13C(6))	0	sp|Q12906|ILF3_HUMAN	1895.4	1895.17	589.007	586.977	3	6	0.872071
121206_LG_3B	CP	AGPIWDLR	0.0314136	sp|O60506|HNRPQ_HUMAN;sp|O43390|HNRPR_HUMAN	1818.6	1815.01	464.255	464.23	2	6	0.876751
121206_LG_3B	CP	TGYTLDVTTGQR(Label:13C(6))	0	sp|O60506|HNRPQ_HUMAN;sp|O43390|HNRPR_HUMAN	1576.2	1582.42	659.347	656.3	2	6	0.877551
121206_LG_3B	CP	TGYTLDVTTGQR	0	sp|O60506|HNRPQ_HUMAN;sp|O43390|HNRPR_HUMAN	1580.4	1582.42	656.336	656.3	2	6	0.877551
121206_LG_3B	CP	LM(Oxidation)M(Oxidation)DPLSGQNR(Label:13C(6))	0	sp|O43390|HNRPR_HUMAN	1452.6	1456.82	650.314	647.273	2	6	0.877614
121206_LG_3B	CP	VFSATLGLVDIVK(Label:13C(6))	0.010582	sp|P09874|PARP1_HUMAN	2032.8	2032.86	684.411	681.371	2	6	0.878977
121206_LG_3B	CP	M(Oxidation)C(Carbamidomethyl)LFAGFQR(Label:13C(6))	0	sp|Q00839|HNRPU_HUMAN	1777.8	1783.23	576.281	573.245	2	6	0.883677
121206_LG_3B	CP	M(Oxidation)C(Carbamidomethyl)LFAGFQR	0.010582	sp|Q00839|HNRPU_HUMAN	1782	1783.23	573.274	573.245	2	6	0.883677
121206_LG_3B	CP	GWPLELIC(Carbamidomethyl)EK	0.010582	sp|Q96SI9|STRBP_HUMAN	2028.6	2025.76	622.819	622.789	2	6	0.89074
121206_LG_3B	CP	GWPLELIC(Carbamidomethyl)EK(Label:13C(6))	0.010582	sp|Q96SI9|STRBP_HUMAN	2028.6	2025.76	625.831	622.789	2	6	0.89074
121206_LG_3B	CP	NLATTVTEEILEK	0	sp|O43390|HNRPR_HUMAN	1964.4	1971.68	730.898	730.858	2	6	0.892845
121206_LG_3B	CP	LFQEC(Carbamidomethyl)C(Carbamidomethyl)PHSTDR(Label:13C(6))	0.010582	sp|P61978|HNRPK_HUMAN	1397.4	1402.03	519.231	517.195	3	6	0.90033
121206_LG_3B	CP	VTEGLVDVILYHQPDDK(Label:13C(6))	0	sp|O43390|HNRPR_HUMAN	1900.8	1902.64	974.017	970.963	2	6	0.902179
121206_LG_3B	CP	VVLIGGKPDR	0	sp|P61978|HNRPK_HUMAN	1484.4	1475.77	527.32	524.236	2	6	0.912026
121206_LG_3B	CP	IITITGTQDQIQNAQYLLQNSVK(Label:13C(6))	0	sp|P61978|HNRPK_HUMAN	1942.2	1945.68	1298.21	1295.14	2	6	0.915138
121206_LG_3B	CP	IITITGTQDQIQNAQYLLQNSVK	0	sp|P61978|HNRPK_HUMAN	1946.4	1945.68	1295.2	1295.14	2	6	0.915138
121206_LG_3B	CP	TDYNASVSVPDSSGPER	0	sp|P61978|HNRPK_HUMAN	1497.6	1502.49	890.906	890.86	2	6	0.917013
121206_LG_3B	CP	TDYNASVSVPDSSGPER(Label:13C(6))	0	sp|P61978|HNRPK_HUMAN	1497.6	1502.49	893.92	890.86	2	6	0.917013
121206_LG_3B	CP	GFC(Carbamidomethyl)FLEYEDHK(Label:13C(6))	0	sp|O60506|HNRPQ_HUMAN;sp|O43390|HNRPR_HUMAN	1764	1768.01	725.83	722.783	2	6	0.917858
121206_LG_3B	CP	LLIHQSLAGGIIGVK(Label:13C(6))	0	sp|P61978|HNRPK_HUMAN	1795.2	1800.61	762.987	759.937	2	6	0.918886
121206_LG_3B	CP	LLIHQSLAGGIIGVK	0	sp|P61978|HNRPK_HUMAN	1799.4	1800.61	759.973	759.937	2	6	0.918886
121206_LG_3B	CP	LFVGNLPPDITEEEMR	0	sp|Q15233|NONO_HUMAN	1887.6	1895.86	930.467	930.425	2	6	0.920118
121206_LG_3B	CP	LFVGNLPPDITEEEMR(Label:13C(6))	0	sp|Q15233|NONO_HUMAN	1887.6	1895.86	933.478	930.425	2	6	0.920118
121206_LG_3B	CP	LLIHQSLAGGIIGVK(Label:13C(6))	0.010582	sp|P61978|HNRPK_HUMAN	1795.2	1799.71	508.987	506.955	3	6	0.920805
121206_LG_3B	CP	LLIHQSLAGGIIGVK(Label:13C(6))	0.010582	sp|P61978|HNRPK_HUMAN	1799.4	1799.71	508.988	506.955	3	6	0.920805
121206_LG_3B	CP	FGQGGAGPVGGQGPR(Label:13C(6))	0	sp|P23246|SFPQ_HUMAN	1429.2	1428.69	674.35	671.311	2	6	0.924247
121206_LG_3B	CP	VTQDELKEVFEDAAEIR	0	sp|P19338|NUCL_HUMAN	1909.2	1912.88	664.665	664.634	3	12	0.93463
121206_LG_3B	CP	VTQDELK(Label:13C(6))EVFEDAAEIR(Label:13C(6))	0	sp|P19338|NUCL_HUMAN	1909.2	1912.88	668.679	664.634	3	12	0.93463
121206_LG_3B	CP	IILDLISESPIK	0	sp|P61978|HNRPK_HUMAN	2019	2025.39	670.907	670.868	2	6	0.935722
121206_LG_3B	CP	GSYGDLGGPIITTQVTIPK	0	sp|P61978|HNRPK_HUMAN	1864.2	1867.02	959.026	958.976	2	6	0.949882
121206_LG_3B	CP	GSYGDLGGPIITTQVTIPK(Label:13C(6))	0	sp|P61978|HNRPK_HUMAN	1864.2	1867.02	962.035	958.976	2	6	0.949882
121206_LG_3B	CP	VLQDMGLPTGAEGR(Label:13C(6))	0	sp|Q12906|ILF3_HUMAN	1672.2	1676.65	725.382	722.336	2	6	0.950855
121206_LG_3B	CP	VLAGETLSVNDPPDVLDR	0	sp|Q12906|ILF3_HUMAN	1791	1795.65	955.504	955.453	2	6	0.9547
121206_LG_3B	CP	VLAGETLSVNDPPDVLDR(Label:13C(6))	0	sp|Q12906|ILF3_HUMAN	1791	1795.65	958.516	955.453	2	6	0.9547
121206_LG_3B	CP	GLSEDTTEETLKESFDGSVR	0	sp|P19338|NUCL_HUMAN	1695	1698.41	734.013	733.98	3	12	0.956082
121206_LG_3B	CP	GLSEDTTEETLK(Label:13C(6))ESFDGSVR(Label:13C(6))	0	sp|P19338|NUCL_HUMAN	1695	1698.41	738.027	733.98	3	12	0.956082
121206_LG_3B	CP	GFGFVDFNSEEDAK	0	sp|P19338|NUCL_HUMAN	1860	1866.59	781.352	781.31	2	6	0.960118
121206_LG_3B	CP	GFGFVDFNSEEDAK(Label:13C(6))	0	sp|P19338|NUCL_HUMAN	1860	1866.59	784.36	781.31	2	6	0.960118
121206_LG_3B	CP	HIEIFTDLSSR(Label:13C(6))	0	sp|P13010|XRCC5_HUMAN	1736.4	1740.04	662.355	659.316	2	6	0.961014
121206_LG_3B	CP	IAIPGLAGAGNSVLLVSNLNPER(Label:13C(6))	0	sp|P26599|PTBP1_HUMAN	2071.8	2068.65	761.1	759.06	3	6	0.968681
121206_LG_3B	CP	IAIPGLAGAGNSVLLVSNLNPER(Label:13C(6))	0	sp|P26599|PTBP1_HUMAN	2077.2	2068.65	761.097	759.06	3	6	0.968681
121206_LG_3B	CP	LFVGNLPPDITEEEM(Oxidation)R(Label:13C(6))	0.010582	sp|Q15233|NONO_HUMAN	1827	1834.61	941.477	938.429	2	6	0.973996
121206_LG_3B	CP	ALELTGLK(Label:13C(6))	0.010582	sp|P19338|NUCL_HUMAN	1699.2	1704.64	425.769	422.736	2	6	0.981778
121206_LG_3B	CP	EFNEEGALSVLQQFK	0	sp|O43390|HNRPR_HUMAN	2005.2	2007.43	869.939	869.894	2	6	0.984497
121206_LG_3B	CP	EFNEEGALSVLQQFK(Label:13C(6))	0	sp|O43390|HNRPR_HUMAN	2005.2	2007.43	872.949	869.894	2	6	0.984497
121206_LG_3B	CP	DSLIFLVDASK(Label:13C(6))	0.010582	sp|P12956|XRCC6_HUMAN	1964.4	1965.27	607.338	604.303	2	6	0.999259
121206_LG_3B	CP	IAIPGLAGAGNSVLLVSNLNPER	0	sp|P26599|PTBP1_HUMAN	2067.6	2069.21	1138.15	1138.09	2	6	0.999774
121206_LG_3B	CP	IAIPGLAGAGNSVLLVSNLNPER(Label:13C(6))	0	sp|P26599|PTBP1_HUMAN	2067.6	2069.21	1141.16	1138.09	2	6	0.999774
121206_LG_3B	CP	EGQEDQGLTK(Label:13C(6))	0	sp|P26599|PTBP1_HUMAN;sp|O95758|ROD1_HUMAN	1283.4	1289.42	555.774	552.734	2	6	1.03675
121206_LG_3B	CP	LQTDISELENR	0.010582	sp|Q9NQ48|LZTL1_HUMAN	1411.2	1411.26	659.34	659.309	2	6	1.04342
121206_LG_3B	CP	DYAFVHFEDR(Label:13C(6))	0	sp|O43390|HNRPR_HUMAN	1717.2	1726.36	652.812	649.777	2	6	1.05261
121206_LG_3B	CP	GDGPIC(Carbamidomethyl)LVLAPTR	0	sp|Q92841|DDX17_HUMAN;sp|P17844|DDX5_HUMAN	1882.2	1881.8	684.869	684.834	2	6	1.09308
121206_LG_3B	CP	GDGPIC(Carbamidomethyl)LVLAPTR(Label:13C(6))	0	sp|Q92841|DDX17_HUMAN;sp|P17844|DDX5_HUMAN	1882.2	1881.8	687.879	684.834	2	6	1.09308
121206_LG_3B	CP	SSSGLLEWESK	0.010582	sp|P14866|HNRPL_HUMAN	1736.4	1738.66	611.804	611.775	2	6	1.11142
121206_LG_3B	CP	SSSGLLEWESK(Label:13C(6))	0.010582	sp|P14866|HNRPL_HUMAN	1740.6	1738.66	614.815	611.775	2	6	1.11142
121206_LG_3B	CP	TGTAYTFFTPNNIK(Label:13C(6))	0	sp|P17844|DDX5_HUMAN	1827	1833.86	790.908	787.862	2	6	1.11599
121206_LG_3B	CP	GVTFLFPIQAK	0.010582	sp|Q9NR30|DDX21_HUMAN	2019	2022.24	610.854	610.826	2	6	1.15115
121206_LG_3B	CP	GVTFLFPIQAK(Label:13C(6))	0	sp|Q9NR30|DDX21_HUMAN	2024.4	2022.24	613.863	610.826	2	6	1.15115
121206_LG_3B	CP	AFITNIPFDVK(Label:13C(6))	0.00724638	sp|P52272|HNRPM_HUMAN	1950.6	1951.37	635.858	632.819	2	6	1.18979
121206_LG_3B	CP	LIDFLEC(Carbamidomethyl)GK	0.010582	sp|P17844|DDX5_HUMAN	1846.2	1848.38	547.786	547.757	2	6	1.23523
121206_LG_3B	CP	TFSFAIPLIEK	0.010582	sp|Q9NR30|DDX21_HUMAN	2080.2	2085.23	633.354	633.33	2	6	1.31983
121206_LG_3B	CP	ALEESNYELEGK	0	sp|P13645|K1C10_HUMAN	1507.2	1515.91	691.332	691.296	2	12	1.40832
121206_LG_3B	CP	LENEIQTYR	0	sp|P13645|K1C10_HUMAN	1476	1484.15	583.298	583.269	2	6	1.56179
121206_LG_3B	CP	AEAESLYQSK	0	sp|P04264|K2C1_HUMAN	1407	1415.53	563.278	563.248	2	12	1.94418
121206_LG_3B	CP	STMQELNSR	0	sp|P35527|K1C9_HUMAN	1387.8	1383.9	533.264	533.24	2	6	3.56003
121206_LG_3C	CP	GYSFTTTAER	0	sp|P60709|ACTB_HUMAN;sp|P63261|ACTG_HUMAN	1515	1524.71	566.77	563.753	2	6	0.17558
121206_LG_3C	CP	SLVNLGGSK	0.00938967	sp|P04264|K2C1_HUMAN	1584	1579.58	437.754	434.735	2	6	0.219113
121206_LG_3C	CP	DLKDYFSK	0.00938967	sp|Q14103|HNRPD_HUMAN	1638.6	1634.45	508.26	505.232	2	6	0.253144
121206_LG_3C	CP	GTDVNVFNTILTTR(Label:13C(6))	0	sp|P04083|ANXA1_HUMAN	1977.6	1977.37	778.923	775.873	2	6	0.272827
121206_LG_3C	CP	APILIATDVASR	0	sp|Q92841|DDX17_HUMAN;sp|P17844|DDX5_HUMAN	1753.8	1757.91	613.857	610.793	2	6	0.368922
121206_LG_3C	CP	DLK(Label:13C(6))DYFTK(Label:13C(6))	0.00492611	sp|Q99729|ROAA_HUMAN	1652.4	1656.67	521.288	518.246	2	6	0.460626
121206_LG_3C	CP	YYVTIIDAPGHR(Label:13C(6))	0.00492611	sp|P68104|EF1A1_HUMAN;sp|Q5VTE0|EF1A3_HUMAN	1675.8	1678.07	470.917	468.888	3	6	0.482534
121206_LG_3C	CP	EHALLAYTLGVK(Label:13C(6))	0	sp|P68104|EF1A1_HUMAN;sp|Q05639|EF1A2_HUMAN;sp|Q5VTE0|EF1A3_HUMAN	1767.6	1775.13	660.885	657.843	2	6	0.515853
121206_LG_3C	CP	EHALLAYTLGVK	0	sp|P68104|EF1A1_HUMAN;sp|Q05639|EF1A2_HUMAN;sp|Q5VTE0|EF1A3_HUMAN	1771.8	1775.13	657.873	657.843	2	6	0.515853
121206_LG_3C	CP	GPPPSYGGSSR	0	sp|P38159|HNRPG_HUMAN	1300.8	1291.52	531.254	528.227	2	6	0.544745
121206_LG_3C	CP	GLGTDEDSLIEIIC(Carbamidomethyl)SR(Label:13C(6))	0	sp|P07355|ANXA2_HUMAN;sp|A6NMY6|AXA2L_HUMAN	2018.4	2011.65	595.299	593.257	3	6	0.631253
121206_LG_3C	CP	GVDEVTIVNILTNR(Label:13C(6))	0.00492611	sp|P07355|ANXA2_HUMAN	2032.2	2034.03	516.958	514.923	3	6	0.646612
121206_LG_3C	CP	TK(Label:13C(6))GVDEVTIVNILTNR(Label:13C(6))	0	sp|P07355|ANXA2_HUMAN	1932	1932.72	595.343	591.302	3	12	0.664089
121206_LG_3C	CP	R(Label:13C(6))AEDGSVIDYELIDQDAR(Label:13C(6))	0	sp|P07355|ANXA2_HUMAN	1730.4	1731.57	693.013	688.964	3	12	0.672777
121206_LG_3C	CP	AYTNFDAER(Label:13C(6))DALNIETAIK(Label:13C(6))	0	sp|P07355|ANXA2_HUMAN;sp|A6NMY6|AXA2L_HUMAN	1816.8	1818.74	723.04	718.99	3	12	0.682028
121206_LG_3C	CP	SYSPYDMLESIR(Label:13C(6))	0	sp|P07355|ANXA2_HUMAN;sp|A6NMY6|AXA2L_HUMAN	1936.2	1944.95	733.856	730.803	2	6	0.6907
121206_LG_3C	CP	SYSPYDMLESIR	0	sp|P07355|ANXA2_HUMAN;sp|A6NMY6|AXA2L_HUMAN	1940.4	1944.95	730.844	730.803	2	6	0.6907
121206_LG_3C	CP	SYSPYDM(Oxidation)LESIR(Label:13C(6))K(Label:13C(6))	0	sp|P07355|ANXA2_HUMAN;sp|A6NMY6|AXA2L_HUMAN	1634.4	1635.79	808.911	802.85	2	12	0.691373
121206_LG_3C	CP	GLSDRVNMR(Label:13C(6))	0.0210084	sp|Q9Y5Y9|SCNAA_HUMAN	1885.8	1889.98	527.278	524.24	2	6	0.72021
121206_LG_3C	CP	TNQELQEINR(Label:13C(6))	0.0130435	sp|P07355|ANXA2_HUMAN;sp|A6NMY6|AXA2L_HUMAN	1452	1449.42	625.827	622.779	2	6	0.721103
121206_LG_3C	CP	AEDGSVIDYELIDQDAR(Label:13C(6))	0	sp|P07355|ANXA2_HUMAN	1789.8	1799.38	957.962	954.905	2	6	0.72808
121206_LG_3C	CP	AEDGSVIDYELIDQDAR	0	sp|P07355|ANXA2_HUMAN	1798.8	1799.38	954.959	954.905	2	6	0.72808
121206_LG_3C	CP	TDLEKDIISDTSGDFR	0	sp|P07355|ANXA2_HUMAN;sp|A6NMY6|AXA2L_HUMAN	1744.2	1748.78	906.442	906.395	2	12	0.736058
121206_LG_3C	CP	TDLEK(Label:13C(6))DIISDTSGDFR(Label:13C(6))	0	sp|P07355|ANXA2_HUMAN;sp|A6NMY6|AXA2L_HUMAN	1744.2	1748.78	912.462	906.395	2	12	0.736058
121206_LG_3C	CP	GVDEVTIVNILTNR(Label:13C(6))	0	sp|P07355|ANXA2_HUMAN	2028	2037.37	774.944	771.882	2	6	0.742018
121206_LG_3C	CP	GVDEVTIVNILTNR	0	sp|P07355|ANXA2_HUMAN	2032.2	2037.37	771.935	771.882	2	6	0.742018
121206_LG_3C	CP	SM(Oxidation)VPVQVQLDVPVVK(Label:13C(6))	0	sp|P18754|RCC1_HUMAN	1854	1858.71	830.475	827.415	2	6	0.758682
121206_LG_3C	CP	SM(Oxidation)VPVQVQLDVPVVK	0.0474308	sp|P18754|RCC1_HUMAN	1858.2	1858.71	827.451	827.415	2	6	0.758682
121206_LG_3C	CP	AIFLADGNVFTTGFSR(Label:13C(6))	0	sp|Q9ULV4|COR1C_HUMAN	2014.2	2020.73	861.451	858.403	2	6	0.767264
121206_LG_3C	CP	IR(Label:13C(6))EYFGGFGEVESIELPMDNK(Label:13C(6))	0	sp|Q14103|HNRPD_HUMAN	1945.8	1947.8	814.737	810.684	3	12	0.768811
121206_LG_3C	CP	LNDLEEALQQAK	0.0474308	sp|P35908|K22E_HUMAN	1748.4	1752.93	686.346	683.297	2	6	0.7714
121206_LG_3C	CP	IAIPGLAGAGNSVLLVSNLNPER(Label:13C(6))	0	sp|P26599|PTBP1_HUMAN	2071.2	2072.78	761.099	759.058	3	6	0.788032
121206_LG_3C	CP	IAIPGLAGAGNSVLLVSNLNPER(Label:13C(6))	0	sp|P26599|PTBP1_HUMAN	2075.4	2072.78	761.096	759.058	3	6	0.788032
121206_LG_3C	CP	VAVFFGGLSIK(Label:13C(6))	0.00938967	sp|Q13838|UAP56_HUMAN	2008.8	2009.63	572.347	569.303	2	6	0.792768
121206_LG_3C	CP	YGEPGEVFINK(Label:13C(6))	0	sp|P23246|SFPQ_HUMAN	1652.4	1658.55	629.829	626.788	2	6	0.792889
121206_LG_3C	CP	IAIPGLAGAGNSVLLVSNLNPER(Label:13C(6))	0	sp|P26599|PTBP1_HUMAN	2071.2	2073.32	1141.15	1138.1	2	6	0.801464
121206_LG_3C	CP	IILDLISESPIK(Label:13C(6))	0	sp|P61978|HNRPK_HUMAN	2022.6	2029.03	673.914	670.869	2	6	0.816641
121206_LG_3C	CP	(Gln->pyro-Glu)QDIAFAYQR(Label:13C(6))	0	sp|P07355|ANXA2_HUMAN	1785.6	1793.94	550.782	547.747	2	6	0.818914
121206_LG_3C	CP	ILVATNLFGR	0	sp|O00148|DDX39_HUMAN;sp|Q13838|UAP56_HUMAN	1904.4	1911.34	552.332	552.3	2	6	0.823998
121206_LG_3C	CP	ILVATNLFGR(Label:13C(6))	0	sp|O00148|DDX39_HUMAN;sp|Q13838|UAP56_HUMAN	1904.4	1911.34	555.342	552.3	2	6	0.823998
121206_LG_3C	CP	IDASK(Label:13C(6))NEEDEGHSNSSPR(Label:13C(6))	0.0130435	sp|Q14103|HNRPD_HUMAN	1236.6	1238.09	496.722	493.688	4	12	0.824578
121206_LG_3C	CP	EYFGGFGEVESIELPMDNK	0	sp|Q14103|HNRPD_HUMAN	2000.4	2002.41	1081	1080.95	2	6	0.831113
121206_LG_3C	CP	DFLLK(Label:13C(6))PELLR(Label:13C(6))	0	sp|O00148|DDX39_HUMAN;sp|Q13838|UAP56_HUMAN	1908.6	1908.92	628.393	622.34	2	12	0.835047
121206_LG_3C	CP	DFLLKPELLR	0.0130435	sp|O00148|DDX39_HUMAN;sp|Q13838|UAP56_HUMAN	1912.8	1908.92	622.371	622.34	2	12	0.835047
121206_LG_3C	CP	AQDPSEVLTMLTNETGFEISSSDATVK(Label:13C(6))	0	sp|Q12905|ILF2_HUMAN	2094.6	2097.51	959.464	957.413	3	6	0.847054
121206_LG_3C	CP	AFLADPSAFVAAAPVAAATTAAPAAAAAPAK(Label:13C(6))	0	sp|P05388|RLA0_HUMAN	1995	1995.29	920.163	918.118	3	6	0.847482
121206_LG_3C	CP	VLISTDVWAR	0.00492611	sp|P38919|IF4A3_HUMAN	1822.2	1827.17	580.324	580.29	2	6	0.854471
121206_LG_3C	CP	EYFGGFGEVESIELPM(Oxidation)DNK(Label:13C(6))	0	sp|Q14103|HNRPD_HUMAN	1926.6	1930.25	1092.01	1088.95	2	6	0.871802
121206_LG_3C	CP	MFIGGLSWDTTK(Label:13C(6))	0	sp|Q14103|HNRPD_HUMAN	1936.2	1937.88	681.351	678.304	2	6	0.87328
121206_LG_3C	CP	MFIGGLSWDTTK	0.00938967	sp|Q14103|HNRPD_HUMAN	1940.4	1937.88	678.343	678.304	2	6	0.87328
121206_LG_3C	CP	AFITNIPFDVK(Label:13C(6))	0	sp|P52272|HNRPM_HUMAN	1954.2	1957.19	635.86	632.816	2	6	0.875563
121206_LG_3C	CP	(Gln->pyro-Glu)QAYC(Carbamidomethyl)NVSKELWEPM(Oxidation)WNR	0.0474308	sp|O91086|ENV_HV1YF	1858.2	1860.87	737.692	735.647	3	6	0.885569
121206_LG_3C	CP	SSSRTSESDSR(Label:13C(6))	0.0130435	sp|Q8IVE3|PKHH2_HUMAN	1232.4	1240.41	402.185	402.164	3	12	0.894052
121206_LG_3C	CP	ILGQEGDASYLASEISTWDGVIVTPSEK(Label:13C(6))	0	sp|Q12905|ILF2_HUMAN	2085	2085.21	991.166	989.115	3	6	0.900032
121206_LG_3C	CP	M(Oxidation)SVQPTVSLGGFEITPPVVLR	0	sp|P06748|NPM_HUMAN	2089.2	2089.39	1122.11	1122.05	2	6	0.921768
121206_LG_3C	CP	M(Oxidation)SVQPTVSLGGFEITPPVVLR(Label:13C(6))	0	sp|P06748|NPM_HUMAN	2089.2	2089.39	1125.12	1122.05	2	6	0.921768
121206_LG_3C	CP	GFGFVTFDDHDPVDK	0	sp|P22626|ROA2_HUMAN	1830.6	1829.73	848.393	848.342	2	6	0.924121
121206_LG_3C	CP	K(Label:13C(6))LFIGGLSFETTDESLR(Label:13C(6))	0	sp|Q32P51|RA1L2_HUMAN;sp|P0C7M2|RA1L3_HUMAN;sp|P09651|ROA1_HUMAN	1899	1907.46	642.349	638.301	3	12	0.929413
121206_LG_3C	CP	KLFIGGLSFETTDESLR	0.0130435	sp|Q32P51|RA1L2_HUMAN;sp|P0C7M2|RA1L3_HUMAN;sp|P09651|ROA1_HUMAN	1908.6	1907.46	638.337	638.301	3	12	0.929413
121206_LG_3C	CP	ISR(Label:13C(6))PGDSDDSR(Label:13C(6))	0	sp|P14866|HNRPL_HUMAN	1232.4	1240.4	608.8	602.75	2	12	0.930104
121206_LG_3C	CP	NQDLAPNSAEQASILSLVTK	0	sp|Q12905|ILF2_HUMAN	1959.6	1963.67	1050.05	1050.01	2	6	0.941466
121206_LG_3C	CP	NQDLAPNSAEQASILSLVTK(Label:13C(6))	0	sp|Q12905|ILF2_HUMAN	1959.6	1963.67	1053.06	1050.01	2	6	0.941466
121206_LG_3C	CP	FINMNGLMADPM(Oxidation)K(Label:13C(6))	0.0210084	sp|Q9Y618|NCOR2_HUMAN	1730.4	1736.95	752.392	752.352	2	6	0.943897
121206_LG_3C	CP	DTQSGSLLFIGR	0	sp|P50454|SERPH_HUMAN	1872	1880.22	647.344	647.309	2	6	0.955592
121206_LG_3C	CP	DTQSGSLLFIGR(Label:13C(6))	0	sp|P50454|SERPH_HUMAN	1872	1880.22	650.351	647.309	2	6	0.955592
121206_LG_3C	CP	ILPTLEAVAALGNK	0	sp|Q12905|ILF2_HUMAN	1981.8	1988.84	705.421	705.379	2	6	0.957168
121206_LG_3C	CP	ILPTLEAVAALGNK(Label:13C(6))	0	sp|Q12905|ILF2_HUMAN	1981.8	1988.84	708.433	705.379	2	6	0.957168
121206_LG_3C	CP	YYGGGSEGGR(Label:13C(6))	0	sp|P14866|HNRPL_HUMAN	1264.2	1269.28	504.73	501.694	2	6	0.983822
121206_LG_3C	CP	VLQSALAAIR	0.00492611	sp|Q12905|ILF2_HUMAN	1726.2	1726.29	521.325	521.288	2	6	0.992458
121206_LG_3C	CP	VLQSALAAIR(Label:13C(6))	0	sp|Q12905|ILF2_HUMAN	1726.2	1726.29	524.337	521.288	2	6	0.992458
121206_LG_3C	CP	EGQEDQGLTK(Label:13C(6))	0	sp|P26599|PTBP1_HUMAN;sp|O95758|ROD1_HUMAN	1291.8	1295.28	555.776	552.734	2	6	1.00133
121206_LG_3C	CP	GFAFVTFDDHDTVDKIVVQK	0	sp|P51991|ROA3_HUMAN	1849.8	1859.74	761.052	761.015	3	12	1.02927
121206_LG_3C	CP	ADILEDK(Label:13C(6))DGK(Label:13C(6))	0.00492611	sp|P52272|HNRPM_HUMAN	1392	1393.12	558.304	552.257	2	12	1.02953
121206_LG_3C	CP	LFVGGLDWSTTQETLR	0	sp|Q96EP5|DAZP1_HUMAN	1963.8	1966.74	911.965	911.924	2	6	1.03203
121206_LG_3C	CP	LFVGGLDWSTTQETLR(Label:13C(6))	0	sp|Q96EP5|DAZP1_HUMAN	1963.8	1966.74	914.981	911.924	2	6	1.03203
121206_LG_3C	CP	IEVIEIMTDR	0	sp|Q32P51|RA1L2_HUMAN;sp|P0C7M2|RA1L3_HUMAN;sp|P09651|ROA1_HUMAN	1877.4	1884.84	609.823	609.784	2	6	1.0622
121206_LG_3C	CP	IEVIEIMTDR(Label:13C(6))	0	sp|Q32P51|RA1L2_HUMAN;sp|P0C7M2|RA1L3_HUMAN;sp|P09651|ROA1_HUMAN	1877.4	1884.84	612.836	609.784	2	6	1.0622
121206_LG_3C	CP	ATENDIYNFFSPLNPVR	0	sp|P31943|HNRH1_HUMAN;sp|P52597|HNRPF_HUMAN	2080.8	2086.73	998.992	998.949	2	6	1.07646
121206_LG_3C	CP	ATENDIYNFFSPLNPVR(Label:13C(6))	0	sp|P31943|HNRH1_HUMAN;sp|P52597|HNRPF_HUMAN	2080.8	2086.73	1002.01	998.949	2	6	1.07646
121206_LG_3C	CP	NLISDYDR(Label:13C(6))IFIMFK	0.0246914	sp|A1YTU9|NSP3_ROTHD;sp|A3DSK9|NSP3_ROTHL;sp|Q82052|NSP3_ROTHS	2008.8	2010	891.445	888.415	2	6	1.08033
121206_LG_3C	CP	EDSQR(Label:13C(6))PGAHLTVK(Label:13C(6))	0.00492611	sp|Q32P51|RA1L2_HUMAN;sp|P0C7M2|RA1L3_HUMAN;sp|P09651|ROA1_HUMAN	1342.2	1340.88	725.4	719.34	2	12	1.09213
121206_LG_3C	CP	KNAC(Carbamidomethyl)CTASTSQELHK	0.0130435	sp|P14207|FOLR2_HUMAN;sp|P41439|FOLR3_HUMAN	2036.4	2034.99	839.389	839.344	2	6	1.09301
121206_LG_3C	CP	SESPKEPEQLR	0	sp|P0C7M2|RA1L3_HUMAN;sp|P09651|ROA1_HUMAN	1346.4	1347.3	650.336	650.294	2	12	1.09525
121206_LG_3C	CP	SESPK(Label:13C(6))EPEQLR(Label:13C(6))	0	sp|P0C7M2|RA1L3_HUMAN;sp|P09651|ROA1_HUMAN	1346.4	1347.3	656.355	650.294	2	12	1.09525
121206_LG_3C	CP	GFAFVQYVNER	0	sp|P07910|HNRPC_HUMAN	1840.2	1846.44	665.335	665.298	2	6	1.10851
121206_LG_3C	CP	GFAFVQYVNER(Label:13C(6))	0	sp|P07910|HNRPC_HUMAN	1844.4	1846.44	668.346	665.298	2	6	1.10851
121206_LG_3C	CP	MIAGQVLDINLAAEPK	0	sp|P07910|HNRPC_HUMAN	1918.2	1918.28	841.965	841.918	2	6	1.14
121206_LG_3C	CP	MIAGQVLDINLAAEPK(Label:13C(6))	0	sp|P07910|HNRPC_HUMAN	1918.2	1918.28	844.975	841.918	2	6	1.14
121206_LG_3C	CP	YHNVGLSK(Label:13C(6))	0.0130435	sp|Q14103|HNRPD_HUMAN	1332.6	1336.88	462.256	459.224	2	6	1.15057
121206_LG_3C	CP	SSGPYGGGGQYFAKPR	0	sp|P09651|ROA1_HUMAN	1483.8	1487.3	814.898	814.859	2	12	1.1699
121206_LG_3C	CP	ITGEAFVQFASQELAEK	0	sp|P52597|HNRPF_HUMAN	1991.4	1994.05	934.479	934.432	2	6	1.17804
121206_LG_3C	CP	VFIGNLNTLVVK(Label:13C(6))	0	sp|O60812|HNRCL_HUMAN;sp|P07910|HNRPC_HUMAN	1922.4	1930.59	661.914	658.861	2	6	1.17861
121206_LG_3C	CP	EDSVK(Label:13C(6))PGAHLTVK(Label:13C(6))	0	sp|P51991|ROA3_HUMAN	1378.2	1380.71	696.901	690.839	2	12	1.18777
121206_LG_3C	CP	EDSVKPGAHLTVK	0	sp|P51991|ROA3_HUMAN	1378.2	1380.71	690.881	690.839	2	12	1.18777
121206_LG_3C	CP	LTDC(Carbamidomethyl)VVMR	0.00492611	sp|Q32P51|RA1L2_HUMAN;sp|P0C7M2|RA1L3_HUMAN;sp|P09651|ROA1_HUMAN;sp|P22626|ROA2_HUMAN;sp|P51991|ROA3_HUMAN	1538.4	1543.74	497.247	497.224	2	6	1.24315
121206_LG_3C	CP	LTDC(Carbamidomethyl)VVMR(Label:13C(6))	0.00492611	sp|Q32P51|RA1L2_HUMAN;sp|P0C7M2|RA1L3_HUMAN;sp|P09651|ROA1_HUMAN;sp|P22626|ROA2_HUMAN;sp|P51991|ROA3_HUMAN	1538.4	1543.74	500.257	497.224	2	6	1.24315
121206_LG_3C	CP	IDTIEIITDR	0	sp|P22626|ROA2_HUMAN	1794.6	1799.39	594.827	594.786	2	6	1.28698
121206_LG_3C	CP	IDTIEIITDR(Label:13C(6))	0	sp|P22626|ROA2_HUMAN	1794.6	1799.39	597.843	594.786	2	6	1.28698
121206_LG_3C	CP	IVEVLLMK	0.0210084	sp|O75526|HNRGT_HUMAN;sp|P38159|HNRPG_HUMAN	1867.8	1870.82	472.793	472.77	2	6	1.29193
121206_LG_3C	CP	GPPPSYGGSSR(Label:13C(6))	0.0323887	sp|P38159|HNRPG_HUMAN	1300.8	1309.44	534.263	534.236	2	6	1.31303
121206_LG_3C	CP	LFIGGLNTETNEK	0	sp|P38159|HNRPG_HUMAN	1762.2	1762.13	718.377	718.339	2	6	1.32574
121206_LG_3C	CP	LFIGGLNTETNEK(Label:13C(6))	0	sp|P38159|HNRPG_HUMAN	1762.2	1762.13	721.388	718.339	2	6	1.32574
121206_LG_3C	CP	TTGIVM(Oxidation)DSGDGVTHTVPIYEGYALPHAILR	0	sp|P60709|ACTB_HUMAN;sp|P63261|ACTG_HUMAN	1863.6	1864.01	1067.21	1067.15	3	6	1.34436
121206_LG_3C	CP	DLYANTVLSGGTTM(Oxidation)YPGIADR	0	sp|P60709|ACTB_HUMAN;sp|P63261|ACTG_HUMAN	1808.4	1809.58	1116.04	1115.99	2	6	1.35031
121206_LG_3C	CP	LFIGGLSFETTEESLR(Label:13C(6))	0	sp|P22626|ROA2_HUMAN	2046	2050.01	902.98	899.921	2	6	1.37253
121206_LG_3C	CP	TTGIVMDSGDGVTHTVPIYEGYALPHAILR	0	sp|P60709|ACTB_HUMAN;sp|P63261|ACTG_HUMAN	1894.8	1896.48	1061.88	1061.81	3	6	1.41173
121206_LG_3C	CP	LC(Carbamidomethyl)YVALDFEQEMATAASSSSLEK	0	sp|P60709|ACTB_HUMAN;sp|P63261|ACTG_HUMAN;sp|Q6S8J3|POTEE_HUMAN	2041.8	2042.44	1275.6	1275.53	2	6	1.41543
121206_LG_3C	CP	(Gln->pyro-Glu)QEYDESGPSIVHR	0	sp|Q9BYX7|ACTBM_HUMAN;sp|P60709|ACTB_HUMAN;sp|P63261|ACTG_HUMAN;sp|Q6S8J3|POTEE_HUMAN;sp|A5A3E0|POTEF_HUMAN;sp|P0CG38|POTEI_HUMAN;sp|P0CG39|POTEJ_HUMAN	1534.2	1538.07	750.346	750.307	2	6	1.43024
121206_LG_3C	CP	VAPDEHPILLTEAPLNPK	0	sp|Q562R1|ACTBL_HUMAN	1740	1741.61	652.026	651.984	3	6	1.47835
121206_LG_3C	CP	DVQEIFR	0.0496183	sp|O00148|DDX39_HUMAN;sp|Q13838|UAP56_HUMAN	1689.6	1693.52	453.739	453.714	2	12	1.69011
121206_LG_3C	CP	TLLEGEESR	0	sp|P04264|K2C1_HUMAN	1501.2	1493.59	517.267	517.235	2	6	3.49308
121206_LG_3C	CP	VTMQNLNDR	0	sp|P13645|K1C10_HUMAN;sp|P02533|K1C14_HUMAN;sp|P08779|K1C16_HUMAN;sp|Q7Z3Z0|K1C25_HUMAN;sp|Q7Z3Y9|K1C26_HUMAN;sp|Q7Z3Y8|K1C27_HUMAN;sp|Q7Z3Y7|K1C28_HUMAN	1442.4	1446.6	545.769	545.74	2	6	3.76221
121206_LG_3C	CP	LENEIQTYR	0	sp|P13645|K1C10_HUMAN	1479.6	1479.38	583.298	583.267	2	6	4.19154
121206_LG_3C	CP	ALEEANADLEVK	0	sp|P13646|K1C13_HUMAN;sp|P02533|K1C14_HUMAN;sp|P19012|K1C15_HUMAN;sp|P08779|K1C16_HUMAN	1561.8	1563.06	651.337	651.299	2	6	5.85838
UNASSIGNED Peptides
121206_LG_3C	UP	EITALAPSTMK	0.0246914	sp|P62736|ACTA_HUMAN;sp|P60709|ACTB_HUMAN;sp|P68032|ACTC_HUMAN;sp|P63261|ACTG_HUMAN;sp|P63267|ACTH_HUMAN;sp|P68133|ACTS_HUMAN	1634.4	581.316	2		ACTA_HUMAN;ACTB_HUMAN;ACTC_HUMAN;ACTG_HUMAN;ACTH_HUMAN;ACTS_HUMAN
121206_LG_3C	UP	AGFAGDDAPR	0	sp|P62736|ACTA_HUMAN;sp|P60709|ACTB_HUMAN;sp|P68032|ACTC_HUMAN;sp|P63261|ACTG_HUMAN;sp|P63267|ACTH_HUMAN;sp|P68133|ACTS_HUMAN;sp|Q6S8J3|POTEE_HUMAN;sp|A5A3E0|POTEF_HUMAN;sp|P0CG38|POTEI_HUMAN;sp|P0CG39|POTEJ_HUMAN	1405.2	488.731	2		ACTA_HUMAN;ACTB_HUMAN;ACTC_HUMAN;ACTG_HUMAN;ACTH_HUMAN;ACTS_HUMAN;POTEE_HUMAN;POTEF_HUMAN;POTEI_HUMAN;POTEJ_HUMAN
121206_LG_3C	UP	AGFAGDDAPR(Label:13C(6))	0.0130435	sp|P62736|ACTA_HUMAN;sp|P60709|ACTB_HUMAN;sp|P68032|ACTC_HUMAN;sp|P63261|ACTG_HUMAN;sp|P63267|ACTH_HUMAN;sp|P68133|ACTS_HUMAN;sp|Q6S8J3|POTEE_HUMAN;sp|A5A3E0|POTEF_HUMAN;sp|P0CG38|POTEI_HUMAN;sp|P0CG39|POTEJ_HUMAN	1405.2	491.745	2		ACTA_HUMAN;ACTB_HUMAN;ACTC_HUMAN;ACTG_HUMAN;ACTH_HUMAN;ACTS_HUMAN;POTEE_HUMAN;POTEF_HUMAN;POTEI_HUMAN;POTEJ_HUMAN
121206_LG_3C	UP	IIAPPER	0.0496183	sp|P62736|ACTA_HUMAN;sp|Q562R1|ACTBL_HUMAN;sp|P60709|ACTB_HUMAN;sp|P68032|ACTC_HUMAN;sp|P63261|ACTG_HUMAN;sp|P63267|ACTH_HUMAN;sp|P68133|ACTS_HUMAN	1446.6	398.232	2		ACTA_HUMAN;ACTBL_HUMAN;ACTB_HUMAN;ACTC_HUMAN;ACTG_HUMAN;ACTH_HUMAN;ACTS_HUMAN
121206_LG_3C	UP	IIAPPER(Label:13C(6))	0.0496183	sp|P62736|ACTA_HUMAN;sp|Q562R1|ACTBL_HUMAN;sp|P60709|ACTB_HUMAN;sp|P68032|ACTC_HUMAN;sp|P63261|ACTG_HUMAN;sp|P63267|ACTH_HUMAN;sp|P68133|ACTS_HUMAN	1446.6	401.248	2		ACTA_HUMAN;ACTBL_HUMAN;ACTB_HUMAN;ACTC_HUMAN;ACTG_HUMAN;ACTH_HUMAN;ACTS_HUMAN
121206_LG_3C	UP	LC(Carbamidomethyl)YVALDFENEM(Oxidation)ATAASSSSLEK	0	sp|P62736|ACTA_HUMAN;sp|P68032|ACTC_HUMAN;sp|P63267|ACTH_HUMAN;sp|P68133|ACTS_HUMAN	2046	851.406	3		ACTA_HUMAN;ACTC_HUMAN;ACTH_HUMAN;ACTS_HUMAN
121206_LG_3C	UP	GYSFTTTAER(Label:13C(6))	0	sp|P60709|ACTB_HUMAN;sp|P63261|ACTG_HUMAN	1520.4	569.782	2		ACTB_HUMAN;ACTG_HUMAN
121206_LG_3C	UP	TTGIVMDSGDGVTHTVPIYEGYALPHAILR	0	sp|P60709|ACTB_HUMAN;sp|P63261|ACTG_HUMAN	1894.8	796.655	4		ACTB_HUMAN;ACTG_HUMAN
121206_LG_3C	UP	TTGIVM(Oxidation)DSGDGVTHTVPIYEGYALPHAILR	0	sp|P60709|ACTB_HUMAN;sp|P63261|ACTG_HUMAN	1863.6	800.655	4		ACTB_HUMAN;ACTG_HUMAN
121206_LG_3B	UP	VGWEQLLTTIAR	0.010582	sp|P12814|ACTN1_HUMAN;sp|O43707|ACTN4_HUMAN	2125.2	693.884	2		ACTN1_HUMAN;ACTN4_HUMAN
121206_LG_3B	UP	VGWEQLLTTIAR(Label:13C(6))	0	sp|P12814|ACTN1_HUMAN;sp|O43707|ACTN4_HUMAN	2125.2	696.895	2		ACTN1_HUMAN;ACTN4_HUMAN
121206_LG_3A	UP	YLYEIAR	0	sp|P02768|ALBU_HUMAN	1656.6	464.25	2		ALBU_HUMAN
121206_LG_3A	UP	KVPQVSTPTLVEVSR	0	sp|P02768|ALBU_HUMAN	1680	547.311	3		ALBU_HUMAN
121206_LG_3A	UP	YIC(Carbamidomethyl)ENQDSISSK	0.0253165	sp|P02768|ALBU_HUMAN	1427.4	722.327	2		ALBU_HUMAN
121206_LG_3A	UP	VPQVSTPTLVEVSR	0	sp|P02768|ALBU_HUMAN	1742.4	756.421	2		ALBU_HUMAN
121206_LG_3A	UP	KVPQVSTPTLVEVSR	0	sp|P02768|ALBU_HUMAN	1680	820.472	2		ALBU_HUMAN
121206_LG_3B	UP	KVPQVSTPTLVEVSR	0	sp|P02768|ALBU_HUMAN	1654.2	547.315	3		ALBU_HUMAN
121206_LG_3B	UP	KVPQVSTPTLVEVSR	0	sp|P02768|ALBU_HUMAN	1654.2	820.477	2		ALBU_HUMAN
121206_LG_3C	UP	YLYEIAR	0.0323887	sp|P02768|ALBU_HUMAN	1638.6	464.252	2		ALBU_HUMAN
121206_LG_3C	UP	KVPQVSTPTLVEVSR	0	sp|P02768|ALBU_HUMAN	1662	547.314	3		ALBU_HUMAN
121206_LG_3C	UP	TPAQFDADELR(Label:13C(6))	0	sp|P04083|ANXA1_HUMAN	1606.8	634.82	2		ANXA1_HUMAN
121206_LG_3C	UP	GVDEATIIDILTK(Label:13C(6))	0	sp|P04083|ANXA1_HUMAN	2075.4	697.396	2		ANXA1_HUMAN
121206_LG_3C	UP	QDIAFAYQR	0.00492611	sp|P07355|ANXA2_HUMAN	1611	556.284	2		ANXA2_HUMAN
121206_LG_3C	UP	QDIAFAYQR(Label:13C(6))	0	sp|P07355|ANXA2_HUMAN	1606.8	559.294	2		ANXA2_HUMAN
121206_LG_3C	UP	DLYDAGVKR	0.00492611	sp|P07355|ANXA2_HUMAN;sp|A6NMY6|AXA2L_HUMAN	1424.4	518.775	2		ANXA2_HUMAN;AXA2L_HUMAN
121206_LG_3C	UP	DLYDAGVK(Label:13C(6))R(Label:13C(6))	0	sp|P07355|ANXA2_HUMAN;sp|A6NMY6|AXA2L_HUMAN	1424.4	524.795	2		ANXA2_HUMAN;AXA2L_HUMAN
121206_LG_3C	UP	DALNIETAIK	0.0323887	sp|P07355|ANXA2_HUMAN;sp|A6NMY6|AXA2L_HUMAN	1734.6	544.303	2		ANXA2_HUMAN;AXA2L_HUMAN
121206_LG_3C	UP	DALNIETAIK(Label:13C(6))	0	sp|P07355|ANXA2_HUMAN;sp|A6NMY6|AXA2L_HUMAN	1734.6	547.315	2		ANXA2_HUMAN;AXA2L_HUMAN
121206_LG_3C	UP	(Acetyl)STVHEILC(Carbamidomethyl)K	0	sp|P07355|ANXA2_HUMAN;sp|A6NMY6|AXA2L_HUMAN	1630.2	564.791	2		ANXA2_HUMAN;AXA2L_HUMAN
121206_LG_3C	UP	TPAQYDASELK	0	sp|P07355|ANXA2_HUMAN;sp|A6NMY6|AXA2L_HUMAN	1456.2	611.804	2		ANXA2_HUMAN;AXA2L_HUMAN
121206_LG_3C	UP	TPAQYDASELK(Label:13C(6))	0	sp|P07355|ANXA2_HUMAN;sp|A6NMY6|AXA2L_HUMAN	1456.2	614.812	2		ANXA2_HUMAN;AXA2L_HUMAN
121206_LG_3C	UP	LSLEGDHSTPPSAYGSVK(Label:13C(6))	0	sp|P07355|ANXA2_HUMAN;sp|A6NMY6|AXA2L_HUMAN	1542.6	617.649	3		ANXA2_HUMAN;AXA2L_HUMAN
121206_LG_3C	UP	TNQELQEINR	0	sp|P07355|ANXA2_HUMAN;sp|A6NMY6|AXA2L_HUMAN	1438.2	622.817	2		ANXA2_HUMAN;AXA2L_HUMAN
121206_LG_3C	UP	TNQELQEINR(Label:13C(6))	0	sp|P07355|ANXA2_HUMAN;sp|A6NMY6|AXA2L_HUMAN	1438.2	625.822	2		ANXA2_HUMAN;AXA2L_HUMAN
121206_LG_3C	UP	SLYYYIQQDTK	0	sp|P07355|ANXA2_HUMAN;sp|A6NMY6|AXA2L_HUMAN	1720.8	711.356	2		ANXA2_HUMAN;AXA2L_HUMAN
121206_LG_3C	UP	SLYYYIQQDTK(Label:13C(6))	0	sp|P07355|ANXA2_HUMAN;sp|A6NMY6|AXA2L_HUMAN	1712.4	714.366	2		ANXA2_HUMAN;AXA2L_HUMAN
121206_LG_3B	UP	SLQTVSGR(Label:13C(6))	0.0157895	sp|Q9BZZ5|API5_HUMAN	1338.6	427.239	2		API5_HUMAN
121206_LG_3B	UP	TLPDEVLTK(Label:13C(6))	0.0461538	sp|Q9BZZ5|API5_HUMAN	1621.2	511.294	2		API5_HUMAN
121206_LG_3C	UP	QPELPEVIAMLGFR	0.0210084	sp|O60716|CTND1_HUMAN	2112.6	800.938	2		CTND1_HUMAN
121206_LG_3C	UP	IFVGGIPHNC(Carbamidomethyl)GETELR(Label:13C(6))	0.00492611	sp|Q96EP5|DAZP1_HUMAN	1648.2	602.31	3		DAZP1_HUMAN
121206_LG_3B	UP	GVEIC(Carbamidomethyl)IATPGR	0	sp|Q92841|DDX17_HUMAN;sp|P17844|DDX5_HUMAN	1676.4	586.82	2		DDX17_HUMAN;DDX5_HUMAN
121206_LG_3B	UP	APILIATDVASR(Label:13C(6))	0	sp|Q92841|DDX17_HUMAN;sp|P17844|DDX5_HUMAN	1750.2	616.87	2		DDX17_HUMAN;DDX5_HUMAN
121206_LG_3C	UP	APILIATDVASR(Label:13C(6))	0	sp|Q92841|DDX17_HUMAN;sp|P17844|DDX5_HUMAN	1753.8	616.869	2		DDX17_HUMAN;DDX5_HUMAN
121206_LG_3C	UP	GDGPIC(Carbamidomethyl)LVLAPTR(Label:13C(6))	0	sp|Q92841|DDX17_HUMAN;sp|P17844|DDX5_HUMAN	1890.6	687.879	2		DDX17_HUMAN;DDX5_HUMAN
121206_LG_3B	UP	APQVLVLAPTR	0	sp|Q9NR30|DDX21_HUMAN	1754.4	582.852	2		DDX21_HUMAN
121206_LG_3C	UP	GLAITFVSDENDAK	0	sp|O00148|DDX39_HUMAN;sp|Q13838|UAP56_HUMAN	1798.8	740.374	2		DDX39_HUMAN;UAP56_HUMAN
121206_LG_3B	UP	TGTAYTFFTPNNIK	0	sp|P17844|DDX5_HUMAN	1822.8	787.9	2		DDX5_HUMAN
121206_LG_3A	UP	SLIDGILTNKK	0	sp|Q7Z5P4|DHB13_HUMAN	1332.6	601.345	2		DHB13_HUMAN
121206_LG_3A	UP	DVVQAYPEVR(Label:13C(6))	0	sp|Q08211|DHX9_HUMAN	1584	591.316	2		DHX9_HUMAN
121206_LG_3A	UP	AIEPPPLDAVIEAEHTLR(Label:13C(6))	0	sp|Q08211|DHX9_HUMAN	1998	659.691	3		DHX9_HUMAN
121206_LG_3C	UP	LPLQDVYK(Label:13C(6))	0.00492611	sp|P68104|EF1A1_HUMAN;sp|Q05639|EF1A2_HUMAN;sp|Q5VTE0|EF1A3_HUMAN	1657.8	491.288	2		EF1A1_HUMAN;EF1A2_HUMAN;EF1A3_HUMAN
121206_LG_3C	UP	IGGIGTVPVGR	0.00938967	sp|P68104|EF1A1_HUMAN;sp|Q05639|EF1A2_HUMAN;sp|Q5VTE0|EF1A3_HUMAN	1624.8	513.307	2		EF1A1_HUMAN;EF1A2_HUMAN;EF1A3_HUMAN
121206_LG_3C	UP	IGGIGTVPVGR(Label:13C(6))	0	sp|P68104|EF1A1_HUMAN;sp|Q05639|EF1A2_HUMAN;sp|Q5VTE0|EF1A3_HUMAN	1624.8	516.317	2		EF1A1_HUMAN;EF1A2_HUMAN;EF1A3_HUMAN
121206_LG_3C	UP	LDPGSEETQTLVR(Label:13C(6))	0.0130435	sp|P26641|EF1G_HUMAN	1556.4	726.394	2		EF1G_HUMAN
121206_LG_3C	UP	SSGFGQHESR	0.0474308	sp|Q5D862|FILA2_HUMAN	1254.6	546.243	2		FILA2_HUMAN
121206_LG_3C	UP	LVINGNPITIFQER(Label:13C(6))	0	sp|P04406|G3P_HUMAN	1987.2	810.955	2		G3P_HUMAN
121206_LG_3A	UP	LALDIEIATYR	0	sp|P14136|GFAP_HUMAN;sp|P19013|K2C4_HUMAN;sp|P08729|K2C7_HUMAN;sp|Q6KB66|K2C80_HUMAN;sp|P05787|K2C8_HUMAN	1938.6	639.354	2		GFAP_HUMAN;K2C4_HUMAN;K2C7_HUMAN;K2C80_HUMAN;K2C8_HUMAN
121206_LG_3B	UP	LALDIEIATYR	0	sp|P14136|GFAP_HUMAN;sp|P19013|K2C4_HUMAN;sp|P08729|K2C7_HUMAN;sp|Q6KB66|K2C80_HUMAN;sp|P05787|K2C8_HUMAN	1918.8	639.358	2		GFAP_HUMAN;K2C4_HUMAN;K2C7_HUMAN;K2C80_HUMAN;K2C8_HUMAN
121206_LG_3C	UP	KSDVEAIFSK	0	sp|O60812|HNRCL_HUMAN;sp|P07910|HNRPC_HUMAN	1602.6	562.306	2		HNRCL_HUMAN;HNRPC_HUMAN
121206_LG_3C	UP	K(Label:13C(6))SDVEAIFSK(Label:13C(6))	0	sp|O60812|HNRCL_HUMAN;sp|P07910|HNRPC_HUMAN	1602.6	568.324	2		HNRCL_HUMAN;HNRPC_HUMAN
121206_LG_3C	UP	FGEVVDC(Carbamidomethyl)TIK	0	sp|O14979|HNRDL_HUMAN;sp|Q99729|ROAA_HUMAN	1611	584.295	2		HNRDL_HUMAN;ROAA_HUMAN
121206_LG_3C	UP	FGEVVDC(Carbamidomethyl)TIK(Label:13C(6))	0	sp|O14979|HNRDL_HUMAN;sp|Q99729|ROAA_HUMAN	1616.4	587.303	2		HNRDL_HUMAN;ROAA_HUMAN
121206_LG_3C	UP	GFAFVTFESPADAK(Label:13C(6))	0	sp|O75526|HNRGT_HUMAN;sp|P38159|HNRPG_HUMAN;sp|Q8N7X1|RMXL3_HUMAN	1932	746.88	2		HNRGT_HUMAN;HNRPG_HUMAN;RMXL3_HUMAN
121206_LG_3C	UP	VHIEIGPDGR(Label:13C(6))	0	sp|P31943|HNRH1_HUMAN;sp|P55795|HNRH2_HUMAN;sp|P52597|HNRPF_HUMAN	1524.6	549.804	2		HNRH1_HUMAN;HNRH2_HUMAN;HNRPF_HUMAN
121206_LG_3C	UP	ATENDIANFFSPLNPIR(Label:13C(6))	0	sp|P31942|HNRH3_HUMAN	2094.6	962.999	2		HNRH3_HUMAN
121206_LG_3C	UP	IFVGGLSPDTPEEK	0	sp|Q14103|HNRPD_HUMAN	1716.6	744.886	2		HNRPD_HUMAN
121206_LG_3C	UP	IFVGGLSPDTPEEK(Label:13C(6))	0	sp|Q14103|HNRPD_HUMAN	1716.6	747.896	2		HNRPD_HUMAN
121206_LG_3B	UP	GSDFDC(Carbamidomethyl)ELR	0.010582	sp|P61978|HNRPK_HUMAN	1525.2	549.734	2		HNRPK_HUMAN
121206_LG_3B	UP	GSDFDC(Carbamidomethyl)ELR(Label:13C(6))	0.010582	sp|P61978|HNRPK_HUMAN	1525.2	552.743	2		HNRPK_HUMAN
121206_LG_3B	UP	ILSISADIETIGEILK(Label:13C(6))K(Label:13C(6))	0.010582	sp|P61978|HNRPK_HUMAN	2161.8	619.039	3		HNRPK_HUMAN
121206_LG_3B	UP	IDEPLEGSEDR(Label:13C(6))	0	sp|P61978|HNRPK_HUMAN	1470.6	633.306	2		HNRPK_HUMAN
121206_LG_3B	UP	IILDLISESPIK(Label:13C(6))	0	sp|P61978|HNRPK_HUMAN	2014.8	673.906	2		HNRPK_HUMAN
121206_LG_3B	UP	ILSISADIETIGEILK(Label:13C(6))	0	sp|P61978|HNRPK_HUMAN	2252.4	861.002	2		HNRPK_HUMAN
121206_LG_3B	UP	ISRPGDSDDSR	0.010582	sp|P14866|HNRPL_HUMAN	1227.6	602.778	2		HNRPL_HUMAN
121206_LG_3B	UP	NPNGPYPYTLK(Label:13C(6))	0	sp|P14866|HNRPL_HUMAN	1599	635.831	2		HNRPL_HUMAN
121206_LG_3B	UP	ADILEDKDGK	0.010582	sp|P52272|HNRPM_HUMAN	1387.8	552.281	2		HNRPM_HUMAN
121206_LG_3B	UP	HIGVC(Carbamidomethyl)ISVANNR	0	sp|O60506|HNRPQ_HUMAN	1558.2	670.354	2		HNRPQ_HUMAN
121206_LG_3B	UP	HIGVC(Carbamidomethyl)ISVANNR(Label:13C(6))	0	sp|O60506|HNRPQ_HUMAN	1558.2	673.361	2		HNRPQ_HUMAN
121206_LG_3B	UP	DLFEDELVPLFEK	0	sp|O60506|HNRPQ_HUMAN	2156.4	797.408	2		HNRPQ_HUMAN
121206_LG_3B	UP	DLFEDELVPLFEK(Label:13C(6))	0	sp|O60506|HNRPQ_HUMAN	2156.4	800.415	2		HNRPQ_HUMAN
121206_LG_3B	UP	TLIEAGLPQK(Label:13C(6))	0.010582	sp|O43390|HNRPR_HUMAN	1630.8	538.331	2		HNRPR_HUMAN
121206_LG_3B	UP	ENILEEFSK(Label:13C(6))	0.010582	sp|O43390|HNRPR_HUMAN	1850.4	557.793	2		HNRPR_HUMAN
121206_LG_3B	UP	LMMDPLSGQNR(Label:13C(6))	0.010582	sp|O43390|HNRPR_HUMAN	1731	634.319	2		HNRPR_HUMAN
121206_LG_3B	UP	TKENILEEFSK	0	sp|O43390|HNRPR_HUMAN	1713	669.353	2		HNRPR_HUMAN
121206_LG_3B	UP	TK(Label:13C(6))ENILEEFSK(Label:13C(6))	0	sp|O43390|HNRPR_HUMAN	1713	675.374	2		HNRPR_HUMAN
121206_LG_3B	UP	NLATTVTEEILEK(Label:13C(6))	0	sp|O43390|HNRPR_HUMAN	1960.2	733.902	2		HNRPR_HUMAN
121206_LG_3B	UP	DLYEDELVPLFEK(Label:13C(6))	0	sp|O43390|HNRPR_HUMAN	2038.2	808.421	2		HNRPR_HUMAN
121206_LG_3A	UP	SSGPTSLFAVTVAPPGAR	0	sp|Q00839|HNRPU_HUMAN	1925.4	857.96	2		HNRPU_HUMAN
121206_LG_3B	UP	DIDIHEVR(Label:13C(6))	0.00724638	sp|Q00839|HNRPU_HUMAN	1476	501.768	2		HNRPU_HUMAN
121206_LG_3B	UP	NFILDQTNVSAAAQR	0	sp|Q00839|HNRPU_HUMAN	1722.6	824.431	2		HNRPU_HUMAN
121206_LG_3B	UP	NFILDQTNVSAAAQR(Label:13C(6))	0	sp|Q00839|HNRPU_HUMAN	1722.6	827.442	2		HNRPU_HUMAN
121206_LG_3B	UP	LNTLLQR(Label:13C(6))	0.010582	sp|Q00839|HNRPU_HUMAN;sp|Q8IUG5|MY18B_HUMAN	1572	432.275	2		HNRPU_HUMAN;MY18B_HUMAN
121206_LG_3B	UP	AFYPEEISSMVLTK(Label:13C(6))	0	sp|P34931|HS71L_HUMAN;sp|P08107|HSP71_HUMAN	1960.2	810.919	2		HS71L_HUMAN;HSP71_HUMAN
121206_LG_3C	UP	ETQALILAPTR	0	sp|P38919|IF4A3_HUMAN	1707	606.851	2		IF4A3_HUMAN
121206_LG_3C	UP	ETQALILAPTR(Label:13C(6))	0	sp|P38919|IF4A3_HUMAN	1702.8	609.858	2		IF4A3_HUMAN
121206_LG_3C	UP	QPLALNVAYR(Label:13C(6))	0	sp|Q12905|ILF2_HUMAN	1707	575.838	2		ILF2_HUMAN
121206_LG_3C	UP	ILITTVPPNLR	0	sp|Q12905|ILF2_HUMAN	1803	618.888	2		ILF2_HUMAN
121206_LG_3C	UP	ILITTVPPNLR(Label:13C(6))	0	sp|Q12905|ILF2_HUMAN	1803	621.899	2		ILF2_HUMAN
121206_LG_3C	UP	INNVIDNLIVAPGTFEVQIEEVR(Label:13C(6))	0	sp|Q12905|ILF2_HUMAN	2151	863.462	3		ILF2_HUMAN
121206_LG_3C	UP	INNVIDNLIVAPGTFEVQIEEVR(Label:13C(6))	0	sp|Q12905|ILF2_HUMAN	2154	863.464	3		ILF2_HUMAN
121206_LG_3B	UP	VPTWGPLR	0.010582	sp|Q12906|ILF3_HUMAN	1744.8	463.265	2		ILF3_HUMAN
121206_LG_3B	UP	VPTWGPLR(Label:13C(6))	0.010582	sp|Q12906|ILF3_HUMAN	1744.8	466.274	2		ILF3_HUMAN
121206_LG_3B	UP	LAAFGQLHK(Label:13C(6))	0	sp|Q12906|ILF3_HUMAN	1544.4	495.795	2		ILF3_HUMAN
121206_LG_3B	UP	EKPTTALLDK	0.00724638	sp|Q12906|ILF3_HUMAN	1462.2	558.318	2		ILF3_HUMAN
121206_LG_3B	UP	GDLDLELVLLC(Carbamidomethyl)K	0.00724638	sp|Q12906|ILF3_HUMAN	2046.6	694.376	2		ILF3_HUMAN
121206_LG_3B	UP	GDLDLELVLLC(Carbamidomethyl)K(Label:13C(6))	0	sp|Q12906|ILF3_HUMAN	2046.6	697.388	2		ILF3_HUMAN
121206_LG_3B	UP	YELISETGGSHDKR	0.010582	sp|Q12906|ILF3_HUMAN;sp|Q96SI9|STRBP_HUMAN	1429.2	531.262	3		ILF3_HUMAN;STRBP_HUMAN
121206_LG_3C	UP	MKPTGTDPR(Label:13C(6))	0.0403226	sp|Q15051|IQCB1_HUMAN	1419	505.249	2		IQCB1_HUMAN
121206_LG_3A	UP	IRLENEIQTYR	0.0253165	sp|P13645|K1C10_HUMAN	1592.4	478.923	3		K1C10_HUMAN
121206_LG_3A	UP	VLDELTLTK	0.0375	sp|P13645|K1C10_HUMAN	1734	516.3	2		K1C10_HUMAN
121206_LG_3A	UP	LENEIQTYR	0	sp|P13645|K1C10_HUMAN	1501.8	583.297	2		K1C10_HUMAN
121206_LG_3A	UP	LKYENEVALR	0	sp|P13645|K1C10_HUMAN	1533	617.845	2		K1C10_HUMAN
121206_LG_3A	UP	SQYEQLAEQNR	0	sp|P13645|K1C10_HUMAN	1437	683.324	2		K1C10_HUMAN
121206_LG_3A	UP	ALEESNYELEGK	0	sp|P13645|K1C10_HUMAN	1533	691.331	2		K1C10_HUMAN
121206_LG_3A	UP	QSLEASLAETEGR	0	sp|P13645|K1C10_HUMAN	1638.6	695.844	2		K1C10_HUMAN
121206_LG_3A	UP	IRLENEIQTYR	0	sp|P13645|K1C10_HUMAN	1592.4	717.892	2		K1C10_HUMAN
121206_LG_3A	UP	SQYEQLAEQNRK	0	sp|P13645|K1C10_HUMAN	1382.4	747.37	2		K1C10_HUMAN
121206_LG_3A	UP	SGGGGGGGGC(Carbamidomethyl)GGGGGVSSLR	0	sp|P13645|K1C10_HUMAN	1405.8	775.341	2		K1C10_HUMAN
121206_LG_3A	UP	GSLGGGFSSGGFSGGSFSR	0	sp|P13645|K1C10_HUMAN	1738.2	854.394	2		K1C10_HUMAN
121206_LG_3A	UP	AETEC(Carbamidomethyl)QNTEYQQLLDIK	0.0253165	sp|P13645|K1C10_HUMAN	1814.4	1041.99	2		K1C10_HUMAN
121206_LG_3B	UP	SLLEGEGSSGGGGR	0	sp|P13645|K1C10_HUMAN	1462.2	631.805	2		K1C10_HUMAN
121206_LG_3B	UP	QSLEASLAETEGR	0	sp|P13645|K1C10_HUMAN	1612.8	695.849	2		K1C10_HUMAN
121206_LG_3B	UP	SQYEQLAEQNRK	0	sp|P13645|K1C10_HUMAN	1356.6	747.371	2		K1C10_HUMAN
121206_LG_3B	UP	GSLGGGFSSGGFSGGSFSR	0	sp|P13645|K1C10_HUMAN	1717.2	854.399	2		K1C10_HUMAN
121206_LG_3B	UP	NVQALEIELQSQLALK	0	sp|P13645|K1C10_HUMAN	1996.8	899.01	2		K1C10_HUMAN
121206_LG_3B	UP	ELTTEIDNNIEQISSYK	0	sp|P13645|K1C10_HUMAN	1813.2	999.001	2		K1C10_HUMAN
121206_LG_3C	UP	SQYEQLAEQNRK	0.0496183	sp|P13645|K1C10_HUMAN	1360.2	498.582	3		K1C10_HUMAN
121206_LG_3C	UP	VLDELTLTK	0	sp|P13645|K1C10_HUMAN	1712.4	516.303	2		K1C10_HUMAN
121206_LG_3C	UP	LKYENEVALR	0	sp|P13645|K1C10_HUMAN	1510.8	617.845	2		K1C10_HUMAN
121206_LG_3C	UP	SLLEGEGSSGGGGR	0	sp|P13645|K1C10_HUMAN	1465.8	631.805	2		K1C10_HUMAN
121206_LG_3C	UP	SQYEQLAEQNR	0	sp|P13645|K1C10_HUMAN	1414.8	683.326	2		K1C10_HUMAN
121206_LG_3C	UP	ALEESNYELEGK	0	sp|P13645|K1C10_HUMAN	1510.8	691.332	2		K1C10_HUMAN
121206_LG_3C	UP	QSLEASLAETEGR	0	sp|P13645|K1C10_HUMAN	1620.6	695.849	2		K1C10_HUMAN
121206_LG_3C	UP	SQYEQLAEQNRK	0	sp|P13645|K1C10_HUMAN	1360.2	747.375	2		K1C10_HUMAN
121206_LG_3C	UP	NVQALEIELQSQLALK	0	sp|P13645|K1C10_HUMAN	2000.4	899.012	2		K1C10_HUMAN
121206_LG_3C	UP	NVSTGDVNVEMNAAPGVDLTQLLNNMR	0	sp|P13645|K1C10_HUMAN	2122.2	958.129	3		K1C10_HUMAN
121206_LG_3C	UP	LASYLDKVR	0.00938967	sp|P13645|K1C10_HUMAN;sp|Q99456|K1C12_HUMAN;sp|P02533|K1C14_HUMAN;sp|P19012|K1C15_HUMAN;sp|P08779|K1C16_HUMAN;sp|Q04695|K1C17_HUMAN;sp|P08727|K1C19_HUMAN	1524.6	532.809	2		K1C10_HUMAN;K1C12_HUMAN;K1C14_HUMAN;K1C15_HUMAN;K1C16_HUMAN;K1C17_HUMAN;K1C19_HUMAN
121206_LG_3A	UP	VTMQNLNDR	0	sp|P13645|K1C10_HUMAN;sp|P02533|K1C14_HUMAN;sp|P08779|K1C16_HUMAN;sp|Q7Z3Z0|K1C25_HUMAN;sp|Q7Z3Y9|K1C26_HUMAN;sp|Q7Z3Y8|K1C27_HUMAN;sp|Q7Z3Y7|K1C28_HUMAN	1464.6	545.77	2		K1C10_HUMAN;K1C14_HUMAN;K1C16_HUMAN;K1C25_HUMAN;K1C26_HUMAN;K1C27_HUMAN;K1C28_HUMAN
121206_LG_3A	UP	VTM(Oxidation)QNLNDR	0.0253165	sp|P13645|K1C10_HUMAN;sp|P02533|K1C14_HUMAN;sp|P08779|K1C16_HUMAN;sp|Q7Z3Z0|K1C25_HUMAN;sp|Q7Z3Y9|K1C26_HUMAN;sp|Q7Z3Y8|K1C27_HUMAN;sp|Q7Z3Y7|K1C28_HUMAN	1313.4	553.768	2		K1C10_HUMAN;K1C14_HUMAN;K1C16_HUMAN;K1C25_HUMAN;K1C26_HUMAN;K1C27_HUMAN;K1C28_HUMAN
121206_LG_3B	UP	VTMQNLNDR	0	sp|P13645|K1C10_HUMAN;sp|P02533|K1C14_HUMAN;sp|P08779|K1C16_HUMAN;sp|Q7Z3Z0|K1C25_HUMAN;sp|Q7Z3Y9|K1C26_HUMAN;sp|Q7Z3Y8|K1C27_HUMAN;sp|Q7Z3Y7|K1C28_HUMAN	1456.8	545.772	2		K1C10_HUMAN;K1C14_HUMAN;K1C16_HUMAN;K1C25_HUMAN;K1C26_HUMAN;K1C27_HUMAN;K1C28_HUMAN
121206_LG_3B	UP	VTM(Oxidation)QNLNDR	0.00724638	sp|P13645|K1C10_HUMAN;sp|P02533|K1C14_HUMAN;sp|P08779|K1C16_HUMAN;sp|Q7Z3Z0|K1C25_HUMAN;sp|Q7Z3Y9|K1C26_HUMAN;sp|Q7Z3Y8|K1C27_HUMAN;sp|Q7Z3Y7|K1C28_HUMAN	1305.6	553.766	2		K1C10_HUMAN;K1C14_HUMAN;K1C16_HUMAN;K1C25_HUMAN;K1C26_HUMAN;K1C27_HUMAN;K1C28_HUMAN
121206_LG_3C	UP	VTMQNLNDR	0.0130435	sp|P13645|K1C10_HUMAN;sp|P02533|K1C14_HUMAN;sp|P08779|K1C16_HUMAN;sp|Q7Z3Z0|K1C25_HUMAN;sp|Q7Z3Y9|K1C26_HUMAN;sp|Q7Z3Y8|K1C27_HUMAN;sp|Q7Z3Y7|K1C28_HUMAN	1460.4	545.765	2		K1C10_HUMAN;K1C14_HUMAN;K1C16_HUMAN;K1C25_HUMAN;K1C26_HUMAN;K1C27_HUMAN;K1C28_HUMAN
121206_LG_3C	UP	APSTYGGGLSVSSSR	0	sp|P02533|K1C14_HUMAN	1493.4	713.354	2		K1C14_HUMAN
121206_LG_3A	UP	EVATNSELVQSGK	0	sp|P02533|K1C14_HUMAN;sp|Q04695|K1C17_HUMAN	1450.8	681.348	2		K1C14_HUMAN;K1C17_HUMAN
121206_LG_3C	UP	EVATNSELVQSGK	0	sp|P02533|K1C14_HUMAN;sp|Q04695|K1C17_HUMAN	1428.6	681.35	2		K1C14_HUMAN;K1C17_HUMAN
121206_LG_3A	UP	TLLDIDNTR	0	sp|P35527|K1C9_HUMAN	1711.8	530.784	2		K1C9_HUMAN
121206_LG_3A	UP	STM(Oxidation)QELNSR	0.0253165	sp|P35527|K1C9_HUMAN	1281.6	541.252	2		K1C9_HUMAN
121206_LG_3A	UP	SGGGGGGGLGSGGSIR	0	sp|P35527|K1C9_HUMAN	1419.6	616.803	2		K1C9_HUMAN
121206_LG_3A	UP	FSSSSGYGGGSSR	0	sp|P35527|K1C9_HUMAN	1338	618.269	2		K1C9_HUMAN
121206_LG_3A	UP	VQALEEANNDLENK	0	sp|P35527|K1C9_HUMAN	1551	793.888	2		K1C9_HUMAN
121206_LG_3A	UP	GGSGGSYGGGGSGGGYGGGSGSR	0	sp|P35527|K1C9_HUMAN	1299	896.377	2		K1C9_HUMAN
121206_LG_3B	UP	TLLDIDNTR	0.00724638	sp|P35527|K1C9_HUMAN	1686	530.787	2		K1C9_HUMAN
121206_LG_3B	UP	STM(Oxidation)QELNSR	0.010582	sp|P35527|K1C9_HUMAN	1264.8	541.251	2		K1C9_HUMAN
121206_LG_3B	UP	SGGGGGGGLGSGGSIR	0	sp|P35527|K1C9_HUMAN	1393.2	616.804	2		K1C9_HUMAN
121206_LG_3B	UP	FSSSSGYGGGSSR	0	sp|P35527|K1C9_HUMAN	1315.2	618.269	2		K1C9_HUMAN
121206_LG_3B	UP	GGSGGSYGGGGSGGGYGGGSGSR	0	sp|P35527|K1C9_HUMAN	1283.4	896.377	2		K1C9_HUMAN
121206_LG_3C	UP	TLLDIDNTR	0	sp|P35527|K1C9_HUMAN	1693.8	530.785	2		K1C9_HUMAN
121206_LG_3C	UP	STM(Oxidation)QELNSR	0.00492611	sp|P35527|K1C9_HUMAN	1273.8	541.25	2		K1C9_HUMAN
121206_LG_3C	UP	SGGGGGGGLGSGGSIR	0	sp|P35527|K1C9_HUMAN	1396.8	616.806	2		K1C9_HUMAN
121206_LG_3C	UP	FSSSSGYGGGSSR	0	sp|P35527|K1C9_HUMAN	1318.8	618.273	2		K1C9_HUMAN
121206_LG_3C	UP	IKFEMEQNLR	0.00492611	sp|P35527|K1C9_HUMAN	1630.2	654.344	2		K1C9_HUMAN
121206_LG_3C	UP	GGSGGSYGGGGSGGGYGGGSGSR	0	sp|P35527|K1C9_HUMAN	1287.6	896.369	2		K1C9_HUMAN
121206_LG_3A	UP	YLDGLTAER	0	sp|P35908|K22E_HUMAN	1620	519.269	2		K22E_HUMAN
121206_LG_3A	UP	TAAENDFVTLK	0.0253165	sp|P35908|K22E_HUMAN	1684.2	604.81	2		K22E_HUMAN
121206_LG_3A	UP	GFSSGSAVVSGGSR	0	sp|P35908|K22E_HUMAN	1468.8	627.809	2		K22E_HUMAN
121206_LG_3A	UP	NVQDAIADAEQR	0	sp|P35908|K22E_HUMAN	1564.8	665.324	2		K22E_HUMAN
121206_LG_3A	UP	TAAENDFVTLKK	0	sp|P35908|K22E_HUMAN	1556.4	668.858	2		K22E_HUMAN
121206_LG_3A	UP	VDLLNQEIEFLK	0	sp|P35908|K22E_HUMAN	2025	730.899	2		K22E_HUMAN
121206_LG_3B	UP	YEELQVTVGR	0	sp|P35908|K22E_HUMAN	1612.8	597.316	2		K22E_HUMAN
121206_LG_3B	UP	SISISVAGGGGGFGAAGGFGGR	0	sp|P35908|K22E_HUMAN	1804.8	919.969	2		K22E_HUMAN
121206_LG_3C	UP	YLDGLTAER	0	sp|P35908|K22E_HUMAN	1593	519.271	2		K22E_HUMAN
121206_LG_3C	UP	YEELQVTVGR	0	sp|P35908|K22E_HUMAN	1616.4	597.315	2		K22E_HUMAN
121206_LG_3C	UP	VDLLNQEIEFLK	0	sp|P35908|K22E_HUMAN	2014.2	730.903	2		K22E_HUMAN
121206_LG_3C	UP	SISISVAGGGGGFGAAGGFGGR	0	sp|P35908|K22E_HUMAN	1808.4	919.968	2		K22E_HUMAN
121206_LG_3A	UP	LALDVEIATYR	0	sp|P35908|K22E_HUMAN;sp|Q01546|K22O_HUMAN;sp|P12035|K2C3_HUMAN;sp|P13647|K2C5_HUMAN;sp|P02538|K2C6A_HUMAN;sp|P04259|K2C6B_HUMAN;sp|P48668|K2C6C_HUMAN;sp|O95678|K2C75_HUMAN;sp|Q5XKE5|K2C79_HUMAN	1865.4	632.344	2		K22E_HUMAN;K22O_HUMAN;K2C3_HUMAN;K2C5_HUMAN;K2C6A_HUMAN;K2C6B_HUMAN;K2C6C_HUMAN;K2C75_HUMAN;K2C79_HUMAN
121206_LG_3C	UP	LALDVEIATYR	0	sp|P35908|K22E_HUMAN;sp|Q01546|K22O_HUMAN;sp|P12035|K2C3_HUMAN;sp|P13647|K2C5_HUMAN;sp|P02538|K2C6A_HUMAN;sp|P04259|K2C6B_HUMAN;sp|P48668|K2C6C_HUMAN;sp|O95678|K2C75_HUMAN;sp|Q5XKE5|K2C79_HUMAN	1854	632.341	2		K22E_HUMAN;K22O_HUMAN;K2C3_HUMAN;K2C5_HUMAN;K2C6A_HUMAN;K2C6B_HUMAN;K2C6C_HUMAN;K2C75_HUMAN;K2C79_HUMAN
121206_LG_3A	UP	IEISELNR	0.0253165	sp|P35908|K22E_HUMAN;sp|P04264|K2C1_HUMAN	1611.6	487.27	2		K22E_HUMAN;K2C1_HUMAN
121206_LG_3B	UP	IEISELNR	0.010582	sp|P35908|K22E_HUMAN;sp|P04264|K2C1_HUMAN	1585.2	487.272	2		K22E_HUMAN;K2C1_HUMAN
121206_LG_3C	UP	IEISELNR	0	sp|P35908|K22E_HUMAN;sp|P04264|K2C1_HUMAN	1589.4	487.271	2		K22E_HUMAN;K2C1_HUMAN
121206_LG_3A	UP	FLEQQNQVLQTK	0	sp|P35908|K22E_HUMAN;sp|Q7Z794|K2C1B_HUMAN;sp|P04264|K2C1_HUMAN	1629	738.395	2		K22E_HUMAN;K2C1B_HUMAN;K2C1_HUMAN
121206_LG_3A	UP	FLEQQNQVLQTK	0	sp|P35908|K22E_HUMAN;sp|Q7Z794|K2C1B_HUMAN;sp|P04264|K2C1_HUMAN	1602	738.401	2		K22E_HUMAN;K2C1B_HUMAN;K2C1_HUMAN
121206_LG_3B	UP	FLEQQNQVLQTK	0	sp|P35908|K22E_HUMAN;sp|Q7Z794|K2C1B_HUMAN;sp|P04264|K2C1_HUMAN	1572	738.401	2		K22E_HUMAN;K2C1B_HUMAN;K2C1_HUMAN
121206_LG_3C	UP	FLEQQNQVLQTK	0	sp|P35908|K22E_HUMAN;sp|Q7Z794|K2C1B_HUMAN;sp|P04264|K2C1_HUMAN	1579.8	738.396	2		K22E_HUMAN;K2C1B_HUMAN;K2C1_HUMAN
121206_LG_3A	UP	AQYEEIAQR	0.015625	sp|P35908|K22E_HUMAN;sp|P19013|K2C4_HUMAN;sp|P02538|K2C6A_HUMAN;sp|P04259|K2C6B_HUMAN;sp|P48668|K2C6C_HUMAN	1432.8	554.276	2		K22E_HUMAN;K2C4_HUMAN;K2C6A_HUMAN;K2C6B_HUMAN;K2C6C_HUMAN
121206_LG_3B	UP	AQYEEIAQR	0.010582	sp|P35908|K22E_HUMAN;sp|P19013|K2C4_HUMAN;sp|P02538|K2C6A_HUMAN;sp|P04259|K2C6B_HUMAN;sp|P48668|K2C6C_HUMAN	1407	554.279	2		K22E_HUMAN;K2C4_HUMAN;K2C6A_HUMAN;K2C6B_HUMAN;K2C6C_HUMAN
121206_LG_3C	UP	AQYEEIAQR	0.00492611	sp|P35908|K22E_HUMAN;sp|P19013|K2C4_HUMAN;sp|P02538|K2C6A_HUMAN;sp|P04259|K2C6B_HUMAN;sp|P48668|K2C6C_HUMAN	1410.6	554.278	2		K22E_HUMAN;K2C4_HUMAN;K2C6A_HUMAN;K2C6B_HUMAN;K2C6C_HUMAN
121206_LG_3A	UP	NLDLDSIIAEVK	0.0253165	sp|P35908|K22E_HUMAN;sp|P13647|K2C5_HUMAN;sp|P02538|K2C6A_HUMAN;sp|P04259|K2C6B_HUMAN;sp|P48668|K2C6C_HUMAN;sp|O95678|K2C75_HUMAN;sp|Q5XKE5|K2C79_HUMAN	2037	665.361	2		K22E_HUMAN;K2C5_HUMAN;K2C6A_HUMAN;K2C6B_HUMAN;K2C6C_HUMAN;K2C75_HUMAN;K2C79_HUMAN
121206_LG_3C	UP	NLDLDSIIAEVK	0	sp|P35908|K22E_HUMAN;sp|P13647|K2C5_HUMAN;sp|P02538|K2C6A_HUMAN;sp|P04259|K2C6B_HUMAN;sp|P48668|K2C6C_HUMAN;sp|O95678|K2C75_HUMAN;sp|Q5XKE5|K2C79_HUMAN	2022.6	665.366	2		K22E_HUMAN;K2C5_HUMAN;K2C6A_HUMAN;K2C6B_HUMAN;K2C6C_HUMAN;K2C75_HUMAN;K2C79_HUMAN
121206_LG_3A	UP	SLVNLGGSK	0.0253165	sp|P04264|K2C1_HUMAN	1606.2	437.754	2		K2C1_HUMAN
121206_LG_3A	UP	AEAESLYQSK	0	sp|P04264|K2C1_HUMAN	1437	563.275	2		K2C1_HUMAN
121206_LG_3A	UP	QISNLQQSISDAEQR	0.015625	sp|P04264|K2C1_HUMAN	1642.8	572.949	3		K2C1_HUMAN
121206_LG_3A	UP	FVSTTYSGVTR	0	sp|P04264|K2C1_HUMAN	1528.8	609.311	2		K2C1_HUMAN
121206_LG_3A	UP	TNAENEFVTIK	0	sp|P04264|K2C1_HUMAN	1666.2	633.323	2		K2C1_HUMAN
121206_LG_3A	UP	SLDLDSIIAEVK	0	sp|P04264|K2C1_HUMAN	2040.6	651.861	2		K2C1_HUMAN
121206_LG_3A	UP	SKAEAESLYQSK	0	sp|P04264|K2C1_HUMAN	1386.6	670.835	2		K2C1_HUMAN
121206_LG_3A	UP	SLNNQFASFIDK	0	sp|P04264|K2C1_HUMAN	1855.8	692.348	2		K2C1_HUMAN
121206_LG_3A	UP	WELLQQVDTSTR	0	sp|P04264|K2C1_HUMAN	1845	738.378	2		K2C1_HUMAN
121206_LG_3A	UP	SGGGFSSGSAGIINYQR	0	sp|P04264|K2C1_HUMAN	1656.6	829.403	2		K2C1_HUMAN
121206_LG_3A	UP	QISNLQQSISDAEQR	0	sp|P04264|K2C1_HUMAN	1642.8	858.932	2		K2C1_HUMAN
121206_LG_3A	UP	FSSC(Carbamidomethyl)GGGGGSFGAGGGFGSR	0	sp|P04264|K2C1_HUMAN	1629	883.377	2		K2C1_HUMAN
121206_LG_3A	UP	GGGGGGYGSGGSSYGSGGGSYGSGGGGGGGR	0	sp|P04264|K2C1_HUMAN	1359	1192.48	2		K2C1_HUMAN
121206_LG_3B	UP	TLLEGEESR	0.010582	sp|P04264|K2C1_HUMAN	1470.6	517.262	2		K2C1_HUMAN
121206_LG_3B	UP	SLDLDSIIAEVK	0	sp|P04264|K2C1_HUMAN	2024.4	651.861	2		K2C1_HUMAN
121206_LG_3B	UP	SKAEAESLYQSK	0	sp|P04264|K2C1_HUMAN	1360.8	670.839	2		K2C1_HUMAN
121206_LG_3B	UP	SLNNQFASFIDK	0	sp|P04264|K2C1_HUMAN	1836.6	692.353	2		K2C1_HUMAN
121206_LG_3C	UP	AEAESLYQSK	0.00492611	sp|P04264|K2C1_HUMAN	1410.6	563.278	2		K2C1_HUMAN
121206_LG_3C	UP	SLDLDSIIAEVK	0	sp|P04264|K2C1_HUMAN	2028	651.865	2		K2C1_HUMAN
121206_LG_3C	UP	SKAEAESLYQSK	0	sp|P04264|K2C1_HUMAN	1364.4	670.842	2		K2C1_HUMAN
121206_LG_3C	UP	SLNNQFASFIDK	0	sp|P04264|K2C1_HUMAN	1840.2	692.353	2		K2C1_HUMAN
121206_LG_3A	UP	YEELQITAGR	0	sp|P04264|K2C1_HUMAN;sp|P04259|K2C6B_HUMAN	1660.8	590.3	2		K2C1_HUMAN;K2C6B_HUMAN
121206_LG_3B	UP	YEELQITAGR	0	sp|P04264|K2C1_HUMAN;sp|P04259|K2C6B_HUMAN	1593.6	590.31	2		K2C1_HUMAN;K2C6B_HUMAN
121206_LG_3C	UP	YEELQITAGR	0	sp|P04264|K2C1_HUMAN;sp|P04259|K2C6B_HUMAN	1597.2	590.307	2		K2C1_HUMAN;K2C6B_HUMAN
121206_LG_3A	UP	YEELQQTAGR	0	sp|P13647|K2C5_HUMAN	1410	597.789	2		K2C5_HUMAN
121206_LG_3C	UP	AIGGGLSSVGGGSSTIK	0	sp|P02538|K2C6A_HUMAN;sp|P48668|K2C6C_HUMAN	1589.4	724.393	2		K2C6A_HUMAN;K2C6C_HUMAN
121206_LG_3C	UP	FDDLMANIPLPEYTR	0.0246914	sp|Q9Y4C1|KDM3A_HUMAN	1812.6	897.928	2		KDM3A_HUMAN
121206_LG_3A	UP	(Acetyl)DIPISSR	0.0253165	sp|A6PVL3|KNCN_HUMAN	1410	415.236	2		KNCN_HUMAN
121206_LG_3C	UP	LGTWLPR	0.017316	sp|O89344|L_HENDV	1570.2	421.737	2		L_HENDV
121206_LG_3C	UP	LGTWLPR	0.0130435	sp|O89344|L_HENDV	1648.2	421.755	2		L_HENDV
121206_LG_3B	UP	(Acetyl)WTVPVVR	0.0461538	sp|Q9BYZ2|LDH6B_HUMAN	1415.4	449.746	2		LDH6B_HUMAN
121206_LG_3C	UP	ITPENLPQILLQLK	0.0210084	sp|P43243|MATR3_HUMAN	2154	810.482	2		MATR3_HUMAN
121206_LG_3A	UP	SSPSGASSPR	0	sp|O75592|MYCB2_HUMAN	1342.2	466.741	2		MYCB2_HUMAN
121206_LG_3B	UP	(Glu->pyro-Glu)ESLALSPR	0.0461538	sp|Q9BUA6|MYL10_HUMAN	1607.4	427.753	2		MYL10_HUMAN
121206_LG_3B	UP	VELDNMPLR	0.010582	sp|Q15233|NONO_HUMAN	1690.2	543.786	2		NONO_HUMAN
121206_LG_3B	UP	VELDNM(Oxidation)PLR(Label:13C(6))	0	sp|Q15233|NONO_HUMAN	1539	554.795	2		NONO_HUMAN
121206_LG_3B	UP	GIVEFSGK(Label:13C(6))PAAR(Label:13C(6))	0	sp|Q15233|NONO_HUMAN	1516.8	622.36	2		NONO_HUMAN
121206_LG_3C	UP	LFVGNLPPDITEEEMR(Label:13C(6))	0	sp|Q15233|NONO_HUMAN	1890.6	933.475	2		NONO_HUMAN
121206_LG_3B	UP	AVVIVDDR	0	sp|Q15233|NONO_HUMAN;sp|P23246|SFPQ_HUMAN	1511.4	443.75	2		NONO_HUMAN;SFPQ_HUMAN
121206_LG_3B	UP	AVVIVDDR(Label:13C(6))	0.010582	sp|Q15233|NONO_HUMAN;sp|P23246|SFPQ_HUMAN	1530.6	446.762	2		NONO_HUMAN;SFPQ_HUMAN
121206_LG_3C	UP	AVVIVDDR(Label:13C(6))	0	sp|Q15233|NONO_HUMAN;sp|P23246|SFPQ_HUMAN	1520.4	446.761	2		NONO_HUMAN;SFPQ_HUMAN
121206_LG_3B	UP	TVSLGAGAK(Label:13C(6))	0.0364583	sp|P06748|NPM_HUMAN	1401.6	405.243	2		NPM_HUMAN
121206_LG_3B	UP	M(Oxidation)SVQPTVSLGGFEITPPVVLR(Label:13C(6))	0	sp|P06748|NPM_HUMAN	2084.4	750.41	3		NPM_HUMAN
121206_LG_3B	UP	MSVQPTVSLGGFEITPPVVLR(Label:13C(6))	0	sp|P06748|NPM_HUMAN	2112.6	1117.13	2		NPM_HUMAN
121206_LG_3B	UP	M(Oxidation)SVQPTVSLGGFEITPPVVLR(Label:13C(6))	0	sp|P06748|NPM_HUMAN	2084.4	1125.12	2		NPM_HUMAN
121206_LG_3C	UP	MSVQPTVSLGGFEITPPVVLR(Label:13C(6))	0.0130435	sp|P06748|NPM_HUMAN	2122.2	745.075	3		NPM_HUMAN
121206_LG_3C	UP	MSVQPTVSLGGFEITPPVVLR	0	sp|P06748|NPM_HUMAN	2116.8	1114.11	2		NPM_HUMAN
121206_LG_3C	UP	MSVQPTVSLGGFEITPPVVLR(Label:13C(6))	0	sp|P06748|NPM_HUMAN	2116.8	1117.12	2		NPM_HUMAN
121206_LG_3B	UP	LELQGPR(Label:13C(6))	0.010582	sp|P19338|NUCL_HUMAN	1493.4	409.743	2		NUCL_HUMAN
121206_LG_3B	UP	NDLAVVDVR	0.010582	sp|P19338|NUCL_HUMAN	1626.6	500.776	2		NUCL_HUMAN
121206_LG_3B	UP	NDLAVVDVR(Label:13C(6))	0	sp|P19338|NUCL_HUMAN	1626.6	503.786	2		NUCL_HUMAN
121206_LG_3B	UP	SISLYYTGEK	0.010582	sp|P19338|NUCL_HUMAN	1644.6	580.799	2		NUCL_HUMAN
121206_LG_3B	UP	SISLYYTGEK(Label:13C(6))	0	sp|P19338|NUCL_HUMAN	1644.6	583.811	2		NUCL_HUMAN
121206_LG_3B	UP	VEGTEPTTAFNLFVGNLNFNK(Label:13C(6))	0.010582	sp|P19338|NUCL_HUMAN	2121	773.398	3		NUCL_HUMAN
121206_LG_3B	UP	GYAFIEFASFEDAK(Label:13C(6))	0.010582	sp|P19338|NUCL_HUMAN	2014.8	800.893	2		NUCL_HUMAN
121206_LG_3B	UP	FGYVDFESAEDLEK(Label:13C(6))	0	sp|P19338|NUCL_HUMAN	1840.8	827.892	2		NUCL_HUMAN
121206_LG_3B	UP	TLVLSNLSYSATEETLQEVFEK	0.00724638	sp|P19338|NUCL_HUMAN	2141.4	834.427	3		NUCL_HUMAN
121206_LG_3B	UP	VEGTEPTTAFNLFVGNLNFNK	0	sp|P19338|NUCL_HUMAN	2116.8	1156.59	2		NUCL_HUMAN
121206_LG_3B	UP	VEGTEPTTAFNLFVGNLNFNK(Label:13C(6))	0	sp|P19338|NUCL_HUMAN	2116.8	1159.6	2		NUCL_HUMAN
121206_LG_3B	UP	TLVLSNLSYSATEETLQEVFEK	0	sp|P19338|NUCL_HUMAN	2137.2	1251.15	2		NUCL_HUMAN
121206_LG_3B	UP	TLVLSNLSYSATEETLQEVFEK(Label:13C(6))	0	sp|P19338|NUCL_HUMAN	2137.2	1254.15	2		NUCL_HUMAN
121206_LG_3C	UP	TLVLSNLSYSATEETLQEVFEK(Label:13C(6))	0	sp|P19338|NUCL_HUMAN	2139.6	836.428	3		NUCL_HUMAN
121206_LG_3C	UP	VQGDWIRER	0.0130435	sp|Q01968|OCRL_HUMAN	1552.2	579.794	2		OCRL_HUMAN
121206_LG_3C	UP	QSPSPPPEEESR	0.0246914	sp|P27815|PDE4A_HUMAN	1260	670.302	2		PDE4A_HUMAN
121206_LG_3C	UP	R(Label:13C(6))TETM(Oxidation)VEK	0.0496183	sp|Q9ULL4|PLXB3_HUMAN	1419	508.257	2		PLXB3_HUMAN
121206_LG_3C	UP	EPVHGVFYDPSK(Label:13C(6))DLIAEIQK	0.0210084	sp|Q75002|POL_HV1ET	1987.2	1146.63	2		POL_HV1ET
121206_LG_3C	UP	EIFLSQPILLELEAPLK	0	sp|P62136|PP1A_HUMAN;sp|P62140|PP1B_HUMAN;sp|P36873|PP1G_HUMAN	2241.6	977.076	2		PP1A_HUMAN;PP1B_HUMAN;PP1G_HUMAN
121206_LG_3C	UP	EIFLSQPILLELEAPLK(Label:13C(6))	0	sp|P62136|PP1A_HUMAN;sp|P62140|PP1B_HUMAN;sp|P36873|PP1G_HUMAN	2241.6	980.082	2		PP1A_HUMAN;PP1B_HUMAN;PP1G_HUMAN
121206_LG_3B	UP	GQPIYIQFSNHK(Label:13C(6))	0	sp|P26599|PTBP1_HUMAN	1635	719.387	2		PTBP1_HUMAN
121206_LG_3C	UP	SDQVNGVLVLSLLDK(Label:13C(6))	0.0496183	sp|Q6NZI2|PTRF_HUMAN	2112.6	803.949	2		PTRF_HUMAN
121206_LG_3C	UP	DYFEQYGK(Label:13C(6))	0.00492611	sp|Q32P51|RA1L2_HUMAN;sp|P0C7M2|RA1L3_HUMAN;sp|P09651|ROA1_HUMAN	1561.8	528.247	2		RA1L2_HUMAN;RA1L3_HUMAN;ROA1_HUMAN
121206_LG_3C	UP	GFAFVTFDDHDSVDK	0	sp|Q32P51|RA1L2_HUMAN;sp|P0C7M2|RA1L3_HUMAN;sp|P09651|ROA1_HUMAN	1826.4	850.391	2		RA1L2_HUMAN;RA1L3_HUMAN;ROA1_HUMAN
121206_LG_3C	UP	GFAFVTFDDHDSVDK(Label:13C(6))	0	sp|Q32P51|RA1L2_HUMAN;sp|P0C7M2|RA1L3_HUMAN;sp|P09651|ROA1_HUMAN	1826.4	853.403	2		RA1L2_HUMAN;RA1L3_HUMAN;ROA1_HUMAN
121206_LG_3C	UP	LFIGGLSFETTDESLR	0	sp|Q32P51|RA1L2_HUMAN;sp|P0C7M2|RA1L3_HUMAN;sp|P09651|ROA1_HUMAN	2004.6	892.96	2		RA1L2_HUMAN;RA1L3_HUMAN;ROA1_HUMAN
121206_LG_3C	UP	LFIGGLSFETTDESLR(Label:13C(6))	0	sp|Q32P51|RA1L2_HUMAN;sp|P0C7M2|RA1L3_HUMAN;sp|P09651|ROA1_HUMAN	2004.6	895.971	2		RA1L2_HUMAN;RA1L3_HUMAN;ROA1_HUMAN
121206_LG_3C	UP	VPELFANR	0.0130435	sp|P18754|RCC1_HUMAN	1698.6	473.262	2		RCC1_HUMAN
121206_LG_3C	UP	VPELFANR(Label:13C(6))	0.00938967	sp|P18754|RCC1_HUMAN	1698.6	476.279	2		RCC1_HUMAN
121206_LG_3C	UP	SSGPYGGGGQYFAK(Label:13C(6))PR(Label:13C(6))	0	sp|P09651|ROA1_HUMAN	1483.8	547.611	3		ROA1_HUMAN
121206_LG_3C	UP	GGNFGFGDSR	0	sp|P22626|ROA2_HUMAN	1566	507.227	2		ROA2_HUMAN
121206_LG_3C	UP	GGNFGFGDSR(Label:13C(6))	0	sp|P22626|ROA2_HUMAN	1566	510.238	2		ROA2_HUMAN
121206_LG_3C	UP	TLETVPLER(Label:13C(6))	0	sp|P22626|ROA2_HUMAN	1620.6	532.308	2		ROA2_HUMAN
121206_LG_3C	UP	(Gln->pyro-Glu)QEM(Oxidation)QEVQSSR	0	sp|P22626|ROA2_HUMAN	1305	610.771	2		ROA2_HUMAN
121206_LG_3C	UP	(Gln->pyro-Glu)QEM(Oxidation)QEVQSSR(Label:13C(6))	0	sp|P22626|ROA2_HUMAN	1305	613.779	2		ROA2_HUMAN
121206_LG_3C	UP	GGGGNFGPGPGSNFR	0	sp|P22626|ROA2_HUMAN	1542.6	689.324	2		ROA2_HUMAN
121206_LG_3C	UP	LFIGGLSFETTEESLR	0	sp|P22626|ROA2_HUMAN	2018.4	899.972	2		ROA2_HUMAN
121206_LG_3C	UP	YGKIETIEVMEDR	0	sp|P51991|ROA3_HUMAN	1644	528.266	3		ROA3_HUMAN
121206_LG_3C	UP	IETIEVMEDR	0	sp|P51991|ROA3_HUMAN	1671.6	617.808	2		ROA3_HUMAN
121206_LG_3C	UP	IETIEVMEDR(Label:13C(6))	0	sp|P51991|ROA3_HUMAN	1675.8	620.817	2		ROA3_HUMAN
121206_LG_3C	UP	IETIEVM(Oxidation)EDR	0	sp|P51991|ROA3_HUMAN	1528.8	625.805	2		ROA3_HUMAN
121206_LG_3C	UP	IETIEVM(Oxidation)EDR(Label:13C(6))	0	sp|P51991|ROA3_HUMAN	1528.8	628.817	2		ROA3_HUMAN
121206_LG_3C	UP	IFVGGIK(Label:13C(6))EDTEEYNLR(Label:13C(6))	0	sp|P51991|ROA3_HUMAN	1685.4	632.339	3		ROA3_HUMAN
121206_LG_3C	UP	GFAFVTFDDHDTVDK(Label:13C(6))IVVQK(Label:13C(6))	0	sp|P51991|ROA3_HUMAN	1849.8	765.066	3		ROA3_HUMAN
121206_LG_3C	UP	ALESSIAPIVIFASNR(Label:13C(6))	0	sp|Q9Y265|RUVB1_HUMAN	2050.2	847.466	2		RUVB1_HUMAN
121206_LG_3C	UP	FLPARGSSSVILEK(Label:13C(6))	0.0496183	sp|Q8IVG5|SAM9L_HUMAN	1720.8	755.404	2		SAM9L_HUMAN
121206_LG_3C	UP	APPPAVAAR(Label:13C(6))	0.0496183	sp|Q6SPF0|SAMD1_HUMAN	1945.8	428.256	2		SAMD1_HUMAN
121206_LG_3C	UP	VNIIPIIAK(Label:13C(6))	0.00938967	sp|Q9NVA2|SEP11_HUMAN;sp|Q14141|SEPT6_HUMAN;sp|Q92599|SEPT8_HUMAN	1899	493.835	2		SEP11_HUMAN;SEPT6_HUMAN;SEPT8_HUMAN
121206_LG_3C	UP	TIISYIDEQFER(Label:13C(6))	0.0323887	sp|Q15019|SEPT2_HUMAN	1977.6	760.391	2		SEPT2_HUMAN
121206_LG_3C	UP	DQAVENILVSPVVVASSLGLVSLGGK	0	sp|P50454|SERPH_HUMAN	2355	851.147	3		SERPH_HUMAN
121206_LG_3A	UP	DYIVVGSDSGR(Label:13C(6))	0.0253165	sp|Q15393|SF3B3_HUMAN	1578.6	587.298	2		SF3B3_HUMAN
121206_LG_3A	UP	FLAVGLVDNTVR	0	sp|Q15393|SF3B3_HUMAN	1890.6	652.368	2		SF3B3_HUMAN
121206_LG_3A	UP	FLAVGLVDNTVR(Label:13C(6))	0	sp|Q15393|SF3B3_HUMAN	1890.6	655.376	2		SF3B3_HUMAN
121206_LG_3A	UP	TVLDPVTGDLSDTR	0	sp|Q15393|SF3B3_HUMAN	1738.2	744.88	2		SF3B3_HUMAN
121206_LG_3A	UP	TVLDPVTGDLSDTR(Label:13C(6))	0	sp|Q15393|SF3B3_HUMAN	1734	747.89	2		SF3B3_HUMAN
121206_LG_3B	UP	FATHAAALSVR	0	sp|P23246|SFPQ_HUMAN	1489.2	572.317	2		SFPQ_HUMAN
121206_LG_3B	UP	FATHAAALSVR(Label:13C(6))	0	sp|P23246|SFPQ_HUMAN	1489.2	575.329	2		SFPQ_HUMAN
121206_LG_3B	UP	YGEPGEVFINK	0.010582	sp|P23246|SFPQ_HUMAN	1648.8	626.823	2		SFPQ_HUMAN
121206_LG_3B	UP	YGEPGEVFINK(Label:13C(6))	0	sp|P23246|SFPQ_HUMAN	1648.8	629.832	2		SFPQ_HUMAN
121206_LG_3C	UP	FATHAAALSVR(Label:13C(6))	0.00938967	sp|P23246|SFPQ_HUMAN	1501.2	575.323	2		SFPQ_HUMAN
121206_LG_3C	UP	LFVGNLPADITEDEFK(Label:13C(6))R(Label:13C(6))	0	sp|P23246|SFPQ_HUMAN	1885.8	659.352	3		SFPQ_HUMAN
121206_LG_3C	UP	LFVGNLPADITEDEFK(Label:13C(6))	0	sp|P23246|SFPQ_HUMAN	1973.4	907.471	2		SFPQ_HUMAN
121206_LG_3C	UP	NC(Carbamidomethyl)AEPIK(Label:13C(6))	0.0246914	sp|Q4LDE5|SVEP1_HUMAN	1387.8	419.209	2		SVEP1_HUMAN
121206_LG_3C	UP	TSDLIVLGLPWK	0	sp|Q13148|TADBP_HUMAN	2108.4	671.39	2		TADBP_HUMAN
121206_LG_3C	UP	TSDLIVLGLPWK(Label:13C(6))	0	sp|Q13148|TADBP_HUMAN	2108.4	674.398	2		TADBP_HUMAN
121206_LG_3C	UP	DSSLCVSGETLAAGTSSPKTEGK	0.0130435	sp|P82094|TMF1_HUMAN	1767.6	742.378	3		TMF1_HUMAN
121206_LG_3C	UP	(Glu->pyro-Glu)ESELPADLEM(Oxidation)VEK	0.0130435	sp|Q8IWV8|UBR2_HUMAN	1881.6	744.381	2		UBR2_HUMAN
121206_LG_3C	UP	VVTYGM(Oxidation)ANLLTGPK	0.00938967	sp|Q99536|VAT1_HUMAN	1881.6	740.402	2		VAT1_HUMAN
121206_LG_3C	UP	FIPYKIVVPC(Carbamidomethyl)CFCDSK(Label:13C(6))	0.0210084	sp|P36820|VE7_HPV15	1912.8	963.52	2		VE7_HPV15
121206_LG_3B	UP	LTIGSNLSIR	0.010582	sp|P13010|XRCC5_HUMAN	1726.8	537.319	2		XRCC5_HUMAN
121206_LG_3B	UP	LTIGSNLSIR(Label:13C(6))	0	sp|P13010|XRCC5_HUMAN	1726.8	540.327	2		XRCC5_HUMAN
121206_LG_3C	UP	CHGYTPPDPESLR	0.0130435	sp|Q9ULM3|YETS2_HUMAN	1309.2	491.555	3		YETS2_HUMAN
121206_LG_3C	UP	GVHVPPPLHPAPAR	0.0496183	sp|P0CG31|Z286B_HUMAN	1296	482.604	3		Z286B_HUMAN
121206_LG_3C	UP	STDSEPDKDR	0.0474308	sp|P31629|ZEP2_HUMAN	1282.2	575.242	2		ZEP2_HUMAN

## Sheet: Probe
Peptide list: Nuclear phospho protein fraction					C(Carbamidomethyl) - carbamidomethylated cystein
					M(Oxidation) - oxidated methionine
Probe					R/K - none-labeled arginine/lysine (light peptide)
					R/K(Label:13C(6)) - stable isotpe labeled arginine/lysine (heavy peptide)
CONSENSUS and PEPTIDE pairs
Fraction	Type	Sequence	Score	ProtID	RT	RT con	m/z	m/z con	Charge	Width	Ratio intensity_0:intensity_1
121206_LG_4A	CP	TPVEEVPAAIAPFQGR	0	sp|Q15393|SF3B3_HUMAN	1830	1839.4	841.446	841.415	2	6	0.729931
121206_LG_4A	CP	TPVEEVPAAIAPFQGR(Label:13C(6))	0	sp|Q15393|SF3B3_HUMAN	1830	1839.4	844.456	841.415	2	6	0.729931
121206_LG_4A	CP	TPVEEVPAAIAPFQGR	0	sp|Q15393|SF3B3_HUMAN	1830	1833.42	841.446	841.4	2	6	0.760918
121206_LG_4A	CP	TPVEEVPAAIAPFQGR(Label:13C(6))	0	sp|Q15393|SF3B3_HUMAN	1830	1833.42	844.456	841.4	2	6	0.760918
121206_LG_4A	CP	FLAVGLVDNTVR(Label:13C(6))	0	sp|Q15393|SF3B3_HUMAN	1885.2	1887.48	655.38	652.334	2	6	0.764757
121206_LG_4A	CP	VIVSDVQESFIWVR(Label:13C(6))	0	sp|Q15393|SF3B3_HUMAN	2003.4	2005.41	841.965	838.903	2	6	0.769622
121206_LG_4A	CP	LASYLDKVR	0.0126582	sp|P13645|K1C10_HUMAN;sp|Q99456|K1C12_HUMAN;sp|P02533|K1C14_HUMAN;sp|P19012|K1C15_HUMAN;sp|P08779|K1C16_HUMAN;sp|Q04695|K1C17_HUMAN;sp|P08727|K1C19_HUMAN	1547.4	1556.97	532.801	529.776	2	6	0.775126
121206_LG_4A	CP	AIEPPPLDAVIEAEHTLR(Label:13C(6))	0	sp|Q08211|DHX9_HUMAN	1992	1996.37	659.689	657.646	3	6	0.782552
121206_LG_4A	CP	AIEPPPLDAVIEAEHTLR(Label:13C(6))	0.0126582	sp|Q08211|DHX9_HUMAN	1996.8	1996.37	659.692	657.646	3	6	0.782552
121206_LG_4A	CP	FLAVGLVDNTVR(Label:13C(6))	0	sp|Q15393|SF3B3_HUMAN	1885.2	1894.67	655.38	652.335	2	6	0.783667
121206_LG_4A	CP	TVLDPVTGDLSDTR	0	sp|Q15393|SF3B3_HUMAN	1730.4	1730.87	744.879	744.835	2	6	0.795762
121206_LG_4A	CP	TVLDPVTGDLSDTR(Label:13C(6))	0	sp|Q15393|SF3B3_HUMAN	1730.4	1730.87	747.89	744.835	2	6	0.795762
121206_LG_4A	CP	IVPGQFLAVDPK(Label:13C(6))	0.0126582	sp|Q15393|SF3B3_HUMAN	1848	1849.57	645.378	642.335	2	6	0.816029
121206_LG_4A	CP	QQEIVVSR(Label:13C(6))	0.0212766	sp|Q15393|SF3B3_HUMAN	1447.2	1448.76	482.776	479.742	2	6	0.836102
121206_LG_4A	CP	TLLEGEESR	0.0126582	sp|P04264|K2C1_HUMAN	1497	1496.78	517.262	517.23	2	12	0.879481
121206_LG_4A	CP	QPAIISQLDPVNER	0	sp|Q08211|DHX9_HUMAN	1803.6	1800.89	790.418	790.367	2	6	0.88226
121206_LG_4A	CP	QPAIISQLDPVNER(Label:13C(6))	0.0212766	sp|Q08211|DHX9_HUMAN	1803.6	1800.89	793.431	790.367	2	6	0.88226
121206_LG_4A	CP	FATHAAALSVR(Label:13C(6))	0.0212766	sp|P23246|SFPQ_HUMAN	1519.8	1522.29	575.319	572.276	2	6	0.892769
121206_LG_4A	CP	R(Label:13C(6))ISAVSVAER(Label:13C(6))	0.0212766	sp|Q08211|DHX9_HUMAN	1441.8	1441.93	550.332	544.279	2	12	0.91673
121206_LG_4A	CP	AGNGQWASVIR(Label:13C(6))	0.0212766	sp|Q15393|SF3B3_HUMAN	1712.4	1712.6	583.306	580.263	2	6	0.968761
121206_LG_4A	CP	VLAGETLSVNDPPDVLDR	0.0126582	sp|Q12906|ILF3_HUMAN	1807.8	1807.58	955.495	955.447	2	6	1.0206
121206_LG_4A	CP	VLAGETLSVNDPPDVLDR(Label:13C(6))	0.0126582	sp|Q12906|ILF3_HUMAN	1807.8	1807.58	958.507	955.447	2	6	1.0206
121206_LG_4A	CP	LAQFEPSQR(Label:13C(6))	0.0212766	sp|Q08211|DHX9_HUMAN	1502.4	1496.78	541.284	541.248	2	6	1.11222
121206_LG_4A	CP	ALEESNYELEGK	0	sp|P13645|K1C10_HUMAN	1537.8	1544.87	691.33	691.286	2	12	1.13801
121206_LG_4A	CP	TNAENEFVTIKK	0	sp|P04264|K2C1_HUMAN	1543.2	1544.87	697.369	691.286	2	12	1.13801
121206_LG_4A	CP	TITLEVEPSDTIENVK	0	sp|P62987|RL40_HUMAN;sp|P62979|RS27A_HUMAN;sp|P0CG47|UBB_HUMAN;sp|P0CG48|UBC_HUMAN	1787.4	1788.09	894.467	894.417	2	6	1.15549
121206_LG_4A	CP	TITLEVEPSDTIENVK(Label:13C(6))	0	sp|P62987|RL40_HUMAN;sp|P62979|RS27A_HUMAN;sp|P0CG47|UBB_HUMAN;sp|P0CG48|UBC_HUMAN	1787.4	1788.09	897.477	894.417	2	6	1.15549
121206_LG_4A	CP	LAQFEPSQR(Label:13C(6))	0.0212766	sp|Q08211|DHX9_HUMAN	1502.4	1503.81	541.284	541.253	2	6	2.04373
121206_LG_4A	CP	TLLEGEESR	0.0126582	sp|P04264|K2C1_HUMAN	1497	1503.79	517.262	517.224	2	12	2.18875
121206_LG_4A	CP	KVPQVSTPTLVEVSR	0	sp|P02768|ALBU_HUMAN	1675.2	1679.2	547.306	547.269	3	6	5.34747
121206_LG_4A	CP	VDNDENEHQLSLR	0.0126582	sp|P06748|NPM_HUMAN	1469.4	1469.35	523.576	523.542	3	6	6.50678
121206_LG_4A	CP	ALEESNYELEGK	0	sp|P13645|K1C10_HUMAN	1533.6	1537.94	691.33	691.28	2	12	8.71647
121206_LG_4A	CP	ALEESNYELEGK	0	sp|P13645|K1C10_HUMAN	1537.8	1537.94	691.33	691.28	2	12	8.71647
121206_LG_4A	CP	TNAENEFVTIKK	0	sp|P04264|K2C1_HUMAN	1543.2	1537.94	697.369	691.28	2	12	8.71647
121206_LG_4B	CP	TGYTLDVTTGQR	0	sp|O60506|HNRPQ_HUMAN;sp|O43390|HNRPR_HUMAN	1578	1575.82	656.337	653.297	2	6	0.277106
121206_LG_4B	CP	AQYEEIAQR	0	sp|P35908|K22E_HUMAN;sp|P19013|K2C4_HUMAN;sp|P02538|K2C6A_HUMAN;sp|P04259|K2C6B_HUMAN;sp|P48668|K2C6C_HUMAN	1404	1409.11	554.278	551.252	2	6	0.420804
121206_LG_4B	CP	SQYEQLAEQNR	0	sp|P13645|K1C10_HUMAN	1409.4	1408.23	683.336	680.294	2	6	0.496874
121206_LG_4B	CP	EK(Label:13C(6))PYFPIPEEYTFIQNVPLEDR(Label:13C(6))	0	sp|Q00839|HNRPU_HUMAN	1989	1991.41	912.807	908.732	3	12	0.63206
121206_LG_4B	CP	EKPYFPIPEEYTFIQNVPLEDR	0	sp|Q00839|HNRPU_HUMAN	1989	1991.41	908.792	908.732	3	12	0.63206
121206_LG_4B	CP	VFLWGSFR(Label:13C(6))	0.0458716	sp|P18754|RCC1_HUMAN	1979.4	1988.23	509.285	506.242	2	6	0.663513
121206_LG_4B	CP	VTEGLVDVILYHQPDDK(Label:13C(6))	0	sp|O43390|HNRPR_HUMAN	1897.2	1896.65	649.675	647.625	3	6	0.675511
121206_LG_4B	CP	SMVPVQVQLDVPVVK(Label:13C(6))	0	sp|P18754|RCC1_HUMAN	1924.8	1924.74	822.476	819.422	2	6	0.677701
121206_LG_4B	CP	VVQVSAGDSHTAALTDDGR(Label:13C(6))	0	sp|P18754|RCC1_HUMAN	1454.4	1457.47	635.65	633.606	3	6	0.690577
121206_LG_4B	CP	VDNDENEHQLSLR(Label:13C(6))	0	sp|P06748|NPM_HUMAN	1436.4	1437.39	525.588	523.551	3	6	0.702803
121206_LG_4B	CP	DLYEDELVPLFEK	0	sp|O43390|HNRPR_HUMAN	2040	2048.49	805.409	805.358	2	6	0.709712
121206_LG_4B	CP	DLYEDELVPLFEK(Label:13C(6))	0	sp|O43390|HNRPR_HUMAN	2040	2048.49	808.419	805.358	2	6	0.709712
121206_LG_4B	CP	STAYEDYYYHPPPR(Label:13C(6))	0.00995025	sp|O43390|HNRPR_HUMAN	1518.6	1520.87	588.941	586.899	3	6	0.721382
121206_LG_4B	CP	LFVGNLPADITEDEFK(Label:13C(6))R(Label:13C(6))	0	sp|P23246|SFPQ_HUMAN	1875	1877.62	659.354	655.298	3	12	0.727182
121206_LG_4B	CP	LFVGNLPADITEDEFKR	0	sp|P23246|SFPQ_HUMAN	1875	1877.62	655.34	655.298	3	12	0.727182
121206_LG_4B	CP	M(Oxidation)SVQPTVSLGGFEITPPVVLR(Label:13C(6))	0	sp|P06748|NPM_HUMAN	2086.8	2085.33	1125.14	1122.04	2	6	0.729938
121206_LG_4B	CP	LIDFLESGK(Label:13C(6))	0.00995025	sp|Q92841|DDX17_HUMAN	1834.2	1835.8	514.288	511.25	2	6	0.734341
121206_LG_4B	CP	M(Oxidation)SVQPTVSLGGFEITPPVVLR(Label:13C(6))	0.00995025	sp|P06748|NPM_HUMAN	2086.8	2084.57	750.414	748.355	3	6	0.736044
121206_LG_4B	CP	VPTWGPLR(Label:13C(6))	0.0379147	sp|Q12906|ILF3_HUMAN	1746.6	1756.44	466.273	463.234	2	6	0.755914
121206_LG_4B	CP	FATHAAALSVR	0	sp|P23246|SFPQ_HUMAN	1486.2	1490.99	572.321	572.28	2	6	0.756103
121206_LG_4B	CP	FATHAAALSVR(Label:13C(6))	0	sp|P23246|SFPQ_HUMAN	1486.2	1490.99	575.332	572.28	2	6	0.756103
121206_LG_4B	CP	NLATTVTEEILEK(Label:13C(6))	0	sp|O43390|HNRPR_HUMAN	1957.8	1969.65	733.909	730.852	2	6	0.756185
121206_LG_4B	CP	LFVGNLPADITEDEFK(Label:13C(6))	0	sp|P23246|SFPQ_HUMAN	1962	1964.77	907.475	904.413	2	6	0.757195
121206_LG_4B	CP	LFVGNLPADITEDEFK	0	sp|P23246|SFPQ_HUMAN	1965.6	1964.77	904.47	904.413	2	6	0.757195
121206_LG_4B	CP	ENILEEFSK(Label:13C(6))	0.00995025	sp|O43390|HNRPR_HUMAN	1848	1846.79	557.792	554.75	2	6	0.777043
121206_LG_4B	CP	LM(Oxidation)M(Oxidation)DPLSGQNR(Label:13C(6))	0	sp|O43390|HNRPR_HUMAN	1450.2	1452.97	650.318	647.273	2	6	0.777992
121206_LG_4B	CP	VFNVFC(Carbamidomethyl)LYGNVEK	0.00584795	sp|P14866|HNRPL_HUMAN	2034.6	2031.92	794.908	794.856	2	6	0.78721
121206_LG_4B	CP	TEADAEKTFEEK	0	sp|P19338|NUCL_HUMAN	1372.2	1377.33	699.333	699.282	2	12	0.795315
121206_LG_4B	CP	TEADAEK(Label:13C(6))TFEEK(Label:13C(6))	0	sp|P19338|NUCL_HUMAN	1376.4	1377.33	705.352	699.282	2	12	0.795315
121206_LG_4B	CP	LFVGNLPPDITEEEMR	0	sp|Q15233|NONO_HUMAN	1883.4	1892.6	930.472	930.414	2	6	0.79858
121206_LG_4B	CP	VAVFFGGLSIK	0	sp|Q13838|UAP56_HUMAN	1998.6	2001.55	569.336	569.299	2	6	0.81568
121206_LG_4B	CP	VAVFFGGLSIK(Label:13C(6))	0	sp|Q13838|UAP56_HUMAN	1998.6	2001.55	572.348	569.299	2	6	0.81568
121206_LG_4B	CP	FGQGGAGPVGGQGPR(Label:13C(6))	0	sp|P23246|SFPQ_HUMAN	1422.6	1427.75	674.35	671.3	2	6	0.816348
121206_LG_4B	CP	ILVATNLFGR	0	sp|O00148|DDX39_HUMAN;sp|Q13838|UAP56_HUMAN	1893	1899.16	552.33	552.293	2	6	0.839178
121206_LG_4B	CP	ILVATNLFGR(Label:13C(6))	0	sp|O00148|DDX39_HUMAN;sp|Q13838|UAP56_HUMAN	1893	1899.16	555.342	552.293	2	6	0.839178
121206_LG_4B	CP	MC(Carbamidomethyl)LFAGFQR(Label:13C(6))	0	sp|Q00839|HNRPU_HUMAN	1883.4	1891.11	568.282	565.285	2	6	0.846855
121206_LG_4B	CP	TTNFAGILSQGLR(Label:13C(6))	0	sp|P09874|PARP1_HUMAN	1920.6	1927.47	692.387	689.338	2	6	0.847358
121206_LG_4B	CP	TLFPLIEAK(Label:13C(6))	0.00584795	sp|P13010|XRCC5_HUMAN	1948.2	1950.61	519.316	516.277	2	6	0.854371
121206_LG_4B	CP	GYAFITFC(Carbamidomethyl)GK	0.00995025	sp|O43390|HNRPR_HUMAN	1838.4	1828.72	582.295	579.289	2	6	0.861726
121206_LG_4B	CP	IITITGTQDQIQNAQYLLQNSVK(Label:13C(6))	0	sp|P61978|HNRPK_HUMAN	1938.6	1942.04	865.807	863.747	3	6	0.862405
121206_LG_4B	CP	IITITGTQDQIQNAQYLLQNSVK(Label:13C(6))	0	sp|P61978|HNRPK_HUMAN	1944	1942.04	865.81	863.747	3	6	0.862405
121206_LG_4B	CP	LLIHQSLAGGIIGVK(Label:13C(6))	0	sp|P61978|HNRPK_HUMAN	1792.8	1798.77	762.986	759.928	2	6	0.880183
121206_LG_4B	CP	DSLIFLVDASK(Label:13C(6))	0	sp|P12956|XRCC6_HUMAN	1962	1962.82	607.341	604.297	2	6	0.895168
121206_LG_4B	CP	VTQDELKEVFEDAAEIR	0	sp|P19338|NUCL_HUMAN	1906.8	1908.55	664.667	664.627	3	12	0.896496
121206_LG_4B	CP	GFGFVDFNSEEDAK(Label:13C(6))	0	sp|P19338|NUCL_HUMAN	1852.2	1859.47	784.363	781.302	2	6	0.896769
121206_LG_4B	CP	GFGFVDFNSEEDAK	0	sp|P19338|NUCL_HUMAN	1856.4	1859.47	781.351	781.302	2	6	0.896769
121206_LG_4B	CP	IAIPGLAGAGNSVLLVSNLNPER(Label:13C(6))	0	sp|P26599|PTBP1_HUMAN	2063.4	2066.99	761.105	759.047	3	6	0.900685
121206_LG_4B	CP	IAIPGLAGAGNSVLLVSNLNPER(Label:13C(6))	0	sp|P26599|PTBP1_HUMAN	2068.8	2066.99	761.103	759.047	3	6	0.900685
121206_LG_4B	CP	IILDLISESPIK	0	sp|P61978|HNRPK_HUMAN	2012.4	2021.66	670.908	670.86	2	6	0.907246
121206_LG_4B	CP	IILDLISESPIK(Label:13C(6))	0	sp|P61978|HNRPK_HUMAN	2012.4	2021.66	673.92	670.86	2	6	0.907246
121206_LG_4B	CP	GDGPIC(Carbamidomethyl)LVLAPTR(Label:13C(6))	0	sp|Q92841|DDX17_HUMAN;sp|P17844|DDX5_HUMAN	1879.2	1875.22	687.879	684.828	2	6	0.916877
121206_LG_4B	CP	K(Label:13C(6))LPIDVTEGEVISLGLPFGK(Label:13C(6))	0	sp|P26599|PTBP1_HUMAN	2059.2	2063.62	708.75	704.691	3	12	0.917645
121206_LG_4B	CP	IAIPGLAGAGNSVLLVSNLNPER(Label:13C(6))	0	sp|P26599|PTBP1_HUMAN	2063.4	2066.02	1141.16	1138.08	2	6	0.918378
121206_LG_4B	CP	TDYNASVSVPDSSGPER(Label:13C(6))	0	sp|P61978|HNRPK_HUMAN	1495.8	1496.97	893.924	890.846	2	6	0.921575
121206_LG_4B	CP	TDYNASVSVPDSSGPER	0	sp|P61978|HNRPK_HUMAN	1500	1496.97	890.913	890.846	2	6	0.921575
121206_LG_4B	CP	LLIHQSLAGGIIGVK(Label:13C(6))	0	sp|P61978|HNRPK_HUMAN	1792.8	1795.9	508.987	506.946	3	6	0.9339
121206_LG_4B	CP	LYM(Oxidation)ANAGDSRAILVR	0.00995025	sp|Q96MI6|PPM1M_HUMAN	1828.8	1818.81	833.442	830.396	2	6	0.937865
121206_LG_4B	CP	QGTEIDGR(Label:13C(6))	0	sp|P19338|NUCL_HUMAN	1272	1278.6	441.223	438.187	2	6	0.93961
121206_LG_4B	CP	SEAVVEYVFSGSR	0.00995025	sp|Q7KZF4|SND1_HUMAN	1810.8	1806.63	715.357	715.308	2	6	0.951689
121206_LG_4B	CP	GSDFDC(Carbamidomethyl)ELR(Label:13C(6))	0	sp|P61978|HNRPK_HUMAN	1522.8	1529.38	552.749	549.7	2	6	0.962124
121206_LG_4B	CP	VFSATLGLVDIVK	0	sp|P09874|PARP1_HUMAN	2026.2	2027.7	681.405	681.361	2	6	0.965524
121206_LG_4B	CP	VFSATLGLVDIVK(Label:13C(6))	0	sp|P09874|PARP1_HUMAN	2026.2	2027.7	684.414	681.361	2	6	0.965524
121206_LG_4B	CP	GVTFLFPIQAK(Label:13C(6))	0.00995025	sp|Q9NR30|DDX21_HUMAN	2016.6	2019.94	613.863	610.816	2	6	0.967284
121206_LG_4B	CP	EGQEDQGLTK(Label:13C(6))	0	sp|P26599|PTBP1_HUMAN;sp|O95758|ROD1_HUMAN	1280.4	1289.97	555.773	552.729	2	6	0.968367
121206_LG_4B	CP	APILIATDVASR	0	sp|Q92841|DDX17_HUMAN;sp|P17844|DDX5_HUMAN	1742.4	1746.04	613.856	613.815	2	6	0.975834
121206_LG_4B	CP	APILIATDVASR(Label:13C(6))	0	sp|Q92841|DDX17_HUMAN;sp|P17844|DDX5_HUMAN	1742.4	1746.04	616.87	613.815	2	6	0.975834
121206_LG_4B	CP	TFSFAIPLIEK	0.00995025	sp|Q9NR30|DDX21_HUMAN	2082.6	2083.42	633.36	633.318	2	6	0.987602
121206_LG_4B	CP	TFSFAIPLIEK(Label:13C(6))	0	sp|Q9NR30|DDX21_HUMAN	2082.6	2083.42	636.372	633.318	2	6	0.987602
121206_LG_4B	CP	DTQSGSLLFIGR(Label:13C(6))	0	sp|P50454|SERPH_HUMAN	1865.4	1863.17	650.351	647.305	2	6	0.989987
121206_LG_4B	CP	AIFLADGNVFTTGFSR	0	sp|Q9ULV4|COR1C_HUMAN	2007	2007.89	858.447	858.39	2	6	0.993686
121206_LG_4B	CP	AIFLADGNVFTTGFSR(Label:13C(6))	0	sp|Q9ULV4|COR1C_HUMAN	2007	2007.89	861.456	858.39	2	6	0.993686
121206_LG_4B	CP	LIDFLEC(Carbamidomethyl)GK(Label:13C(6))	0	sp|P17844|DDX5_HUMAN	1842.6	1843.43	550.794	547.754	2	6	1.03783
121206_LG_4B	CP	AFITNIPFDVK(Label:13C(6))	0	sp|P52272|HNRPM_HUMAN	1944	1943.78	635.862	632.811	2	6	1.06303
121206_LG_4B	CP	VFNVFC(Carbamidomethyl)LYGNVEK(Label:13C(6))	0	sp|P14866|HNRPL_HUMAN	2016.6	2006.9	797.908	797.837	2	6	1.0973
121206_LG_4B	CP	STGEAFVQFASQEIAEK(Label:13C(6))	0	sp|P31943|HNRH1_HUMAN;sp|P55795|HNRH2_HUMAN	1865.4	1868.59	924.468	921.407	2	6	1.12152
121206_LG_4B	CP	ATENDIYNFFSPLNPVR	0	sp|P31943|HNRH1_HUMAN;sp|P52597|HNRPF_HUMAN	2077.2	2080.87	999	998.939	2	6	1.14049
121206_LG_4B	CP	ATENDIYNFFSPLNPVR(Label:13C(6))	0	sp|P31943|HNRH1_HUMAN;sp|P52597|HNRPF_HUMAN	2077.2	2080.87	1002.01	998.939	2	6	1.14049
121206_LG_4B	CP	ITGEAFVQFASQELAEK	0	sp|P52597|HNRPF_HUMAN	1984.8	1984.94	934.486	934.416	2	6	1.2641
121206_LG_4B	CP	VETGVLKPGMVVTFAPVNVTTEVK	0	sp|P68104|EF1A1_HUMAN;sp|Q5VTE0|EF1A3_HUMAN	1916.4	1916.36	839.124	839.081	3	12	1.3711
121206_LG_4B	CP	TGYTLDVTTGQR(Label:13C(6))	0	sp|O60506|HNRPQ_HUMAN;sp|O43390|HNRPR_HUMAN	1573.8	1577.99	659.344	659.303	2	6	3.29593
121206_LG_4B	CP	VTMQNLNDR	0	sp|P13645|K1C10_HUMAN;sp|P02533|K1C14_HUMAN;sp|P08779|K1C16_HUMAN;sp|Q7Z3Z0|K1C25_HUMAN;sp|Q7Z3Y9|K1C26_HUMAN;sp|Q7Z3Y8|K1C27_HUMAN;sp|Q7Z3Y7|K1C28_HUMAN	1431	1435.32	545.775	545.738	2	6	3.49574
121206_LG_4C	CP	YEELQVTVGR	0	sp|P35908|K22E_HUMAN	1617.6	1624.9	597.319	594.272	2	6	0.191069
121206_LG_4C	CP	SLYYYIQQDTK	0	sp|P07355|ANXA2_HUMAN;sp|A6NMY6|AXA2L_HUMAN	1722.6	1724.51	711.356	708.318	2	6	0.194988
121206_LG_4C	CP	LASYLDKVR	0.0052356	sp|P13645|K1C10_HUMAN;sp|Q99456|K1C12_HUMAN;sp|P02533|K1C14_HUMAN;sp|P19012|K1C15_HUMAN;sp|P08779|K1C16_HUMAN;sp|Q04695|K1C17_HUMAN;sp|P08727|K1C19_HUMAN	1525.8	1534.58	532.808	529.755	2	6	0.2658
121206_LG_4C	CP	STGEAFVQFASK	0	sp|P31942|HNRH3_HUMAN	1704	1703.82	636.321	633.294	2	6	0.334025
121206_LG_4C	CP	ISISTSGGSFR	0	sp|P13647|K2C5_HUMAN	1585.8	1587.37	556.293	553.244	2	6	0.337222
121206_LG_4C	CP	QSLEASLAETEGR	0	sp|P13645|K1C10_HUMAN	1621.8	1610.94	695.852	692.795	2	6	0.606633
121206_LG_4C	CP	IAIPGLAGAGNSVLLVSNLNPER(Label:13C(6))	0	sp|P26599|PTBP1_HUMAN	2076.6	2076.33	761.101	759.047	3	6	0.654916
121206_LG_4C	CP	ISR(Label:13C(6))PGDSDDSR(Label:13C(6))	0	sp|P14866|HNRPL_HUMAN	1238.4	1247.2	608.799	602.744	2	12	0.666349
121206_LG_4C	CP	VHTVMTLEQQDMVC(Carbamidomethyl)YTAQTLVR(Label:13C(6))	0	sp|Q12905|ILF2_HUMAN	1860	1860.04	877.097	875.037	3	6	0.679825
121206_LG_4C	CP	EYFGGFGEVESIELPMDNK	0	sp|Q14103|HNRPD_HUMAN	2004.6	2004.61	1081	1080.93	2	6	0.707634
121206_LG_4C	CP	NQDLAPNSAEQASILSLVTK(Label:13C(6))	0	sp|Q12905|ILF2_HUMAN	1964.4	1963.05	1053.07	1049.98	2	6	0.708879
121206_LG_4C	CP	NQDLAPNSAEQASILSLVTK(Label:13C(6))	0	sp|Q12905|ILF2_HUMAN	1964.4	1964.44	702.373	700.318	3	6	0.714229
121206_LG_4C	CP	ILPTLEAVAALGNK(Label:13C(6))	0	sp|Q12905|ILF2_HUMAN	1982.4	1988.56	708.431	705.375	2	6	0.714662
121206_LG_4C	CP	ILPTLEAVAALGNK(Label:13C(6))	0	sp|Q12905|ILF2_HUMAN	1986.6	1988.56	708.433	705.375	2	6	0.714662
121206_LG_4C	CP	SLVGLGGTK	0.00980392	sp|P35908|K22E_HUMAN	1576.2	1578.1	416.247	413.212	2	6	0.725156
121206_LG_4C	CP	MFIGGLSWDTTK	0	sp|Q14103|HNRPD_HUMAN	1936.8	1940.38	678.337	678.297	2	6	0.739285
121206_LG_4C	CP	MFIGGLSWDTTK(Label:13C(6))	0	sp|Q14103|HNRPD_HUMAN	1936.8	1940.38	681.346	678.297	2	6	0.739285
121206_LG_4C	CP	EYFGGFGEVESIELPM(Oxidation)DNK(Label:13C(6))	0	sp|Q14103|HNRPD_HUMAN	1928.4	1928.62	728.336	726.275	3	6	0.743224
121206_LG_4C	CP	GDKMCPGCSDPVQR	0.0230415	sp|Q75N03|HAKAI_HUMAN	1288.2	1288.35	746.838	743.787	2	6	0.745658
121206_LG_4C	CP	SLVGLGGTK	0.00980392	sp|P35908|K22E_HUMAN	1576.2	1576.2	416.247	416.428	2	12	0.753075
121206_LG_4C	CP	EYFGGFGEVESIELPM(Oxidation)DNK(Label:13C(6))	0	sp|Q14103|HNRPD_HUMAN	1928.4	1931.09	1092	1088.93	2	6	0.770599
121206_LG_4C	CP	IILDLISESPIK(Label:13C(6))	0	sp|P61978|HNRPK_HUMAN	2023.8	2029.3	673.915	670.867	2	6	0.770819
121206_LG_4C	CP	IILDLISESPIK	0	sp|P61978|HNRPK_HUMAN	2028	2029.3	670.907	670.867	2	6	0.770819
121206_LG_4C	CP	LTGALTGGGGAASPGANGTR	0.0186047	sp|A6NL88|SHSA7_HUMAN	2041.8	2047.99	844.399	841.329	2	6	0.775144
121206_LG_4C	CP	IDASK(Label:13C(6))NEEDEGHSNSSPR(Label:13C(6))	0	sp|Q14103|HNRPD_HUMAN	1243.8	1244.24	496.724	493.685	4	12	0.776258
121206_LG_4C	CP	K(Label:13C(6))LFIGGLSFETTDESLR(Label:13C(6))	0	sp|Q32P51|RA1L2_HUMAN;sp|P0C7M2|RA1L3_HUMAN;sp|P09651|ROA1_HUMAN	1905.6	1910.1	642.345	638.294	3	12	0.792956
121206_LG_4C	CP	KLFIGGLSFETTDESLR	0.0186047	sp|Q32P51|RA1L2_HUMAN;sp|P0C7M2|RA1L3_HUMAN;sp|P09651|ROA1_HUMAN	1905.6	1910.1	638.331	638.294	3	12	0.792956
121206_LG_4C	CP	IFVGGLSPDTPEEK	0	sp|Q14103|HNRPD_HUMAN	1722.6	1729.24	744.888	744.833	2	6	0.816283
121206_LG_4C	CP	AFITNIPFDVK(Label:13C(6))	0.00980392	sp|P52272|HNRPM_HUMAN	1960.2	1959.39	635.858	632.812	2	6	0.822201
121206_LG_4C	CP	EDSQR(Label:13C(6))PGAHLTVK(Label:13C(6))	0	sp|Q32P51|RA1L2_HUMAN;sp|P0C7M2|RA1L3_HUMAN;sp|P09651|ROA1_HUMAN	1347	1345.83	725.394	719.33	2	12	0.841135
121206_LG_4C	CP	VLQSALAAIR	0.0052356	sp|Q12905|ILF2_HUMAN	1731	1740.1	521.325	521.29	2	6	0.842405
121206_LG_4C	CP	VLQSALAAIR(Label:13C(6))	0	sp|Q12905|ILF2_HUMAN	1731	1740.1	524.335	521.29	2	6	0.842405
121206_LG_4C	CP	GPPPSYGGSSR(Label:13C(6))	0	sp|P38159|HNRPG_HUMAN	1302	1305.11	534.261	531.223	2	6	0.850361
121206_LG_4C	CP	GPPPSYGGSSR	0	sp|P38159|HNRPG_HUMAN	1306.2	1305.11	531.254	531.223	2	6	0.850361
121206_LG_4C	CP	C(Carbamidomethyl)DFPIMKFSLYFLAYEDK(Label:13C(6))	0.0272727	sp|Q04760|LGUL_HUMAN	1854.6	1857.67	765.067	761.005	3	12	0.851421
121206_LG_4C	CP	DSSLCVSGETLAAGTSSPKTEGK	0.0052356	sp|P82094|TMF1_HUMAN	1768.2	1768.21	742.379	738.321	3	12	0.865774
121206_LG_4C	CP	YHTVNGHNC(Carbamidomethyl)EVR(Label:13C(6))	0.00980392	sp|P0C7M2|RA1L3_HUMAN;sp|P09651|ROA1_HUMAN	1284	1283.91	498.224	496.188	3	6	0.871131
121206_LG_4C	CP	SESPKEPEQLR	0	sp|P0C7M2|RA1L3_HUMAN;sp|P09651|ROA1_HUMAN	1352.4	1354.45	650.33	650.289	2	12	0.87265
121206_LG_4C	CP	SESPK(Label:13C(6))EPEQLR(Label:13C(6))	0	sp|P0C7M2|RA1L3_HUMAN;sp|P09651|ROA1_HUMAN	1352.4	1354.45	656.352	650.289	2	12	0.87265
121206_LG_4C	CP	LFIGGLNVQTSESGLR	0	sp|Q13151|ROA0_HUMAN	1891.8	1891.04	845.96	845.915	2	6	0.873404
121206_LG_4C	CP	IEVIEIMTDR	0	sp|Q32P51|RA1L2_HUMAN;sp|P0C7M2|RA1L3_HUMAN;sp|P09651|ROA1_HUMAN	1878	1886.88	609.823	609.78	2	6	0.873605
121206_LG_4C	CP	IEVIEIMTDR(Label:13C(6))	0	sp|Q32P51|RA1L2_HUMAN;sp|P0C7M2|RA1L3_HUMAN;sp|P09651|ROA1_HUMAN	1878	1886.88	612.836	609.78	2	6	0.873605
121206_LG_4C	CP	ATENDIYNFFSPLNPVR	0	sp|P31943|HNRH1_HUMAN;sp|P52597|HNRPF_HUMAN	2085.6	2091.1	999.003	998.939	2	6	0.88
121206_LG_4C	CP	ATENDIYNFFSPLNPVR(Label:13C(6))	0	sp|P31943|HNRH1_HUMAN;sp|P52597|HNRPF_HUMAN	2085.6	2091.1	1002.01	998.939	2	6	0.88
121206_LG_4C	CP	LFVGGLDWSTTQETLR(Label:13C(6))	0	sp|Q96EP5|DAZP1_HUMAN	1969.8	1969.77	914.983	911.928	2	6	0.885645
121206_LG_4C	CP	TNAENEFVTIKK	0	sp|P04264|K2C1_HUMAN	1517.4	1517.13	697.379	691.279	2	12	0.896126
121206_LG_4C	CP	ALEESNYELEGK	0	sp|P13645|K1C10_HUMAN	1521.6	1517.13	691.33	691.279	2	12	0.896126
121206_LG_4C	CP	YHTINGHNAEVR(Label:13C(6))	0.0143541	sp|P22626|ROA2_HUMAN	1333.2	1335.99	473.232	471.196	3	6	0.913939
121206_LG_4C	CP	LFIGGLSFETTDESLR	0	sp|Q32P51|RA1L2_HUMAN;sp|P0C7M2|RA1L3_HUMAN;sp|P09651|ROA1_HUMAN	2010	2016.12	892.961	892.896	2	6	0.936533
121206_LG_4C	CP	LFIGGLSFETTDESLR(Label:13C(6))	0	sp|Q32P51|RA1L2_HUMAN;sp|P0C7M2|RA1L3_HUMAN;sp|P09651|ROA1_HUMAN	2010	2016.12	895.975	892.896	2	6	0.936533
121206_LG_4C	CP	TLETVPLER(Label:13C(6))	0	sp|P22626|ROA2_HUMAN	1621.8	1623.15	532.313	529.262	2	6	0.939944
121206_LG_4C	CP	SSGPYGGGGQYFAK(Label:13C(6))PR(Label:13C(6))	0	sp|P09651|ROA1_HUMAN	1489.8	1486.58	820.915	814.847	2	12	0.948502
121206_LG_4C	CP	EDSVK(Label:13C(6))PGAHLTVK(Label:13C(6))	0.0052356	sp|P51991|ROA3_HUMAN	1384.2	1385.73	696.899	690.831	2	12	0.963837
121206_LG_4C	CP	EDSVKPGAHLTVK	0.0052356	sp|P51991|ROA3_HUMAN	1384.2	1385.73	690.878	690.831	2	12	0.963837
121206_LG_4C	CP	ADPLDPCMK(Label:13C(6))	0.0272727	sp|P12524|MYCL1_HUMAN	1699.8	1707.24	498.256	498.226	2	6	0.992749
121206_LG_4C	CP	QEMQEVQSSR	0	sp|P22626|ROA2_HUMAN	1320	1323.31	611.28	611.245	2	6	0.997927
121206_LG_4C	CP	LVINGNPITIFQER(Label:13C(6))	0.0186047	sp|P04406|G3P_HUMAN	1990.8	1993.25	810.954	807.898	2	6	0.998138
121206_LG_4C	CP	LVINGNPITIFQER	0.0143541	sp|P04406|G3P_HUMAN	1996.2	1993.25	807.946	807.898	2	6	0.998138
121206_LG_4C	CP	MIAGQVLDINLAAEPK	0	sp|P07910|HNRPC_HUMAN	1918.8	1922.11	841.959	841.915	2	6	1.0038
121206_LG_4C	CP	GFAFVTFDDHDTVDK(Label:13C(6))	0	sp|P51991|ROA3_HUMAN	1850.4	1841.66	860.413	857.347	2	6	1.00748
121206_LG_4C	CP	DALNIETAIK(Label:13C(6))	0	sp|P07355|ANXA2_HUMAN;sp|A6NMY6|AXA2L_HUMAN	1744.8	1746.88	547.314	544.265	2	6	1.03299
121206_LG_4C	CP	VFIGNLNTLVVK	0.0052356	sp|O60812|HNRCL_HUMAN;sp|P07910|HNRPC_HUMAN	1923	1932.64	658.894	658.853	2	6	1.04107
121206_LG_4C	CP	VFIGNLNTLVVK(Label:13C(6))	0	sp|O60812|HNRCL_HUMAN;sp|P07910|HNRPC_HUMAN	1923	1932.64	661.905	658.853	2	6	1.04107
121206_LG_4C	CP	GFAFVQYVNER	0	sp|P07910|HNRPC_HUMAN	1840.8	1846.93	665.332	665.291	2	6	1.04308
121206_LG_4C	CP	GFAFVQYVNER(Label:13C(6))	0	sp|P07910|HNRPC_HUMAN	1840.8	1846.93	668.344	665.291	2	6	1.04308
121206_LG_4C	CP	WGTLTDC(Carbamidomethyl)VVMR(Label:13C(6))	0.0052356	sp|Q32P51|RA1L2_HUMAN;sp|P0C7M2|RA1L3_HUMAN;sp|P09651|ROA1_HUMAN;sp|P51991|ROA3_HUMAN	1791.6	1791	672.336	672.296	2	6	1.04406
121206_LG_4C	CP	LFIGGLSFETTEESLR(Label:13C(6))	0	sp|P22626|ROA2_HUMAN	2018.4	2026.87	902.98	899.91	2	6	1.0586
121206_LG_4C	CP	TNQELQEINR	0	sp|P07355|ANXA2_HUMAN;sp|A6NMY6|AXA2L_HUMAN	1438.8	1448.13	622.814	622.774	2	6	1.08638
121206_LG_4C	CP	TNQELQEINR(Label:13C(6))	0	sp|P07355|ANXA2_HUMAN;sp|A6NMY6|AXA2L_HUMAN	1438.8	1448.13	625.824	622.774	2	6	1.08638
121206_LG_4C	CP	AIGGGLSSVGGGSSTIK	0	sp|P02538|K2C6A_HUMAN;sp|P48668|K2C6C_HUMAN	1590	1599.52	724.389	718.346	2	12	1.12173
121206_LG_4C	CP	AEDGSVIDYELIDQDAR	0	sp|P07355|ANXA2_HUMAN	1800	1791.44	954.954	954.907	2	6	1.13308
121206_LG_4C	CP	AEDGSVIDYELIDQDAR(Label:13C(6))	0	sp|P07355|ANXA2_HUMAN	1800	1791.44	957.971	954.907	2	6	1.13308
121206_LG_4C	CP	TPAQYDASELK	0	sp|P07355|ANXA2_HUMAN;sp|A6NMY6|AXA2L_HUMAN	1462.2	1469.24	611.803	611.761	2	6	1.14792
121206_LG_4C	CP	TPAQYDASELK(Label:13C(6))	0	sp|P07355|ANXA2_HUMAN;sp|A6NMY6|AXA2L_HUMAN	1462.2	1469.24	614.814	611.761	2	6	1.14792
121206_LG_4C	CP	GVDEVTIVNILTNR	0	sp|P07355|ANXA2_HUMAN	2032.2	2041.6	771.931	771.88	2	6	1.14812
121206_LG_4C	CP	GVDEVTIVNILTNR(Label:13C(6))	0	sp|P07355|ANXA2_HUMAN	2037.6	2041.6	774.942	771.88	2	6	1.14812
121206_LG_4C	CP	TDLEKDIISDTSGDFR	0	sp|P07355|ANXA2_HUMAN;sp|A6NMY6|AXA2L_HUMAN	1750.2	1752.9	906.443	906.386	2	12	1.18253
121206_LG_4C	CP	TDLEK(Label:13C(6))DIISDTSGDFR(Label:13C(6))	0	sp|P07355|ANXA2_HUMAN;sp|A6NMY6|AXA2L_HUMAN	1750.2	1752.9	912.461	906.386	2	12	1.18253
121206_LG_4C	CP	SYSPYDMLESIR	0	sp|P07355|ANXA2_HUMAN;sp|A6NMY6|AXA2L_HUMAN	1942.2	1946.24	730.841	730.797	2	6	1.18498
121206_LG_4C	CP	SYSPYDMLESIR(Label:13C(6))	0	sp|P07355|ANXA2_HUMAN;sp|A6NMY6|AXA2L_HUMAN	1942.2	1946.24	733.853	730.797	2	6	1.18498
121206_LG_4C	CP	QDIAFAYQR(Label:13C(6))	0	sp|P07355|ANXA2_HUMAN	1613.4	1617.04	559.296	556.242	2	6	1.20187
121206_LG_4C	CP	SYSPYDM(Oxidation)LESIR	0	sp|P07355|ANXA2_HUMAN;sp|A6NMY6|AXA2L_HUMAN	1736.4	1735.15	738.853	738.8	2	6	1.23757
121206_LG_4C	CP	GFAFVTFDDHDSVDK	0	sp|Q32P51|RA1L2_HUMAN;sp|P0C7M2|RA1L3_HUMAN;sp|P09651|ROA1_HUMAN	1827	1818.86	850.389	850.35	2	6	1.36212
121206_LG_4C	CP	GFAFVTFDDHDSVDK(Label:13C(6))	0	sp|Q32P51|RA1L2_HUMAN;sp|P0C7M2|RA1L3_HUMAN;sp|P09651|ROA1_HUMAN	1827	1818.86	853.398	850.35	2	6	1.36212
121206_LG_4C	CP	IIAPPER	0.0143541	sp|P62736|ACTA_HUMAN;sp|Q562R1|ACTBL_HUMAN;sp|P60709|ACTB_HUMAN;sp|P68032|ACTC_HUMAN;sp|P63261|ACTG_HUMAN;sp|P63267|ACTH_HUMAN;sp|P68133|ACTS_HUMAN	1448.4	1454.13	398.229	398.204	2	6	1.76002
121206_LG_4C	CP	GGNFGFGDSR(Label:13C(6))	0	sp|P22626|ROA2_HUMAN	1566.6	1574.5	510.237	510.21	2	6	1.90983
121206_LG_4C	CP	TTGIVM(Oxidation)DSGDGVTHTVPIYEGYALPHAILR	0	sp|P60709|ACTB_HUMAN;sp|P63261|ACTG_HUMAN	1864.2	1865.13	800.651	800.602	4	6	1.96854
121206_LG_4C	CP	KDLYANTVLSGGTTM(Oxidation)YPGIADR	0	sp|P60709|ACTB_HUMAN;sp|P63261|ACTG_HUMAN	1709.4	1709.15	787.055	787.005	3	12	1.97667
121206_LG_4C	CP	GYSFTTTAER	0	sp|P60709|ACTB_HUMAN;sp|P63261|ACTG_HUMAN	1521.6	1525.19	566.769	566.728	2	6	2.07015
121206_LG_4C	CP	VAPDEHPILLTEAPLNPK	0	sp|Q562R1|ACTBL_HUMAN	1740.6	1745.39	652.026	651.975	3	6	2.07347
121206_LG_4C	CP	DLYANTVLSGGTTM(Oxidation)YPGIADR	0	sp|P60709|ACTB_HUMAN;sp|P63261|ACTG_HUMAN	1809.6	1811.61	1116.04	1115.98	2	6	2.09318
121206_LG_4C	CP	TTGIVMDSGDGVTHTVPIYEGYALPHAILR	0	sp|P60709|ACTB_HUMAN;sp|P63261|ACTG_HUMAN	1901.4	1898.33	1061.87	1061.81	3	6	2.10969
121206_LG_4C	CP	AQYEEIAQR	0.0052356	sp|P35908|K22E_HUMAN;sp|P19013|K2C4_HUMAN;sp|P02538|K2C6A_HUMAN;sp|P04259|K2C6B_HUMAN;sp|P48668|K2C6C_HUMAN	1416	1425.51	554.276	554.24	2	12	2.12036
121206_LG_4C	CP	TTGIVM(Oxidation)DSGDGVTHTVPIYEGYALPHAILR	0	sp|P60709|ACTB_HUMAN;sp|P63261|ACTG_HUMAN	1864.2	1864.23	1067.2	1067.14	3	6	2.13235
121206_LG_4C	CP	DLYANTVLSGGTTMYPGIADR	0	sp|P60709|ACTB_HUMAN;sp|P63261|ACTG_HUMAN	1887.6	1887.18	1108.04	1107.97	2	6	2.1435
121206_LG_4C	CP	QEYDESGPSIVHR	0	sp|Q9BYX7|ACTBM_HUMAN;sp|P60709|ACTB_HUMAN;sp|P63261|ACTG_HUMAN;sp|Q6S8J3|POTEE_HUMAN;sp|A5A3E0|POTEF_HUMAN;sp|P0CG38|POTEI_HUMAN;sp|P0CG39|POTEJ_HUMAN	1443	1442.74	758.854	758.81	2	6	2.21636
121206_LG_4C	CP	YPIEHGIITNWDDMEK	0.00980392	sp|P62736|ACTA_HUMAN;sp|P68032|ACTC_HUMAN;sp|P63267|ACTH_HUMAN;sp|P68133|ACTS_HUMAN	1758.6	1759.2	980.972	980.914	2	6	2.32875
121206_LG_4C	CP	AVFPSIVGRPR	0	sp|P62736|ACTA_HUMAN;sp|Q9BYX7|ACTBM_HUMAN;sp|P60709|ACTB_HUMAN;sp|P68032|ACTC_HUMAN;sp|P63261|ACTG_HUMAN;sp|P63267|ACTH_HUMAN;sp|P68133|ACTS_HUMAN;sp|Q6S8J3|POTEE_HUMAN;sp|A5A3E0|POTEF_HUMAN;sp|P0CG38|POTEI_HUMAN	1690.2	1690.1	599.854	599.816	2	12	2.39781
121206_LG_4C	CP	DSYVGDEAQSKR	0	sp|P62736|ACTA_HUMAN;sp|P60709|ACTB_HUMAN;sp|P68032|ACTC_HUMAN;sp|P63261|ACTG_HUMAN;sp|P63267|ACTH_HUMAN;sp|P68133|ACTS_HUMAN	1311.6	1311.33	677.816	677.78	2	12	2.4481
121206_LG_4C	CP	DLK(Label:13C(6))DYFTK(Label:13C(6))	0.0052356	sp|Q99729|ROAA_HUMAN	1654.2	1659.19	521.289	521.254	2	6	3.66687
121206_LG_4C	CP	AEAESLYQSK	0.00980392	sp|P04264|K2C1_HUMAN	1416	1425.27	563.275	563.245	2	12	3.80801
121206_LG_4C	CP	SLPSSPLR	0.0230415	sp|O14830|PPE2_HUMAN	1585.8	1589.77	428.747	428.724	2	6	4.3296
121206_LG_4C	CP	TLLDIDNTR	0	sp|P35527|K1C9_HUMAN	1695.6	1703.82	530.784	530.749	2	6	8.25376
121206_LG_4C	CP	(Glu->pyro-Glu)ESELPADLEM(Oxidation)VEK	0.0052356	sp|Q8IWV8|UBR2_HUMAN	1882.2	1891.65	744.38	744.33	2	6	9.16685
121206_LG_4C	CP	LENEIQTYR	0	sp|P13645|K1C10_HUMAN	1480.2	1484.35	583.298	583.254	2	6	9.49416
121206_LG_4C	CP	VTMQNLNDR	0	sp|P13645|K1C10_HUMAN;sp|P02533|K1C14_HUMAN;sp|P08779|K1C16_HUMAN;sp|Q7Z3Z0|K1C25_HUMAN;sp|Q7Z3Y9|K1C26_HUMAN;sp|Q7Z3Y8|K1C27_HUMAN;sp|Q7Z3Y7|K1C28_HUMAN	1448.4	1446.11	545.768	545.728	2	6	10.0499
UNASSIGNED Peptides
121206_LG_4C	UP	AGFAGDDAPR	0.0052356	sp|P62736|ACTA_HUMAN;sp|P60709|ACTB_HUMAN;sp|P68032|ACTC_HUMAN;sp|P63261|ACTG_HUMAN;sp|P63267|ACTH_HUMAN;sp|P68133|ACTS_HUMAN;sp|Q6S8J3|POTEE_HUMAN;sp|A5A3E0|POTEF_HUMAN;sp|P0CG38|POTEI_HUMAN;sp|P0CG39|POTEJ_HUMAN	1411.8	488.728	2		ACTA_HUMAN;ACTB_HUMAN;ACTC_HUMAN;ACTG_HUMAN;ACTH_HUMAN;ACTS_HUMAN;POTEE_HUMAN;POTEF_HUMAN;POTEI_HUMAN;POTEJ_HUMAN
121206_LG_4C	UP	IIAPPER(Label:13C(6))K(Label:13C(6))	0.0143541	sp|P62736|ACTA_HUMAN;sp|Q562R1|ACTBL_HUMAN;sp|P60709|ACTB_HUMAN;sp|P68032|ACTC_HUMAN;sp|P63261|ACTG_HUMAN;sp|P63267|ACTH_HUMAN;sp|P68133|ACTS_HUMAN	1366.2	468.304	2		ACTA_HUMAN;ACTBL_HUMAN;ACTB_HUMAN;ACTC_HUMAN;ACTG_HUMAN;ACTH_HUMAN;ACTS_HUMAN
121206_LG_4C	UP	SYELPDGQVITIGNER	0	sp|P62736|ACTA_HUMAN;sp|Q562R1|ACTBL_HUMAN;sp|Q9BYX7|ACTBM_HUMAN;sp|P60709|ACTB_HUMAN;sp|P68032|ACTC_HUMAN;sp|P63261|ACTG_HUMAN;sp|P63267|ACTH_HUMAN;sp|P68133|ACTS_HUMAN;sp|Q6S8J3|POTEE_HUMAN;sp|A5A3E0|POTEF_HUMAN	1813.8	895.953	2		ACTA_HUMAN;ACTBL_HUMAN;ACTBM_HUMAN;ACTB_HUMAN;ACTC_HUMAN;ACTG_HUMAN;ACTH_HUMAN;ACTS_HUMAN;POTEE_HUMAN;POTEF_HUMAN
121206_LG_4C	UP	LC(Carbamidomethyl)YVALDFENEM(Oxidation)ATAASSSSLEK	0	sp|P62736|ACTA_HUMAN;sp|P68032|ACTC_HUMAN;sp|P63267|ACTH_HUMAN;sp|P68133|ACTS_HUMAN	2041.8	851.404	3		ACTA_HUMAN;ACTC_HUMAN;ACTH_HUMAN;ACTS_HUMAN
121206_LG_4C	UP	TTGIVMDSGDGVTHTVPIYEGYALPHAILR	0	sp|P60709|ACTB_HUMAN;sp|P63261|ACTG_HUMAN	1896	796.651	4		ACTB_HUMAN;ACTG_HUMAN
121206_LG_4C	UP	LC(Carbamidomethyl)YVALDFEQEMATAASSSSLEK	0	sp|P60709|ACTB_HUMAN;sp|P63261|ACTG_HUMAN;sp|Q6S8J3|POTEE_HUMAN	2046	1275.61	2		ACTB_HUMAN;ACTG_HUMAN;POTEE_HUMAN
121206_LG_4B	UP	LASDLLEWIR	0.0241546	sp|P12814|ACTN1_HUMAN;sp|O43707|ACTN4_HUMAN	2073	608.341	2		ACTN1_HUMAN;ACTN4_HUMAN
121206_LG_4B	UP	VGWEQLLTTIAR	0	sp|P12814|ACTN1_HUMAN;sp|O43707|ACTN4_HUMAN	2123.4	693.886	2		ACTN1_HUMAN;ACTN4_HUMAN
121206_LG_4A	UP	YLYEIAR	0.0212766	sp|P02768|ALBU_HUMAN	1657.8	464.25	2		ALBU_HUMAN
121206_LG_4A	UP	YIC(Carbamidomethyl)ENQDSISSK	0.0126582	sp|P02768|ALBU_HUMAN	1428	722.324	2		ALBU_HUMAN
121206_LG_4A	UP	VPQVSTPTLVEVSR	0	sp|P02768|ALBU_HUMAN	1740	756.421	2		ALBU_HUMAN
121206_LG_4A	UP	KVPQVSTPTLVEVSR	0	sp|P02768|ALBU_HUMAN	1675.2	820.467	2		ALBU_HUMAN
121206_LG_4B	UP	KVPQVSTPTLVEVSR	0	sp|P02768|ALBU_HUMAN	1650.6	547.314	3		ALBU_HUMAN
121206_LG_4B	UP	KVPQVSTPTLVEVSR	0	sp|P02768|ALBU_HUMAN	1650.6	820.477	2		ALBU_HUMAN
121206_LG_4C	UP	YLYEIAR	0.00980392	sp|P02768|ALBU_HUMAN	1640.4	464.253	2		ALBU_HUMAN
121206_LG_4C	UP	KVPQVSTPTLVEVSR	0	sp|P02768|ALBU_HUMAN	1662.6	547.313	3		ALBU_HUMAN
121206_LG_4C	UP	KVPQVSTPTLVEVSR	0	sp|P02768|ALBU_HUMAN	1662.6	820.475	2		ALBU_HUMAN
121206_LG_4C	UP	RAEDGSVIDYELIDQDAR	0	sp|P07355|ANXA2_HUMAN	1736.4	689.001	3		ANXA2_HUMAN
121206_LG_4C	UP	DLYDAGVK(Label:13C(6))R(Label:13C(6))	0.00980392	sp|P07355|ANXA2_HUMAN;sp|A6NMY6|AXA2L_HUMAN	1429.2	524.791	2		ANXA2_HUMAN;AXA2L_HUMAN
121206_LG_4C	UP	(Acetyl)STVHEILC(Carbamidomethyl)K	0	sp|P07355|ANXA2_HUMAN;sp|A6NMY6|AXA2L_HUMAN	1635	564.795	2		ANXA2_HUMAN;AXA2L_HUMAN
121206_LG_4C	UP	LSLEGDHSTPPSAYGSVK	0.0052356	sp|P07355|ANXA2_HUMAN;sp|A6NMY6|AXA2L_HUMAN	1544.4	615.636	3		ANXA2_HUMAN;AXA2L_HUMAN
121206_LG_4C	UP	AYTNFDAER(Label:13C(6))DALNIETAIK(Label:13C(6))	0	sp|P07355|ANXA2_HUMAN;sp|A6NMY6|AXA2L_HUMAN	1818.6	723.04	3		ANXA2_HUMAN;AXA2L_HUMAN
121206_LG_4C	UP	GLGTDEDSLIEIIC(Carbamidomethyl)SR	0	sp|P07355|ANXA2_HUMAN;sp|A6NMY6|AXA2L_HUMAN	2014.2	889.445	2		ANXA2_HUMAN;AXA2L_HUMAN
121206_LG_4C	UP	(Acetyl)MMEPPK(Label:13C(6))PEPELQR(Label:13C(6))	0.0186047	sp|Q9NVE4|CCD87_HUMAN	1374.6	545.936	3		CCD87_HUMAN
121206_LG_4B	UP	(Gln->pyro-Glu)QSGVVVEEPPPSK(Label:13C(6))	0	sp|Q9NYV4|CDK12_HUMAN	2123.4	671.369	2		CDK12_HUMAN
121206_LG_4B	UP	(Acetyl)MLPAGCSR(Label:13C(6))R(Label:13C(6))	0.0379147	sp|Q7L2K0|CP059_HUMAN	1444.8	523.283	2		CP059_HUMAN
121206_LG_4B	UP	LFVGGLDWSTTQETLR(Label:13C(6))	0	sp|Q96EP5|DAZP1_HUMAN	1952.4	914.984	2		DAZP1_HUMAN
121206_LG_4B	UP	QLAEDFLR(Label:13C(6))	0.0379147	sp|Q92841|DDX17_HUMAN	1738.2	499.275	2		DDX17_HUMAN
121206_LG_4B	UP	GTAYTFFTPGNLK(Label:13C(6))	0	sp|Q92841|DDX17_HUMAN	1856.4	711.874	2		DDX17_HUMAN
121206_LG_4B	UP	MLDMGFEPQIR	0.00995025	sp|Q92841|DDX17_HUMAN;sp|O00571|DDX3X_HUMAN;sp|O15523|DDX3Y_HUMAN;sp|P17844|DDX5_HUMAN	1852.2	668.833	2		DDX17_HUMAN;DDX3X_HUMAN;DDX3Y_HUMAN;DDX5_HUMAN
121206_LG_4B	UP	DFLLK(Label:13C(6))PELLR(Label:13C(6))	0.00995025	sp|O00148|DDX39_HUMAN;sp|Q13838|UAP56_HUMAN	1902.6	628.386	2		DDX39_HUMAN;UAP56_HUMAN
121206_LG_4B	UP	TTYLVLDEADR	0	sp|P17844|DDX5_HUMAN	1715.4	648.339	2		DDX5_HUMAN
121206_LG_4B	UP	TGTAYTFFTPNNIK	0	sp|P17844|DDX5_HUMAN	1820.4	787.902	2		DDX5_HUMAN
121206_LG_4A	UP	NMDC(Carbamidomethyl)YCR(Label:13C(6))IPAC(Carbamidomethyl)IAGER(Label:13C(6))	0.0421053	sp|P59666|DEF3_HUMAN	1817.4	970.973	2		DEF3_HUMAN
121206_LG_4B	UP	TLATDILMGVLK(Label:13C(6))	0.00995025	sp|O43143|DHX15_HUMAN	2167.2	640.879	2		DHX15_HUMAN
121206_LG_4A	UP	DVVQAYPEVR(Label:13C(6))	0	sp|Q08211|DHX9_HUMAN	1584.6	591.314	2		DHX9_HUMAN
121206_LG_4A	UP	DINTDFLLVVLR(Label:13C(6))	0	sp|Q08211|DHX9_HUMAN	2247	712.414	2		DHX9_HUMAN
121206_LG_4B	UP	DVVQAYPEVR(Label:13C(6))	0.00995025	sp|Q08211|DHX9_HUMAN	1550.4	591.317	2		DHX9_HUMAN
121206_LG_4B	UP	AIEPPPLDAVIEAEHTLR(Label:13C(6))	0.00995025	sp|Q08211|DHX9_HUMAN	1975.2	659.694	3		DHX9_HUMAN
121206_LG_4B	UP	IGGIGTVPVGR	0	sp|P68104|EF1A1_HUMAN;sp|Q05639|EF1A2_HUMAN;sp|Q5VTE0|EF1A3_HUMAN	1614.6	513.306	2		EF1A1_HUMAN;EF1A2_HUMAN;EF1A3_HUMAN
121206_LG_4B	UP	IGGIGTVPVGR(Label:13C(6))	0.00995025	sp|P68104|EF1A1_HUMAN;sp|Q05639|EF1A2_HUMAN;sp|Q5VTE0|EF1A3_HUMAN	1618.8	516.313	2		EF1A1_HUMAN;EF1A2_HUMAN;EF1A3_HUMAN
121206_LG_4C	UP	IGGIGTVPVGR	0.00980392	sp|P68104|EF1A1_HUMAN;sp|Q05639|EF1A2_HUMAN;sp|Q5VTE0|EF1A3_HUMAN	1626.6	513.308	2		EF1A1_HUMAN;EF1A2_HUMAN;EF1A3_HUMAN
121206_LG_4C	UP	IGGIGTVPVGR(Label:13C(6))	0.0052356	sp|P68104|EF1A1_HUMAN;sp|Q05639|EF1A2_HUMAN;sp|Q5VTE0|EF1A3_HUMAN	1626.6	516.316	2		EF1A1_HUMAN;EF1A2_HUMAN;EF1A3_HUMAN
121206_LG_4C	UP	DLEK(Label:13C(6))PFLLPVEAVYSVPGR(Label:13C(6))	0	sp|P49411|EFTU_HUMAN	2052.6	714.397	3		EFTU_HUMAN
121206_LG_4C	UP	IIEDPAR(Label:13C(6))	0.00980392	sp|O95834|EMAL2_HUMAN	1380	410.222	2		EMAL2_HUMAN
121206_LG_4B	UP	LALDIEIATYR	0	sp|P14136|GFAP_HUMAN;sp|P19013|K2C4_HUMAN;sp|P08729|K2C7_HUMAN;sp|Q6KB66|K2C80_HUMAN;sp|P05787|K2C8_HUMAN	1916.4	639.359	2		GFAP_HUMAN;K2C4_HUMAN;K2C7_HUMAN;K2C80_HUMAN;K2C8_HUMAN
121206_LG_4B	UP	EITC(Carbamidomethyl)R(Label:13C(6))SYLM(Oxidation)TNYESAPPSPQYK	0.0458716	sp|O75223|GGCT_HUMAN	2280.6	886.446	3		GGCT_HUMAN
121206_LG_4B	UP	VEIIANDQGNR(Label:13C(6))	0	sp|P11021|GRP78_HUMAN;sp|P34931|HS71L_HUMAN;sp|P08107|HSP71_HUMAN;sp|P54652|HSP72_HUMAN;sp|P11142|HSP7C_HUMAN	1464	617.831	2		GRP78_HUMAN;HS71L_HUMAN;HSP71_HUMAN;HSP72_HUMAN;HSP7C_HUMAN
121206_LG_4C	UP	KSDVEAIFSK	0.0052356	sp|O60812|HNRCL_HUMAN;sp|P07910|HNRPC_HUMAN	1603.8	562.306	2		HNRCL_HUMAN;HNRPC_HUMAN
121206_LG_4C	UP	K(Label:13C(6))SDVEAIFSK(Label:13C(6))	0	sp|O60812|HNRCL_HUMAN;sp|P07910|HNRPC_HUMAN	1603.8	568.321	2		HNRCL_HUMAN;HNRPC_HUMAN
121206_LG_4C	UP	FGEVVDC(Carbamidomethyl)TIK	0.0052356	sp|O14979|HNRDL_HUMAN;sp|Q99729|ROAA_HUMAN	1617.6	584.297	2		HNRDL_HUMAN;ROAA_HUMAN
121206_LG_4C	UP	GFAFVTFESPADAK(Label:13C(6))	0	sp|O75526|HNRGT_HUMAN;sp|P38159|HNRPG_HUMAN;sp|Q8N7X1|RMXL3_HUMAN	1932.6	746.874	2		HNRGT_HUMAN;HNRPG_HUMAN;RMXL3_HUMAN
121206_LG_4B	UP	VHIEIGPDGR	0	sp|P31943|HNRH1_HUMAN;sp|P55795|HNRH2_HUMAN;sp|P52597|HNRPF_HUMAN	1513.8	546.796	2		HNRH1_HUMAN;HNRH2_HUMAN;HNRPF_HUMAN
121206_LG_4B	UP	VHIEIGPDGR(Label:13C(6))	0	sp|P31943|HNRH1_HUMAN;sp|P55795|HNRH2_HUMAN;sp|P52597|HNRPF_HUMAN	1513.8	549.807	2		HNRH1_HUMAN;HNRH2_HUMAN;HNRPF_HUMAN
121206_LG_4C	UP	VHIEIGPDGR(Label:13C(6))	0	sp|P31943|HNRH1_HUMAN;sp|P55795|HNRH2_HUMAN;sp|P52597|HNRPF_HUMAN	1525.8	549.802	2		HNRH1_HUMAN;HNRH2_HUMAN;HNRPF_HUMAN
121206_LG_4C	UP	ATENDIANFFSPLNPIR	0.0052356	sp|P31942|HNRH3_HUMAN	2095.2	960.494	2		HNRH3_HUMAN
121206_LG_4C	UP	YHNVGLSK(Label:13C(6))	0.0186047	sp|Q14103|HNRPD_HUMAN	1338.6	462.254	2		HNRPD_HUMAN
121206_LG_4C	UP	IFVGGLSPDTPEEK(Label:13C(6))	0	sp|Q14103|HNRPD_HUMAN	1717.8	747.896	2		HNRPD_HUMAN
121206_LG_4C	UP	LFIGGLNTETNEK	0	sp|P38159|HNRPG_HUMAN	1764	718.379	2		HNRPG_HUMAN
121206_LG_4B	UP	VVLIGGK(Label:13C(6))PDR(Label:13C(6))	0	sp|P61978|HNRPK_HUMAN	1477.8	533.349	2		HNRPK_HUMAN
121206_LG_4B	UP	ILSISADIETIGEILKK	0.00995025	sp|P61978|HNRPK_HUMAN	2157.6	615.023	3		HNRPK_HUMAN
121206_LG_4B	UP	ILSISADIETIGEILK(Label:13C(6))K(Label:13C(6))	0	sp|P61978|HNRPK_HUMAN	2157.6	619.037	3		HNRPK_HUMAN
121206_LG_4B	UP	IDEPLEGSEDR	0	sp|P61978|HNRPK_HUMAN	1468.2	630.296	2		HNRPK_HUMAN
121206_LG_4B	UP	IDEPLEGSEDR(Label:13C(6))	0	sp|P61978|HNRPK_HUMAN	1468.2	633.308	2		HNRPK_HUMAN
121206_LG_4B	UP	ILSISADIETIGEILK	0	sp|P61978|HNRPK_HUMAN	2248.2	857.994	2		HNRPK_HUMAN
121206_LG_4B	UP	ILSISADIETIGEILK(Label:13C(6))	0	sp|P61978|HNRPK_HUMAN	2248.2	861.008	2		HNRPK_HUMAN
121206_LG_4B	UP	ILSISADIETIGEILK(Label:13C(6))K(Label:13C(6))	0	sp|P61978|HNRPK_HUMAN	2163	928.064	2		HNRPK_HUMAN
121206_LG_4B	UP	GSYGDLGGPIITTQVTIPK	0	sp|P61978|HNRPK_HUMAN	1861.2	959.026	2		HNRPK_HUMAN
121206_LG_4B	UP	GSYGDLGGPIITTQVTIPK(Label:13C(6))	0	sp|P61978|HNRPK_HUMAN	1861.2	962.035	2		HNRPK_HUMAN
121206_LG_4B	UP	ISR(Label:13C(6))PGDSDDSR(Label:13C(6))	0	sp|P14866|HNRPL_HUMAN	1228.8	608.793	2		HNRPL_HUMAN
121206_LG_4B	UP	HIGVC(Carbamidomethyl)ISVANNR	0	sp|O60506|HNRPQ_HUMAN	1554.6	670.352	2		HNRPQ_HUMAN
121206_LG_4B	UP	AIEALK(Label:13C(6))EFNEDGALAVLQQFK(Label:13C(6))	0	sp|O60506|HNRPQ_HUMAN	2044.2	782.758	3		HNRPQ_HUMAN
121206_LG_4B	UP	DLFEDELVPLFEK	0	sp|O60506|HNRPQ_HUMAN	2150.4	797.409	2		HNRPQ_HUMAN
121206_LG_4B	UP	DLFEDELVPLFEK(Label:13C(6))	0	sp|O60506|HNRPQ_HUMAN	2153.4	800.417	2		HNRPQ_HUMAN
121206_LG_4B	UP	AGPIWDLR	0.00995025	sp|O60506|HNRPQ_HUMAN;sp|O43390|HNRPR_HUMAN	1820.4	464.258	2		HNRPQ_HUMAN;HNRPR_HUMAN
121206_LG_4B	UP	TLIEAGLPQK(Label:13C(6))	0.0458716	sp|O43390|HNRPR_HUMAN	1628.4	538.325	2		HNRPR_HUMAN
121206_LG_4B	UP	GYAFITFC(Carbamidomethyl)GK(Label:13C(6))	0	sp|O43390|HNRPR_HUMAN	1834.2	585.295	2		HNRPR_HUMAN
121206_LG_4B	UP	LMMDPLSGQNR(Label:13C(6))	0	sp|O43390|HNRPR_HUMAN	1719.6	634.322	2		HNRPR_HUMAN
121206_LG_4B	UP	DYAFVHFEDR(Label:13C(6))	0	sp|O43390|HNRPR_HUMAN	1715.4	652.815	2		HNRPR_HUMAN
121206_LG_4B	UP	TKENILEEFSK	0	sp|O43390|HNRPR_HUMAN	1711.2	669.355	2		HNRPR_HUMAN
121206_LG_4B	UP	TK(Label:13C(6))ENILEEFSK(Label:13C(6))	0	sp|O43390|HNRPR_HUMAN	1711.2	675.374	2		HNRPR_HUMAN
121206_LG_4B	UP	NLATTVTEEILEK	0	sp|O43390|HNRPR_HUMAN	1957.8	730.899	2		HNRPR_HUMAN
121206_LG_4B	UP	K(Label:13C(6))YGGPPPDSVYSGVQPGIGTEVFVGK(Label:13C(6))	0	sp|O43390|HNRPR_HUMAN	1779	883.135	3		HNRPR_HUMAN
121206_LG_4A	UP	SSGPTSLFAVTVAPPGAR	0	sp|Q00839|HNRPU_HUMAN	1917.6	857.963	2		HNRPU_HUMAN
121206_LG_4B	UP	FIEIAAR	0.0458716	sp|Q00839|HNRPU_HUMAN	1636.8	410.236	2		HNRPU_HUMAN
121206_LG_4B	UP	VTEK(Label:13C(6))IPVR(Label:13C(6))	0	sp|Q00839|HNRPU_HUMAN	1386	477.308	2		HNRPU_HUMAN
121206_LG_4B	UP	DIDIHEVR(Label:13C(6))	0	sp|Q00839|HNRPU_HUMAN	1482	501.771	2		HNRPU_HUMAN
121206_LG_4B	UP	M(Oxidation)C(Carbamidomethyl)LFAGFQR(Label:13C(6))	0	sp|Q00839|HNRPU_HUMAN	1773.6	576.287	2		HNRPU_HUMAN
121206_LG_4B	UP	YNILGTNTIMDK(Label:13C(6))	0	sp|Q00839|HNRPU_HUMAN	1783.2	694.865	2		HNRPU_HUMAN
121206_LG_4B	UP	YNILGTNTIM(Oxidation)DK(Label:13C(6))	0.00995025	sp|Q00839|HNRPU_HUMAN	1687.8	702.863	2		HNRPU_HUMAN
121206_LG_4B	UP	NFILDQTNVSAAAQR(Label:13C(6))	0	sp|Q00839|HNRPU_HUMAN	1719.6	827.44	2		HNRPU_HUMAN
121206_LG_4B	UP	GYFEYIEENK(Label:13C(6))YSR(Label:13C(6))	0	sp|Q00839|HNRPU_HUMAN	1660.2	855.422	2		HNRPU_HUMAN
121206_LG_4B	UP	LSASSLTMESFAFLWAGGR(Label:13C(6))	0	sp|Q00839|HNRPU_HUMAN	2227.2	1019.02	2		HNRPU_HUMAN
121206_LG_4B	UP	LSASSLTM(Oxidation)ESFAFLWAGGR(Label:13C(6))	0	sp|Q00839|HNRPU_HUMAN	2140.2	1027.02	2		HNRPU_HUMAN
121206_LG_4C	UP	EK(Label:13C(6))PYFPIPEEYTFIQNVPLEDR(Label:13C(6))	0.0052356	sp|Q00839|HNRPU_HUMAN	2000.4	912.801	3		HNRPU_HUMAN
121206_LG_4B	UP	LNTLLQR(Label:13C(6))	0.0147059	sp|Q00839|HNRPU_HUMAN;sp|Q8IUG5|MY18B_HUMAN	1568.4	432.273	2		HNRPU_HUMAN;MY18B_HUMAN
121206_LG_4B	UP	DAGVIAGLNVLR(Label:13C(6))	0	sp|P34931|HS71L_HUMAN;sp|P08107|HSP71_HUMAN	1897.2	602.359	2		HS71L_HUMAN;HSP71_HUMAN
121206_LG_4B	UP	VLISTDVWAR	0	sp|P38919|IF4A3_HUMAN	1810.8	580.325	2		IF4A3_HUMAN
121206_LG_4C	UP	ETQALILAPTR(Label:13C(6))	0	sp|P38919|IF4A3_HUMAN	1709.4	609.856	2		IF4A3_HUMAN
121206_LG_4A	UP	DENK(Label:13C(6))VDGM(Oxidation)NAPK	0.0212766	sp|P23588|IF4B_HUMAN	1280.4	670.303	2		IF4B_HUMAN
121206_LG_4B	UP	DENK(Label:13C(6))VDGM(Oxidation)NAPK	0.0241546	sp|P23588|IF4B_HUMAN	1258.2	670.299	2		IF4B_HUMAN
121206_LG_4B	UP	ILPTLEAVAALGNK(Label:13C(6))	0.05	sp|Q12905|ILF2_HUMAN	1971	708.42	2		ILF2_HUMAN
121206_LG_4C	UP	QPLALNVAYR	0	sp|Q12905|ILF2_HUMAN	1713.6	572.826	2		ILF2_HUMAN
121206_LG_4C	UP	QPLALNVAYR(Label:13C(6))	0	sp|Q12905|ILF2_HUMAN	1713.6	575.837	2		ILF2_HUMAN
121206_LG_4C	UP	ILITTVPPNLR	0.0052356	sp|Q12905|ILF2_HUMAN	1850.4	618.883	2		ILF2_HUMAN
121206_LG_4C	UP	ILITTVPPNLR(Label:13C(6))	0	sp|Q12905|ILF2_HUMAN	1805.4	621.897	2		ILF2_HUMAN
121206_LG_4C	UP	INNVIDNLIVAPGTFEVQIEEVR(Label:13C(6))	0	sp|Q12905|ILF2_HUMAN	2154	863.466	3		ILF2_HUMAN
121206_LG_4C	UP	INNVIDNLIVAPGTFEVQIEEVR(Label:13C(6))	0	sp|Q12905|ILF2_HUMAN	2157	863.468	3		ILF2_HUMAN
121206_LG_4C	UP	AQDPSEVLTMLTNETGFEISSSDATVK(Label:13C(6))	0	sp|Q12905|ILF2_HUMAN	2100.6	959.468	3		ILF2_HUMAN
121206_LG_4C	UP	ILGQEGDASYLASEISTWDGVIVTPSEK(Label:13C(6))	0	sp|Q12905|ILF2_HUMAN	2091	991.168	3		ILF2_HUMAN
121206_LG_4C	UP	AQDPSEVLTMLTNETGFEISSSDATVK(Label:13C(6))	0	sp|Q12905|ILF2_HUMAN	2100.6	1438.71	2		ILF2_HUMAN
121206_LG_4B	UP	LAAFGQLHK(Label:13C(6))	0	sp|Q12906|ILF3_HUMAN	1536.6	495.794	2		ILF3_HUMAN
121206_LG_4B	UP	VLGM(Oxidation)DPLPSK(Label:13C(6))	0	sp|Q12906|ILF3_HUMAN	1546.2	539.798	2		ILF3_HUMAN
121206_LG_4B	UP	EKPTTALLDK	0	sp|Q12906|ILF3_HUMAN	1458.6	558.319	2		ILF3_HUMAN
121206_LG_4B	UP	EK(Label:13C(6))PTTALLDK(Label:13C(6))	0	sp|Q12906|ILF3_HUMAN	1458.6	564.34	2		ILF3_HUMAN
121206_LG_4B	UP	GDLDLELVLLC(Carbamidomethyl)K(Label:13C(6))	0.00995025	sp|Q12906|ILF3_HUMAN	2044.2	697.392	2		ILF3_HUMAN
121206_LG_4B	UP	VLQDMGLPTGAEGR(Label:13C(6))	0	sp|Q12906|ILF3_HUMAN	1669.8	725.382	2		ILF3_HUMAN
121206_LG_4B	UP	VLAGETLSVNDPPDVLDR(Label:13C(6))	0	sp|Q12906|ILF3_HUMAN	1787.4	958.514	2		ILF3_HUMAN
121206_LG_4B	UP	VADNLAIQLAAVTEDKYEILQSVDDAAIVIK	0	sp|Q12906|ILF3_HUMAN	2176.8	1110.26	3		ILF3_HUMAN
121206_LG_4A	UP	SQYEQLAEQNRK	0.0212766	sp|P13645|K1C10_HUMAN	1383.6	498.577	3		K1C10_HUMAN
121206_LG_4A	UP	LENEIQTYR	0	sp|P13645|K1C10_HUMAN	1502.4	583.297	2		K1C10_HUMAN
121206_LG_4A	UP	LKYENEVALR	0	sp|P13645|K1C10_HUMAN	1533.6	617.842	2		K1C10_HUMAN
121206_LG_4A	UP	SLLEGEGSSGGGGR	0	sp|P13645|K1C10_HUMAN	1488.6	631.804	2		K1C10_HUMAN
121206_LG_4A	UP	QSLEASLAETEGR	0	sp|P13645|K1C10_HUMAN	1639.8	695.844	2		K1C10_HUMAN
121206_LG_4A	UP	SQYEQLAEQNRK	0	sp|P13645|K1C10_HUMAN	1387.2	747.371	2		K1C10_HUMAN
121206_LG_4A	UP	GSLGGGFSSGGFSGGSFSR	0.0126582	sp|P13645|K1C10_HUMAN	1735.8	854.389	2		K1C10_HUMAN
121206_LG_4B	UP	LENEIQTYR	0	sp|P13645|K1C10_HUMAN	1472.4	583.302	2		K1C10_HUMAN
121206_LG_4B	UP	ALEESNYELEGK	0	sp|P13645|K1C10_HUMAN	1505.4	691.336	2		K1C10_HUMAN
121206_LG_4B	UP	SQYEQLAEQNRK	0	sp|P13645|K1C10_HUMAN	1354.2	747.375	2		K1C10_HUMAN
121206_LG_4C	UP	NHEEEMKDLR	0.036036	sp|P13645|K1C10_HUMAN	1324.8	434.197	3		K1C10_HUMAN
121206_LG_4C	UP	IRLENEIQTYR	0.00980392	sp|P13645|K1C10_HUMAN	1576.2	478.929	3		K1C10_HUMAN
121206_LG_4C	UP	VLDELTLTK	0	sp|P13645|K1C10_HUMAN	1717.8	516.298	2		K1C10_HUMAN
121206_LG_4C	UP	LKYENEVALR	0	sp|P13645|K1C10_HUMAN	1512	617.845	2		K1C10_HUMAN
121206_LG_4C	UP	SLLEGEGSSGGGGR	0	sp|P13645|K1C10_HUMAN	1466.4	631.804	2		K1C10_HUMAN
121206_LG_4C	UP	SQYEQLAEQNR	0	sp|P13645|K1C10_HUMAN	1420.8	683.326	2		K1C10_HUMAN
121206_LG_4C	UP	IRLENEIQTYR	0	sp|P13645|K1C10_HUMAN	1572	717.894	2		K1C10_HUMAN
121206_LG_4C	UP	SQYEQLAEQNRK	0	sp|P13645|K1C10_HUMAN	1366.2	747.377	2		K1C10_HUMAN
121206_LG_4C	UP	NVQALEIELQSQLALK	0	sp|P13645|K1C10_HUMAN	2000.4	898.998	2		K1C10_HUMAN
121206_LG_4C	UP	NVSTGDVNVEM(Oxidation)NAAPGVDLTQLLNNMR	0	sp|P13645|K1C10_HUMAN	2071.2	963.467	3		K1C10_HUMAN
121206_LG_4C	UP	NVSTGDVNVEMNAAPGVDLTQLLNNM(Oxidation)R	0	sp|P13645|K1C10_HUMAN	1982.4	963.472	3		K1C10_HUMAN
121206_LG_4C	UP	NVSTGDVNVEM(Oxidation)NAAPGVDLTQLLNNM(Oxidation)R	0	sp|P13645|K1C10_HUMAN	1918.8	968.793	3		K1C10_HUMAN
121206_LG_4C	UP	ELTTEIDNNIEQISSYK	0	sp|P13645|K1C10_HUMAN	1822.8	998.994	2		K1C10_HUMAN
121206_LG_4A	UP	(Gln->pyro-Glu)QSVEADINGLRR	0	sp|P13645|K1C10_HUMAN;sp|P13646|K1C13_HUMAN;sp|Q7Z3Y8|K1C27_HUMAN	1680.6	670.853	2		K1C10_HUMAN;K1C13_HUMAN;K1C27_HUMAN
121206_LG_4A	UP	VTMQNLNDR	0.0126582	sp|P13645|K1C10_HUMAN;sp|P02533|K1C14_HUMAN;sp|P08779|K1C16_HUMAN;sp|Q7Z3Z0|K1C25_HUMAN;sp|Q7Z3Y9|K1C26_HUMAN;sp|Q7Z3Y8|K1C27_HUMAN;sp|Q7Z3Y7|K1C28_HUMAN	1465.2	545.766	2		K1C10_HUMAN;K1C14_HUMAN;K1C16_HUMAN;K1C25_HUMAN;K1C26_HUMAN;K1C27_HUMAN;K1C28_HUMAN
121206_LG_4A	UP	VTM(Oxidation)QNLNDR	0.0126582	sp|P13645|K1C10_HUMAN;sp|P02533|K1C14_HUMAN;sp|P08779|K1C16_HUMAN;sp|Q7Z3Z0|K1C25_HUMAN;sp|Q7Z3Y9|K1C26_HUMAN;sp|Q7Z3Y8|K1C27_HUMAN;sp|Q7Z3Y7|K1C28_HUMAN	1323	553.764	2		K1C10_HUMAN;K1C14_HUMAN;K1C16_HUMAN;K1C25_HUMAN;K1C26_HUMAN;K1C27_HUMAN;K1C28_HUMAN
121206_LG_4C	UP	VTMQNLNDR	0.0052356	sp|P13645|K1C10_HUMAN;sp|P02533|K1C14_HUMAN;sp|P08779|K1C16_HUMAN;sp|Q7Z3Z0|K1C25_HUMAN;sp|Q7Z3Y9|K1C26_HUMAN;sp|Q7Z3Y8|K1C27_HUMAN;sp|Q7Z3Y7|K1C28_HUMAN	1476	545.768	2		K1C10_HUMAN;K1C14_HUMAN;K1C16_HUMAN;K1C25_HUMAN;K1C26_HUMAN;K1C27_HUMAN;K1C28_HUMAN
121206_LG_4C	UP	VTM(Oxidation)QNLNDR	0.0052356	sp|P13645|K1C10_HUMAN;sp|P02533|K1C14_HUMAN;sp|P08779|K1C16_HUMAN;sp|Q7Z3Z0|K1C25_HUMAN;sp|Q7Z3Y9|K1C26_HUMAN;sp|Q7Z3Y8|K1C27_HUMAN;sp|Q7Z3Y7|K1C28_HUMAN	1306.2	553.765	2		K1C10_HUMAN;K1C14_HUMAN;K1C16_HUMAN;K1C25_HUMAN;K1C26_HUMAN;K1C27_HUMAN;K1C28_HUMAN
121206_LG_4A	UP	DAEAWFNEK	0.0126582	sp|P13645|K1C10_HUMAN;sp|Q7Z3Z0|K1C25_HUMAN;sp|Q7Z3Y8|K1C27_HUMAN;sp|Q7Z3Y7|K1C28_HUMAN	1716.6	555.248	2		K1C10_HUMAN;K1C25_HUMAN;K1C27_HUMAN;K1C28_HUMAN
121206_LG_4C	UP	DAEAWFNEK	0	sp|P13645|K1C10_HUMAN;sp|Q7Z3Z0|K1C25_HUMAN;sp|Q7Z3Y8|K1C27_HUMAN;sp|Q7Z3Y7|K1C28_HUMAN	1699.8	555.25	2		K1C10_HUMAN;K1C25_HUMAN;K1C27_HUMAN;K1C28_HUMAN
121206_LG_4A	UP	ALEEANADLEVK	0	sp|P13646|K1C13_HUMAN;sp|P02533|K1C14_HUMAN;sp|P19012|K1C15_HUMAN;sp|P08779|K1C16_HUMAN	1584.6	651.33	2		K1C13_HUMAN;K1C14_HUMAN;K1C15_HUMAN;K1C16_HUMAN
121206_LG_4C	UP	APSTYGGGLSVSSSR	0	sp|P02533|K1C14_HUMAN	1498.2	713.353	2		K1C14_HUMAN
121206_LG_4A	UP	M(Oxidation)TLDDFR	0.0212766	sp|P35527|K1C9_HUMAN	1570.8	457.211	2		K1C9_HUMAN
121206_LG_4A	UP	TLLDIDNTR	0.0126582	sp|P35527|K1C9_HUMAN	1708.2	530.784	2		K1C9_HUMAN
121206_LG_4A	UP	STM(Oxidation)QELNSR	0.0126582	sp|P35527|K1C9_HUMAN	1294.8	541.247	2		K1C9_HUMAN
121206_LG_4A	UP	QEYEQLIAK	0.0212766	sp|P35527|K1C9_HUMAN	1588.8	561.294	2		K1C9_HUMAN
121206_LG_4A	UP	SGGGGGGGLGSGGSIR	0	sp|P35527|K1C9_HUMAN	1419.6	616.799	2		K1C9_HUMAN
121206_LG_4A	UP	FSSSSGYGGGSSR	0	sp|P35527|K1C9_HUMAN	1342.2	618.269	2		K1C9_HUMAN
121206_LG_4A	UP	VQALEEANNDLENK	0	sp|P35527|K1C9_HUMAN	1551.6	793.89	2		K1C9_HUMAN
121206_LG_4A	UP	EIETYHNLLEGGQEDFESSGAGK	0	sp|P35527|K1C9_HUMAN	1726.2	837.374	3		K1C9_HUMAN
121206_LG_4A	UP	GGSGGSYGGGGSGGGYGGGSGSR	0	sp|P35527|K1C9_HUMAN	1308.6	896.374	2		K1C9_HUMAN
121206_LG_4A	UP	GGSGGSHGGGSGFGGESGGSYGGGEEASGSGGGYGGGSGK	0.0126582	sp|P35527|K1C9_HUMAN	1406.4	1075.1	3		K1C9_HUMAN
121206_LG_4B	UP	TLLDIDNTR	0	sp|P35527|K1C9_HUMAN	1683.6	530.786	2		K1C9_HUMAN
121206_LG_4B	UP	STMQELNSR	0.00995025	sp|P35527|K1C9_HUMAN	1395.6	533.266	2		K1C9_HUMAN
121206_LG_4B	UP	STM(Oxidation)QELNSR	0.0147059	sp|P35527|K1C9_HUMAN	1266.6	541.253	2		K1C9_HUMAN
121206_LG_4B	UP	SGGGGGGGLGSGGSIR	0	sp|P35527|K1C9_HUMAN	1390.2	616.807	2		K1C9_HUMAN
121206_LG_4B	UP	FSSSSGYGGGSSR	0	sp|P35527|K1C9_HUMAN	1317	618.275	2		K1C9_HUMAN
121206_LG_4B	UP	IKFEMEQNLR	0	sp|P35527|K1C9_HUMAN	1618.8	654.344	2		K1C9_HUMAN
121206_LG_4B	UP	GGSGGSYGGGGSGGGYGGGSGSR	0	sp|P35527|K1C9_HUMAN	1285.8	896.372	2		K1C9_HUMAN
121206_LG_4C	UP	MTLDDFR	0.0052356	sp|P35527|K1C9_HUMAN	1695.6	449.209	2		K1C9_HUMAN
121206_LG_4C	UP	M(Oxidation)TLDDFR	0.0272727	sp|P35527|K1C9_HUMAN	1548.6	457.209	2		K1C9_HUMAN
121206_LG_4C	UP	STM(Oxidation)QELNSR	0.0052356	sp|P35527|K1C9_HUMAN	1278.6	541.25	2		K1C9_HUMAN
121206_LG_4C	UP	SGGGGGGGLGSGGSIR	0	sp|P35527|K1C9_HUMAN	1398	616.804	2		K1C9_HUMAN
121206_LG_4C	UP	FSSSSGYGGGSSR	0	sp|P35527|K1C9_HUMAN	1324.8	618.27	2		K1C9_HUMAN
121206_LG_4C	UP	IKFEMEQNLR	0	sp|P35527|K1C9_HUMAN	1630.8	654.348	2		K1C9_HUMAN
121206_LG_4C	UP	LASYLDKVQALEEANNDLENK	0	sp|P35527|K1C9_HUMAN	1777.8	793.067	3		K1C9_HUMAN
121206_LG_4C	UP	GGSGGSYGGGGSGGGYGGGSGSR	0	sp|P35527|K1C9_HUMAN	1292.4	896.368	2		K1C9_HUMAN
121206_LG_4C	UP	NYSPYYNTIDDLKDQIVDLTVGNNK	0.0052356	sp|P35527|K1C9_HUMAN	2067.6	968.138	3		K1C9_HUMAN
121206_LG_4C	UP	DIENQYETQITQIEHEVSSSGQEVQSSAK	0	sp|P35527|K1C9_HUMAN	1887.6	1088.84	3		K1C9_HUMAN
121206_LG_4C	UP	GGGGSFGYSYGGGSGGGFSASSLGGGFGGGSR	0	sp|P35527|K1C9_HUMAN	1791.6	1353.1	2		K1C9_HUMAN
121206_LG_4A	UP	YLDGLTAER	0.0212766	sp|P35908|K22E_HUMAN	1617.6	519.266	2		K22E_HUMAN
121206_LG_4A	UP	YEELQVTVGR	0	sp|P35908|K22E_HUMAN	1639.8	597.312	2		K22E_HUMAN
121206_LG_4A	UP	GFSSGSAVVSGGSR	0	sp|P35908|K22E_HUMAN	1469.4	627.807	2		K22E_HUMAN
121206_LG_4A	UP	TAAENDFVTLKK	0	sp|P35908|K22E_HUMAN	1557	668.854	2		K22E_HUMAN
121206_LG_4A	UP	VDLLNQEIEFLK	0	sp|P35908|K22E_HUMAN	2019.6	730.901	2		K22E_HUMAN
121206_LG_4A	UP	SISISVAGGGGGFGAAGGFGGR	0	sp|P35908|K22E_HUMAN	1817.4	919.959	2		K22E_HUMAN
121206_LG_4B	UP	YEELQVTVGR	0	sp|P35908|K22E_HUMAN	1609.8	597.312	2		K22E_HUMAN
121206_LG_4B	UP	SISISVAGGGGGFGAAGGFGGR	0	sp|P35908|K22E_HUMAN	1797	919.968	2		K22E_HUMAN
121206_LG_4C	UP	YLDGLTAER	0	sp|P35908|K22E_HUMAN	1599.6	519.274	2		K22E_HUMAN
121206_LG_4C	UP	TAAENDFVTLK	0	sp|P35908|K22E_HUMAN	1668	604.812	2		K22E_HUMAN
121206_LG_4C	UP	TAAENDFVTLKK	0	sp|P35908|K22E_HUMAN	1534.8	668.86	2		K22E_HUMAN
121206_LG_4C	UP	VDLLNQEIEFLK	0	sp|P35908|K22E_HUMAN	2014.2	730.905	2		K22E_HUMAN
121206_LG_4C	UP	SISISVAGGGGGFGAAGGFGGR	0	sp|P35908|K22E_HUMAN	1809.6	919.966	2		K22E_HUMAN
121206_LG_4C	UP	VLYDAEISQIHQSVTDTNVILSMDNSR	0	sp|P35908|K22E_HUMAN	1901.4	1016.83	3		K22E_HUMAN
121206_LG_4C	UP	GGGFGGGSSFGGGSGFSGGGFGGGGFGGGR	0	sp|P35908|K22E_HUMAN	1805.4	1200.03	2		K22E_HUMAN
121206_LG_4A	UP	LALDVEIATYR	0.0126582	sp|P35908|K22E_HUMAN;sp|Q01546|K22O_HUMAN;sp|P12035|K2C3_HUMAN;sp|P13647|K2C5_HUMAN;sp|P02538|K2C6A_HUMAN;sp|P04259|K2C6B_HUMAN;sp|P48668|K2C6C_HUMAN;sp|O95678|K2C75_HUMAN;sp|Q5XKE5|K2C79_HUMAN	1861.2	632.349	2		K22E_HUMAN;K22O_HUMAN;K2C3_HUMAN;K2C5_HUMAN;K2C6A_HUMAN;K2C6B_HUMAN;K2C6C_HUMAN;K2C75_HUMAN;K2C79_HUMAN
121206_LG_4C	UP	LALDVEIATYR	0	sp|P35908|K22E_HUMAN;sp|Q01546|K22O_HUMAN;sp|P12035|K2C3_HUMAN;sp|P13647|K2C5_HUMAN;sp|P02538|K2C6A_HUMAN;sp|P04259|K2C6B_HUMAN;sp|P48668|K2C6C_HUMAN;sp|O95678|K2C75_HUMAN;sp|Q5XKE5|K2C79_HUMAN	1854.6	632.347	2		K22E_HUMAN;K22O_HUMAN;K2C3_HUMAN;K2C5_HUMAN;K2C6A_HUMAN;K2C6B_HUMAN;K2C6C_HUMAN;K2C75_HUMAN;K2C79_HUMAN
121206_LG_4A	UP	IEISELNR	0.0126582	sp|P35908|K22E_HUMAN;sp|P04264|K2C1_HUMAN	1611.6	487.267	2		K22E_HUMAN;K2C1_HUMAN
121206_LG_4B	UP	IEISELNR	0.00995025	sp|P35908|K22E_HUMAN;sp|P04264|K2C1_HUMAN	1582.2	487.269	2		K22E_HUMAN;K2C1_HUMAN
121206_LG_4C	UP	IEISELNR	0.0052356	sp|P35908|K22E_HUMAN;sp|P04264|K2C1_HUMAN	1590	487.27	2		K22E_HUMAN;K2C1_HUMAN
121206_LG_4A	UP	FLEQQNQVLQTK	0	sp|P35908|K22E_HUMAN;sp|Q7Z794|K2C1B_HUMAN;sp|P04264|K2C1_HUMAN	1602.6	738.394	2		K22E_HUMAN;K2C1B_HUMAN;K2C1_HUMAN
121206_LG_4B	UP	FLEQQNQVLQTK	0	sp|P35908|K22E_HUMAN;sp|Q7Z794|K2C1B_HUMAN;sp|P04264|K2C1_HUMAN	1578	738.398	2		K22E_HUMAN;K2C1B_HUMAN;K2C1_HUMAN
121206_LG_4C	UP	FLEQQNQVLQTK	0	sp|P35908|K22E_HUMAN;sp|Q7Z794|K2C1B_HUMAN;sp|P04264|K2C1_HUMAN	1580.4	738.393	2		K22E_HUMAN;K2C1B_HUMAN;K2C1_HUMAN
121206_LG_4A	UP	AQYEEIAQR	0.0126582	sp|P35908|K22E_HUMAN;sp|P19013|K2C4_HUMAN;sp|P02538|K2C6A_HUMAN;sp|P04259|K2C6B_HUMAN;sp|P48668|K2C6C_HUMAN	1437.6	554.276	2		K22E_HUMAN;K2C4_HUMAN;K2C6A_HUMAN;K2C6B_HUMAN;K2C6C_HUMAN
121206_LG_4A	UP	NLDLDSIIAEVK	0.0126582	sp|P35908|K22E_HUMAN;sp|P13647|K2C5_HUMAN;sp|P02538|K2C6A_HUMAN;sp|P04259|K2C6B_HUMAN;sp|P48668|K2C6C_HUMAN;sp|O95678|K2C75_HUMAN;sp|Q5XKE5|K2C79_HUMAN	2032.8	665.365	2		K22E_HUMAN;K2C5_HUMAN;K2C6A_HUMAN;K2C6B_HUMAN;K2C6C_HUMAN;K2C75_HUMAN;K2C79_HUMAN
121206_LG_4C	UP	NLDLDSIIAEVK	0	sp|P35908|K22E_HUMAN;sp|P13647|K2C5_HUMAN;sp|P02538|K2C6A_HUMAN;sp|P04259|K2C6B_HUMAN;sp|P48668|K2C6C_HUMAN;sp|O95678|K2C75_HUMAN;sp|Q5XKE5|K2C79_HUMAN	2028	665.368	2		K22E_HUMAN;K2C5_HUMAN;K2C6A_HUMAN;K2C6B_HUMAN;K2C6C_HUMAN;K2C75_HUMAN;K2C79_HUMAN
121206_LG_4A	UP	AQYEDIAQK	0.0212766	sp|P04264|K2C1_HUMAN	1414.2	533.261	2		K2C1_HUMAN
121206_LG_4A	UP	AEAESLYQSK	0.0126582	sp|P04264|K2C1_HUMAN	1437.6	563.276	2		K2C1_HUMAN
121206_LG_4A	UP	TNAENEFVTIK	0	sp|P04264|K2C1_HUMAN	1662	633.324	2		K2C1_HUMAN
121206_LG_4A	UP	LALDLEIATYR	0	sp|P04264|K2C1_HUMAN	1932.6	639.35	2		K2C1_HUMAN
121206_LG_4A	UP	SLDLDSIIAEVK	0	sp|P04264|K2C1_HUMAN	2036.4	651.86	2		K2C1_HUMAN
121206_LG_4A	UP	SKAEAESLYQSK	0	sp|P04264|K2C1_HUMAN	1392.6	670.838	2		K2C1_HUMAN
121206_LG_4A	UP	LNDLEDALQQAK	0	sp|P04264|K2C1_HUMAN	1726.2	679.347	2		K2C1_HUMAN
121206_LG_4A	UP	SLNNQFASFIDK	0	sp|P04264|K2C1_HUMAN	1853.4	692.347	2		K2C1_HUMAN
121206_LG_4A	UP	WELLQQVDTSTR	0	sp|P04264|K2C1_HUMAN	1839.6	738.378	2		K2C1_HUMAN
121206_LG_4A	UP	MSGEC(Carbamidomethyl)APNVSVSVSTSHTTISGGGSR	0.0126582	sp|P04264|K2C1_HUMAN	1565.4	855.722	3		K2C1_HUMAN
121206_LG_4A	UP	GGGGGGYGSGGSSYGSGGGSYGSGGGGGGGR	0	sp|P04264|K2C1_HUMAN	1364.4	1192.48	2		K2C1_HUMAN
121206_LG_4B	UP	SLVNLGGSK	0.00584795	sp|P04264|K2C1_HUMAN	1573.8	437.754	2		K2C1_HUMAN
121206_LG_4B	UP	TLLEGEESR	0	sp|P04264|K2C1_HUMAN	1464	517.265	2		K2C1_HUMAN
121206_LG_4B	UP	SLDLDSIIAEVK	0	sp|P04264|K2C1_HUMAN	2020.8	651.862	2		K2C1_HUMAN
121206_LG_4B	UP	SKAEAESLYQSK	0	sp|P04264|K2C1_HUMAN	1362.6	670.839	2		K2C1_HUMAN
121206_LG_4B	UP	SLNNQFASFIDK	0	sp|P04264|K2C1_HUMAN	1828.8	692.353	2		K2C1_HUMAN
121206_LG_4B	UP	THNLEPYFESFINNLR	0	sp|P04264|K2C1_HUMAN	2030.4	997.501	2		K2C1_HUMAN
121206_LG_4C	UP	SLVNLGGSK	0.00980392	sp|P04264|K2C1_HUMAN	1580.4	437.757	2		K2C1_HUMAN
121206_LG_4C	UP	TNAENEFVTIKK	0.0052356	sp|P04264|K2C1_HUMAN	1517.4	465.244	3		K2C1_HUMAN
121206_LG_4C	UP	TLLEGEESR	0.0052356	sp|P04264|K2C1_HUMAN	1503.6	517.261	2		K2C1_HUMAN
121206_LG_4C	UP	AQYEDIAQK	0.0143541	sp|P04264|K2C1_HUMAN	1393.8	533.264	2		K2C1_HUMAN
121206_LG_4C	UP	SLNNQFASFIDKVR	0	sp|P04264|K2C1_HUMAN	1882.2	546.952	3		K2C1_HUMAN
121206_LG_4C	UP	TNAENEFVTIK	0	sp|P04264|K2C1_HUMAN	1644.6	633.328	2		K2C1_HUMAN
121206_LG_4C	UP	SLDLDSIIAEVK	0	sp|P04264|K2C1_HUMAN	2032.2	651.864	2		K2C1_HUMAN
121206_LG_4C	UP	SLDLDSIIAEVK	0.00980392	sp|P04264|K2C1_HUMAN	2104.8	651.866	2		K2C1_HUMAN
121206_LG_4C	UP	SKAEAESLYQSK	0	sp|P04264|K2C1_HUMAN	1370.4	670.844	2		K2C1_HUMAN
121206_LG_4C	UP	SLNNQFASFIDK	0	sp|P04264|K2C1_HUMAN	1846.2	692.353	2		K2C1_HUMAN
121206_LG_4C	UP	LLRDYQELMNTK	0.0052356	sp|P04264|K2C1_HUMAN	1648.8	762.399	2		K2C1_HUMAN
121206_LG_4C	UP	YEELQITAGR	0	sp|P04264|K2C1_HUMAN;sp|P04259|K2C6B_HUMAN	1599.6	590.311	2		K2C1_HUMAN;K2C6B_HUMAN
121206_LG_4A	UP	YEELQQTAGR	0.0126582	sp|P13647|K2C5_HUMAN	1410	597.788	2		K2C5_HUMAN
121206_LG_4A	UP	ADTLTDEINFLR	0	sp|P02538|K2C6A_HUMAN;sp|P04259|K2C6B_HUMAN;sp|P48668|K2C6C_HUMAN	1941	704.361	2		K2C6A_HUMAN;K2C6B_HUMAN;K2C6C_HUMAN
121206_LG_4C	UP	ADTLTDEINFLR	0	sp|P02538|K2C6A_HUMAN;sp|P04259|K2C6B_HUMAN;sp|P48668|K2C6C_HUMAN	1932.6	704.36	2		K2C6A_HUMAN;K2C6B_HUMAN;K2C6C_HUMAN
121206_LG_4B	UP	ISSAGASFGSR(Label:13C(6))	0.0336538	sp|O95678|K2C75_HUMAN	1440.6	523.287	2		K2C75_HUMAN
121206_LG_4C	UP	(Acetyl)SSSK(Label:13C(6))LIAVINGFR(Label:13C(6))	0	sp|Q0GNQ5|KBTB1_HSPV	1302	723.407	2		KBTB1_HSPV
121206_LG_4C	UP	LGTWLPR	0.036036	sp|O89344|L_HENDV	1572	421.729	2		L_HENDV
121206_LG_4A	UP	EVALSYSAGALASCM(Oxidation)GLIYNR(Label:13C(6))	0	sp|Q8BAC3|M1_I18A0;sp|P05776|M1_I30A0;sp|Q76V10|M1_I37A0;sp|Q67200|M1_I54A1;sp|Q89562|M1_I61A1;sp|A8C8W5|M1_I67A2;sp|Q67180|M1_I68A5;sp|Q89862|M1_I77AC;sp|Q2PIM4|M1_I78A7;sp|Q67187|M1_I88A5;sp|Q76V07|M1_I88A7	1769.4	1106.05	2		M1_I18A0;M1_I30A0;M1_I37A0;M1_I54A1;M1_I61A1;M1_I67A2;M1_I68A5;M1_I77AC;M1_I78A7;M1_I88A5;M1_I88A7
121206_LG_4A	UP	SSPSGASSPR	0.0126582	sp|O75592|MYCB2_HUMAN	1345.8	466.74	2		MYCB2_HUMAN
121206_LG_4B	UP	SSPSGASSPR	0.0147059	sp|O75592|MYCB2_HUMAN	1317	466.743	2		MYCB2_HUMAN
121206_LG_4B	UP	DK(Label:13C(6))GFGFIR(Label:13C(6))	0.0458716	sp|Q15233|NONO_HUMAN	1674	476.285	2		NONO_HUMAN
121206_LG_4B	UP	VELDNMPLR	0.00995025	sp|Q15233|NONO_HUMAN	1687.8	543.786	2		NONO_HUMAN
121206_LG_4B	UP	VELDNM(Oxidation)PLR(Label:13C(6))	0	sp|Q15233|NONO_HUMAN	1532.4	554.796	2		NONO_HUMAN
121206_LG_4B	UP	GIVEFSGK(Label:13C(6))PAAR(Label:13C(6))	0	sp|Q15233|NONO_HUMAN	1509.6	622.363	2		NONO_HUMAN
121206_LG_4B	UP	FAC(Carbamidomethyl)HSASLTVR(Label:13C(6))	0	sp|Q15233|NONO_HUMAN	1444.8	627.824	2		NONO_HUMAN
121206_LG_4B	UP	NLPQYVSNELLEEAFSVFGQVER(Label:13C(6))	0.00995025	sp|Q15233|NONO_HUMAN	2386.8	892.119	3		NONO_HUMAN
121206_LG_4B	UP	LFVGNLPPDITEEEMR(Label:13C(6))	0	sp|Q15233|NONO_HUMAN	1879.2	933.48	2		NONO_HUMAN
121206_LG_4B	UP	AVVIVDDR	0	sp|Q15233|NONO_HUMAN;sp|P23246|SFPQ_HUMAN	1505.4	443.753	2		NONO_HUMAN;SFPQ_HUMAN
121206_LG_4B	UP	AVVIVDDR(Label:13C(6))	0.00995025	sp|Q15233|NONO_HUMAN;sp|P23246|SFPQ_HUMAN	1522.8	446.764	2		NONO_HUMAN;SFPQ_HUMAN
121206_LG_4A	UP	GPSSVEDIK	0.0212766	sp|P06748|NPM_HUMAN	1433.4	466.239	2		NPM_HUMAN
121206_LG_4A	UP	MSVQPTVSLGGFEITPPVVLR	0.0126582	sp|P06748|NPM_HUMAN	2125.2	743.071	3		NPM_HUMAN
121206_LG_4A	UP	MSVQPTVSLGGFEITPPVVLR	0	sp|P06748|NPM_HUMAN	2122.2	1114.12	2		NPM_HUMAN
121206_LG_4A	UP	M(Oxidation)SVQPTVSLGGFEITPPVVLR	0	sp|P06748|NPM_HUMAN	2097.6	1122.12	2		NPM_HUMAN
121206_LG_4B	UP	MSVQPTVSLGGFEITPPVVLR(Label:13C(6))	0	sp|P06748|NPM_HUMAN	2109.6	1117.13	2		NPM_HUMAN
121206_LG_4C	UP	MSVQPTVSLGGFEITPPVVLR	0	sp|P06748|NPM_HUMAN	2121.6	1114.12	2		NPM_HUMAN
121206_LG_4C	UP	M(Oxidation)SVQPTVSLGGFEITPPVVLR	0.0052356	sp|P06748|NPM_HUMAN	2095.2	1122.11	2		NPM_HUMAN
121206_LG_4B	UP	LELQGPR(Label:13C(6))	0	sp|P19338|NUCL_HUMAN	1491.6	409.744	2		NUCL_HUMAN
121206_LG_4B	UP	GIAYIEFK(Label:13C(6))	0.00995025	sp|P19338|NUCL_HUMAN	1769.4	473.771	2		NUCL_HUMAN
121206_LG_4B	UP	SISLYYTGEK	0.00995025	sp|P19338|NUCL_HUMAN	1646.4	580.8	2		NUCL_HUMAN
121206_LG_4B	UP	SISLYYTGEK(Label:13C(6))	0	sp|P19338|NUCL_HUMAN	1646.4	583.81	2		NUCL_HUMAN
121206_LG_4B	UP	EVFEDAAEIR	0	sp|P19338|NUCL_HUMAN	1623	589.795	2		NUCL_HUMAN
121206_LG_4B	UP	EVFEDAAEIR(Label:13C(6))	0	sp|P19338|NUCL_HUMAN	1623	592.807	2		NUCL_HUMAN
121206_LG_4B	UP	VEGTEPTTAFNLFVGNLNFNK(Label:13C(6))	0	sp|P19338|NUCL_HUMAN	2118	773.394	3		NUCL_HUMAN
121206_LG_4B	UP	VEGTEPTTAFNLFVGNLNFNK(Label:13C(6))	0	sp|P19338|NUCL_HUMAN	2113.8	773.396	3		NUCL_HUMAN
121206_LG_4B	UP	TLVLSNLSYSATEETLQEVFEK(Label:13C(6))	0	sp|P19338|NUCL_HUMAN	2130.6	836.428	3		NUCL_HUMAN
121206_LG_4B	UP	VEGTEPTTAFNLFVGNLNFNK(Label:13C(6))	0	sp|P19338|NUCL_HUMAN	2113.8	1159.6	2		NUCL_HUMAN
121206_LG_4B	UP	TLVLSNLSYSATEETLQEVFEK	0	sp|P19338|NUCL_HUMAN	2136	1251.14	2		NUCL_HUMAN
121206_LG_4B	UP	TLVLSNLSYSATEETLQEVFEK(Label:13C(6))	0	sp|P19338|NUCL_HUMAN	2136	1254.15	2		NUCL_HUMAN
121206_LG_4B	UP	LNVVAFLNELPK(Label:13C(6))	0.00995025	sp|Q9UBU9|NXF1_HUMAN	2153.4	681.904	2		NXF1_HUMAN
121206_LG_4A	UP	VVSEDFLQDVSASTK	0.0126582	sp|P09874|PARP1_HUMAN	1813.2	812.906	2		PARP1_HUMAN
121206_LG_4B	UP	SSSR(Label:13C(6))TSESDSR	0.00995025	sp|Q8IVE3|PKHH2_HUMAN	1234.2	602.777	2		PKHH2_HUMAN
121206_LG_4C	UP	SSSRTSESDSR(Label:13C(6))	0.0403587	sp|Q8IVE3|PKHH2_HUMAN	1238.4	402.186	3		PKHH2_HUMAN
121206_LG_4A	UP	SLPSSPLR	0.0212766	sp|O14830|PPE2_HUMAN	1606.8	428.764	2		PPE2_HUMAN
121206_LG_4B	UP	IWSVPNASC(Carbamidomethyl)VQVVR(Label:13C(6))	0	sp|Q9UMS4|PRP19_HUMAN	1779	810.938	2		PRP19_HUMAN
121206_LG_4B	UP	VTPQSLFILFGVYGDVQR(Label:13C(6))	0	sp|P26599|PTBP1_HUMAN	2244	682.374	3		PTBP1_HUMAN
121206_LG_4B	UP	IIVENLFYPVTLDVLHQIFSK(Label:13C(6))	0	sp|P26599|PTBP1_HUMAN	2396.4	832.138	3		PTBP1_HUMAN
121206_LG_4B	UP	IIVENLFYPVTLDVLHQIFSK(Label:13C(6))	0	sp|P26599|PTBP1_HUMAN	2400	832.138	3		PTBP1_HUMAN
121206_LG_4B	UP	VTPQSLFILFGVYGDVQR(Label:13C(6))	0	sp|P26599|PTBP1_HUMAN	2239.8	1023.07	2		PTBP1_HUMAN
121206_LG_4B	UP	AQAALQAVNSVQSGNLALAASAAAVDAGMAMAGQSPVLR(Label:13C(6))	0	sp|P26599|PTBP1_HUMAN	2189.4	1229.64	3		PTBP1_HUMAN
121206_LG_4B	UP	AQAALQAVNSVQSGNLALAASAAAVDAGMAMAGQSPVLR(Label:13C(6))	0	sp|P26599|PTBP1_HUMAN	2193.6	1229.64	3		PTBP1_HUMAN
121206_LG_4C	UP	DYFEQYGK(Label:13C(6))	0	sp|Q32P51|RA1L2_HUMAN;sp|P0C7M2|RA1L3_HUMAN;sp|P09651|ROA1_HUMAN	1562.4	528.244	2		RA1L2_HUMAN;RA1L3_HUMAN;ROA1_HUMAN
121206_LG_4C	UP	GFAFVTFDDHDSVDK	0	sp|Q32P51|RA1L2_HUMAN;sp|P0C7M2|RA1L3_HUMAN;sp|P09651|ROA1_HUMAN	1832.4	850.388	2		RA1L2_HUMAN;RA1L3_HUMAN;ROA1_HUMAN
121206_LG_4C	UP	LTDC(Carbamidomethyl)VVMR	0.0052356	sp|Q32P51|RA1L2_HUMAN;sp|P0C7M2|RA1L3_HUMAN;sp|P09651|ROA1_HUMAN;sp|P22626|ROA2_HUMAN;sp|P51991|ROA3_HUMAN	1539	497.246	2		RA1L2_HUMAN;RA1L3_HUMAN;ROA1_HUMAN;ROA2_HUMAN;ROA3_HUMAN
121206_LG_4C	UP	LTDC(Carbamidomethyl)VVMR(Label:13C(6))	0	sp|Q32P51|RA1L2_HUMAN;sp|P0C7M2|RA1L3_HUMAN;sp|P09651|ROA1_HUMAN;sp|P22626|ROA2_HUMAN;sp|P51991|ROA3_HUMAN	1539	500.255	2		RA1L2_HUMAN;RA1L3_HUMAN;ROA1_HUMAN;ROA2_HUMAN;ROA3_HUMAN
121206_LG_4B	UP	SLHYNDPK(Label:13C(6))GNSSGNDK	0.0458716	sp|Q8TAA1|RNS11_HUMAN	2034.6	870.931	2		RNS11_HUMAN
121206_LG_4C	UP	SSGPYGGGGQYFAK(Label:13C(6))PR(Label:13C(6))	0	sp|P09651|ROA1_HUMAN	1484.4	547.611	3		ROA1_HUMAN
121206_LG_4C	UP	LTDC(Carbamidomethyl)VVMR(Label:13C(6))DPASK(Label:13C(6))	0.0186047	sp|P22626|ROA2_HUMAN	1503.6	501.924	3		ROA2_HUMAN
121206_LG_4C	UP	GGNFGFGDSR	0	sp|P22626|ROA2_HUMAN	1566.6	507.227	2		ROA2_HUMAN
121206_LG_4C	UP	IDTIEIITDR	0	sp|P22626|ROA2_HUMAN	1795.8	594.827	2		ROA2_HUMAN
121206_LG_4C	UP	IDTIEIITDR(Label:13C(6))	0	sp|P22626|ROA2_HUMAN	1795.8	597.839	2		ROA2_HUMAN
121206_LG_4C	UP	K(Label:13C(6))LFIGGLSFETTEESLR(Label:13C(6))	0.00980392	sp|P22626|ROA2_HUMAN	1915.2	647.015	3		ROA2_HUMAN
121206_LG_4C	UP	GGGGNFGPGPGSNFR	0	sp|P22626|ROA2_HUMAN	1544.4	689.321	2		ROA2_HUMAN
121206_LG_4C	UP	YGKIETIEVMEDR	0	sp|P51991|ROA3_HUMAN	1648.8	528.265	3		ROA3_HUMAN
121206_LG_4C	UP	(Acetyl)MEVKPPPGRPQPDSGR	0	sp|P51991|ROA3_HUMAN	1476	597.303	3		ROA3_HUMAN
121206_LG_4C	UP	IETIEVMEDR	0	sp|P51991|ROA3_HUMAN	1676.4	617.804	2		ROA3_HUMAN
121206_LG_4C	UP	IETIEVMEDR(Label:13C(6))	0	sp|P51991|ROA3_HUMAN	1676.4	620.815	2		ROA3_HUMAN
121206_LG_4C	UP	IETIEVM(Oxidation)EDR	0	sp|P51991|ROA3_HUMAN	1530.6	625.803	2		ROA3_HUMAN
121206_LG_4C	UP	IFVGGIKEDTEEYNLR	0	sp|P51991|ROA3_HUMAN	1686	628.319	3		ROA3_HUMAN
121206_LG_4C	UP	IETIEVM(Oxidation)EDR(Label:13C(6))	0	sp|P51991|ROA3_HUMAN	1530.6	628.816	2		ROA3_HUMAN
121206_LG_4C	UP	EYFGEFGEIEAIELPMDPK(Label:13C(6))	0	sp|Q99729|ROAA_HUMAN	2104.8	1110.53	2		ROAA_HUMAN
121206_LG_4A	UP	TPVEEVPAAIAPFQGR(Label:13C(6))	0.0126582	sp|Q15393|SF3B3_HUMAN	1834.2	563.307	3		SF3B3_HUMAN
121206_LG_4A	UP	DYIVVGSDSGR(Label:13C(6))	0	sp|Q15393|SF3B3_HUMAN	1579.2	587.296	2		SF3B3_HUMAN
121206_LG_4A	UP	SVAGGFVYTYK(Label:13C(6))	0.0126582	sp|Q15393|SF3B3_HUMAN	1694.4	599.318	2		SF3B3_HUMAN
121206_LG_4A	UP	ITLETDEDMVTEIR(Label:13C(6))	0	sp|Q15393|SF3B3_HUMAN	1798.2	835.915	2		SF3B3_HUMAN
121206_LG_4A	UP	NENQLIIFADDTYPR(Label:13C(6))	0	sp|Q15393|SF3B3_HUMAN	1921.8	907.957	2		SF3B3_HUMAN
121206_LG_4B	UP	AELDDTPMR(Label:13C(6))	0	sp|P23246|SFPQ_HUMAN	1472.4	527.262	2		SFPQ_HUMAN
121206_LG_4B	UP	YGEPGEVFINK	0.0195122	sp|P23246|SFPQ_HUMAN	1642.2	626.821	2		SFPQ_HUMAN
121206_LG_4B	UP	GIVEFASK(Label:13C(6))PAAR(Label:13C(6))	0	sp|P23246|SFPQ_HUMAN	1540.8	629.374	2		SFPQ_HUMAN
121206_LG_4B	UP	YGEPGEVFINK(Label:13C(6))	0	sp|P23246|SFPQ_HUMAN	1642.2	629.831	2		SFPQ_HUMAN
121206_LG_4B	UP	NLSPYVSNELLEEAFSQFGPIER(Label:13C(6))	0	sp|P23246|SFPQ_HUMAN	2193.6	882.445	3		SFPQ_HUMAN
121206_LG_4C	UP	TSDLIVLGLPWK	0.0052356	sp|Q13148|TADBP_HUMAN	2113.8	671.389	2		TADBP_HUMAN
121206_LG_4C	UP	TSDLIVLGLPWK(Label:13C(6))	0	sp|Q13148|TADBP_HUMAN	2109.6	674.388	2		TADBP_HUMAN
121206_LG_4B	UP	EALFNEFVAAAR(Label:13C(6))	0	sp|O14776|TCRG1_HUMAN	1930.2	672.356	2		TCRG1_HUMAN
121206_LG_4B	UP	(Glu->pyro-Glu)ESELPADLEM(Oxidation)VEK	0.05	sp|Q8IWV8|UBR2_HUMAN	1869.6	744.384	2		UBR2_HUMAN
121206_LG_4B	UP	IVNLFGFPAANPNNGNEYYEISGR	0.0458716	sp|P11194|VP4_ROTHV	2284.2	886.443	3		VP4_ROTHV
121206_LG_4B	UP	LTIGSNLSIR	0.00995025	sp|P13010|XRCC5_HUMAN	1724.4	537.317	2		XRCC5_HUMAN
121206_LG_4B	UP	LTIGSNLSIR(Label:13C(6))	0	sp|P13010|XRCC5_HUMAN	1724.4	540.327	2		XRCC5_HUMAN
121206_LG_4B	UP	HIEIFTDLSSR	0	sp|P13010|XRCC5_HUMAN	1732.8	659.347	2		XRCC5_HUMAN
121206_LG_4B	UP	HIEIFTDLSSR(Label:13C(6))	0	sp|P13010|XRCC5_HUMAN	1732.8	662.354	2		XRCC5_HUMAN
121206_LG_4B	UP	DTGIFLDLMHLK(Label:13C(6))	0	sp|P12956|XRCC6_HUMAN	2073	704.888	2		XRCC6_HUMAN
121206_LG_4B	UP	ELTMASLPFTFDVER	0.00995025	sp|Q9H0D6|XRN2_HUMAN	2100.6	878.446	2		XRN2_HUMAN
121206_LG_4B	UP	ELTMASLPFTFDVER(Label:13C(6))	0	sp|Q9H0D6|XRN2_HUMAN	2100.6	881.451	2		XRN2_HUMAN
