# Supplementary material for: Analyzing the influence of kinase inhibitors on DNA repair by differential proteomics of chromatin-interacting proteins and nuclear phospho-proteins
Source: Oncotarget. 2017 Nov 10;8(67):110983–93. doi: 10.18632/oncotarget.22424 (PMC5762299; doi:10.18632/oncotarget.22424)
Supplement: Supplementary file 4 [file oncotarget-08-110983-s004.xls]

## Sheet: Proteins in Contr. and or Probe
Chromatin fraction
Control					Probe
ProtID	Ratio-MW				ProtID	Ratio-MW
4F2_HUMAN	0.783293				4F2_HUMAN	0.939651
5HT1E_HUMAN	0.936673				ACTA_HUMAN;ACTB_HUMAN;ACTC_HUMAN;ACTG_HUMAN;ACTH_HUMAN;ACTS_HUMAN	0.883523
ACTA_HUMAN;ACTB_HUMAN;ACTC_HUMAN;ACTG_HUMAN;ACTH_HUMAN;ACTS_HUMAN	1.23068				ACTA_HUMAN;ACTBL_HUMAN;ACTBM_HUMAN;ACTB_HUMAN;ACTC_HUMAN;ACTG_HUMAN;ACTH_HUMAN;ACTS_HUMAN;POTEE_HUMAN;POTEF_HUMAN	1.21845
ACTBL_HUMAN	1.61947				ACTA_HUMAN;ACTBM_HUMAN;ACTB_HUMAN;ACTC_HUMAN;ACTG_HUMAN;ACTH_HUMAN;ACTS_HUMAN;POTEE_HUMAN;POTEF_HUMAN;POTEI_HUMAN	1.76486
ACTBM_HUMAN;ACTB_HUMAN;ACTG_HUMAN;POTEE_HUMAN;POTEF_HUMAN;POTEI_HUMAN;POTEJ_HUMAN	1.5172				ACTB_HUMAN;ACTG_HUMAN	1.36117
CSN7B_HUMAN	0.899992				ACTBL_HUMAN	1.39191
DDX17_HUMAN;DDX5_HUMAN	0.915679				ACTBM_HUMAN;ACTB_HUMAN;ACTG_HUMAN;POTEE_HUMAN;POTEF_HUMAN;POTEI_HUMAN;POTEJ_HUMAN	1.41545
DDX39_HUMAN;UAP56_HUMAN	0.932328				ANXA2_HUMAN;AXA2L_HUMAN	1.02484
DHX9_HUMAN	1.01595				CCD87_HUMAN	1.10201
DSRAD_HUMAN	1.10466				CJ120_HUMAN	1.03511
EDEM1_HUMAN;RSMB_HUMAN;RSMN_HUMAN	1.00076				CO056_HUMAN	1.10201
ELAV1_HUMAN	0.932972				DDX17_HUMAN	1.01879
EZRI_HUMAN;MOES_HUMAN;RADI_HUMAN	1.19327				DDX17_HUMAN;DDX5_HUMAN	0.917975
FBRL_HUMAN	1.03775				DDX21_HUMAN	1.50696
H10_HUMAN	1.18399				DDX39_HUMAN	0.97305
H11_HUMAN;H12_HUMAN;H13_HUMAN;H14_HUMAN;H1T_HUMAN	0.925696				DDX39_HUMAN;UAP56_HUMAN	0.799628
H12_HUMAN	0.961226				DHX15_HUMAN	0.725755
H12_HUMAN;H13_HUMAN;H14_HUMAN	0.881894				DHX9_HUMAN	0.936294
H13_HUMAN	0.693462				DSRAD_HUMAN	1.03966
H15_HUMAN	0.9491				EF1A1_HUMAN;EF1A2_HUMAN;EF1A3_HUMAN	0.887497
H1X_HUMAN	0.867923				EF1A1_HUMAN;EF1A3_HUMAN	0.847584
H2A1A_HUMAN;H2A1B_HUMAN;H2A1C_HUMAN;H2A1D_HUMAN;H2A1H_HUMAN;H2A1J_HUMAN;H2A1_HUMAN;H2A2A_HUMAN;H2A2B_HUMAN;H2A2C_HUMAN;H2A3_HUMAN;H2AJ_HUMAN;H2AV_HUMAN;H2AX_HUMAN;H2AZ_HUMAN	0.917677				EGFR_HUMAN	1.47291
H2AW_HUMAN	0.980399				ELAV1_HUMAN	0.913698
H2AW_HUMAN;H2AY_HUMAN	0.959977				EZRI_HUMAN;MOES_HUMAN;RADI_HUMAN	1.32451
H2AY_HUMAN	0.977994				FBRL_HUMAN	1.15137
H2B1A_HUMAN;H2B1B_HUMAN;H2B1C_HUMAN;H2B1D_HUMAN;H2B1H_HUMAN;H2B1J_HUMAN;H2B1K_HUMAN;H2B1L_HUMAN;H2B1M_HUMAN;H2B1N_HUMAN;H2B1O_HUMAN;H2B2E_HUMAN;H2B2F_HUMAN;H2B3B_HUMAN;H2BFS_HUMAN	0.962144				FUS_HUMAN;RBP56_HUMAN	0.927997
HNRCL_HUMAN;HNRPC_HUMAN	1.02615				GRP78_HUMAN;HS71L_HUMAN;HSP71_HUMAN;HSP72_HUMAN;HSP7C_HUMAN	0.732702
HNRGT_HUMAN;HNRPG_HUMAN	0.944793				H11_HUMAN;H12_HUMAN;H13_HUMAN;H14_HUMAN;H1T_HUMAN	0.895901
HNRGT_HUMAN;HNRPG_HUMAN;RMXL3_HUMAN	0.947352				H12_HUMAN	1.02571
HNRH1_HUMAN;HNRH2_HUMAN	0.878478				H12_HUMAN;H13_HUMAN;H14_HUMAN	0.913412
HNRH1_HUMAN;HNRH2_HUMAN;HNRPF_HUMAN	0.981364				H13_HUMAN	0.686501
HNRH1_HUMAN;HNRPF_HUMAN	0.904017				H14_HUMAN	0.992814
HNRH3_HUMAN	0.872601				H15_HUMAN	0.9387
HNRPC_HUMAN	1.03989				H1X_HUMAN	0.850668
HNRPD_HUMAN	0.877256				H2A1A_HUMAN;H2A1B_HUMAN;H2A1C_HUMAN;H2A1D_HUMAN;H2A1H_HUMAN;H2A1J_HUMAN;H2A1_HUMAN;H2A2A_HUMAN;H2A2B_HUMAN;H2A2C_HUMAN;H2A3_HUMAN;H2AJ_HUMAN;H2AV_HUMAN;H2AX_HUMAN;H2AZ_HUMAN	0.928411
HNRPF_HUMAN	1.07343				H2AW_HUMAN	0.984223
HNRPG_HUMAN	0.892588				H2AW_HUMAN;H2AY_HUMAN	0.999039
HNRPK_HUMAN	0.967061				H2AY_HUMAN	0.988342
HNRPL_HUMAN	0.966098				H4_HUMAN	0.95425
HNRPM_HUMAN	0.882938				HNRCL_HUMAN;HNRPC_HUMAN	0.949431
HNRPQ_HUMAN;HNRPR_HUMAN	0.806636				HNRDL_HUMAN	1.03578
HNRPR_HUMAN	0.815433				HNRDL_HUMAN;ROAA_HUMAN	0.939204
HNRPU_HUMAN	0.941587				HNRGT_HUMAN;HNRPG_HUMAN	0.916337
IF4A3_HUMAN	0.948425				HNRGT_HUMAN;HNRPG_HUMAN;RMXL3_HUMAN	0.91093
ILF2_HUMAN	0.917892				HNRH1_HUMAN;HNRH2_HUMAN	0.874243
ILF3_HUMAN	0.866349				HNRH1_HUMAN;HNRH2_HUMAN;HNRPF_HUMAN	0.866929
ILF3_HUMAN;STRBP_HUMAN	0.845143				HNRH1_HUMAN;HNRPF_HUMAN	0.886213
ITB4_HUMAN	0.862725				HNRH3_HUMAN	0.828752
LMNA_HUMAN	6.23091				HNRPC_HUMAN	0.942433
LMNA_HUMAN;LMNB1_HUMAN;LMNB2_HUMAN	1.14166				HNRPD_HUMAN	0.850816
MATR3_HUMAN	0.981448				HNRPF_HUMAN	0.966398
NSD3_HUMAN	0.861129				HNRPG_HUMAN	0.931838
PABP2_HUMAN	0.845442				HNRPK_HUMAN	0.914123
PCX3_HUMAN	1.18847				HNRPL_HUMAN	0.919689
PIDD_HUMAN	1.04756				HNRPM_HUMAN	0.860895
PPE2_HUMAN	4.16198				HNRPQ_HUMAN	0.747351
PTBP1_HUMAN	0.843308				HNRPQ_HUMAN;HNRPR_HUMAN	0.798059
RA1L2_HUMAN;RA1L3_HUMAN;ROA1_HUMAN	0.847722				HNRPR_HUMAN	0.835769
RA1L2_HUMAN;RA1L3_HUMAN;ROA1_HUMAN;ROA2_HUMAN;ROA3_HUMAN	0.993143				HNRPU_HUMAN	0.98294
RA1L3_HUMAN;ROA1_HUMAN	0.841611				HS71L_HUMAN;HSP71_HUMAN;HSP72_HUMAN;HSP76_HUMAN;HSP77_HUMAN;HSP7C_HUMAN	0.624972
RALY_HUMAN	0.825136				ILF2_HUMAN	0.886221
RALYL_HUMAN	0.80366				ILF3_HUMAN	0.904442
RB39A_HUMAN	0.865763				ILF3_HUMAN;STRBP_HUMAN	0.839799
RL1D1_HUMAN	0.870643				IMB1_HUMAN	1.14209
RL40_HUMAN;RS27A_HUMAN;UBB_HUMAN;UBC_HUMAN	0.96104				LMNA_HUMAN	0.985184
ROA0_HUMAN	0.772528				MATR3_HUMAN	0.885031
ROA2_HUMAN	0.949657				MVP_HUMAN	0.973466
ROA3_HUMAN	1.09975				MYCL1_HUMAN	0.95629
ROAA_HUMAN	0.881932				MYH7_HUMAN	0.899288
RPF1_HUMAN	0.919477				NONO_HUMAN	0.810289
SARNP_HUMAN	1.01831				NOP56_HUMAN	1.17817
SF3B3_HUMAN	0.917875				NOP58_HUMAN	1.09933
SIA10_HUMAN	0.926334				PABP2_HUMAN	0.8591
SMCA1_HUMAN;SMCA5_HUMAN	0.703938				PCBP2_HUMAN	0.888074
THOC4_HUMAN	0.973762				PTBP1_HUMAN	0.834943
TMF1_HUMAN	0.235685				RA1L2_HUMAN;RA1L3_HUMAN;ROA1_HUMAN	0.837933
UAP56_HUMAN	0.887349				RA1L2_HUMAN;RA1L3_HUMAN;ROA1_HUMAN;ROA2_HUMAN;ROA3_HUMAN	1.0082
WDR46_HUMAN	0.136343				RAE1L_HUMAN	0.892228
ZN716_HUMAN	0.946585				RALY_HUMAN	0.70353
					RALYL_HUMAN	0.779883
Proteins detected in the Control and the Probe					RAN_HUMAN	0.814699
Proteins which were already listed					RBM14_HUMAN	0.914526
Sum	79				RCC1_HUMAN	0.813564
without double listed proteins	72				RL1D1_HUMAN	0.951808
					RL40_HUMAN;RS27A_HUMAN;UBB_HUMAN;UBC_HUMAN	1.03437
					RM15_HUMAN	0.986195
					ROA1_HUMAN	0.900676
					ROA2_HUMAN	0.957287
					ROA3_HUMAN	1.13543
					ROAA_HUMAN	0.92452
					RUNX3_HUMAN	1.52149
					RUVB2_HUMAN	0.832926
					SALL4_HUMAN	0.815501
					SARNP_HUMAN	0.832657
					SF3B3_HUMAN	0.830664
					SL9A2_HUMAN	0.846149
					SPF45_HUMAN	0.934097
					SRSF9_HUMAN	1.04696
					TADBP_HUMAN	0.881616
					UAP56_HUMAN	0.749196
					Proteins detected in the Control and the Probe
					Proteins which were already listed
					Sum	100
					without double listed proteins	90

## Sheet: Proteins in Contr. and! Probe
Chromatin fraction
	Control	Probe
ProtID	Ratio-MW	Ratio-MW
4F2_HUMAN	0.783293	0.939651
ACTA_HUMAN;ACTB_HUMAN;ACTC_HUMAN;ACTG_HUMAN;ACTH_HUMAN;ACTS_HUMAN	1.23068	0.883523
ACTBL_HUMAN	1.61947	1.39191
ACTBM_HUMAN;ACTB_HUMAN;ACTG_HUMAN;POTEE_HUMAN;POTEF_HUMAN;POTEI_HUMAN;POTEJ_HUMAN	1.5172	1.41545
DDX17_HUMAN;DDX5_HUMAN	0.915679	0.917975
DDX39_HUMAN;UAP56_HUMAN	0.932328	0.799628
DHX9_HUMAN	1.01595	0.936294
DSRAD_HUMAN	1.10466	1.03966
ELAV1_HUMAN	0.932972	0.913698
EZRI_HUMAN;MOES_HUMAN;RADI_HUMAN	1.19327	1.32451
FBRL_HUMAN	1.03775	1.15137
H11_HUMAN;H12_HUMAN;H13_HUMAN;H14_HUMAN;H1T_HUMAN	0.925696	0.895901
H12_HUMAN	0.961226	1.02571
H12_HUMAN;H13_HUMAN;H14_HUMAN	0.881894	0.913412
H13_HUMAN	0.693462	0.686501
H15_HUMAN	0.9491	0.9387
H1X_HUMAN	0.867923	0.850668
H2A1A_HUMAN;H2A1B_HUMAN;H2A1C_HUMAN;H2A1D_HUMAN;H2A1H_HUMAN;H2A1J_HUMAN;H2A1_HUMAN;H2A2A_HUMAN;H2A2B_HUMAN;H2A2C_HUMAN;H2A3_HUMAN;H2AJ_HUMAN;H2AV_HUMAN;H2AX_HUMAN;H2AZ_HUMAN	0.917677	0.928411
H2AW_HUMAN	0.980399	0.984223
H2AW_HUMAN;H2AY_HUMAN	0.959977	0.999039
H2AY_HUMAN	0.977994	0.988342
HNRCL_HUMAN;HNRPC_HUMAN	1.02615	0.949431
HNRGT_HUMAN;HNRPG_HUMAN	0.944793	0.916337
HNRGT_HUMAN;HNRPG_HUMAN;RMXL3_HUMAN	0.947352	0.91093
HNRH1_HUMAN;HNRH2_HUMAN	0.878478	0.874243
HNRH1_HUMAN;HNRH2_HUMAN;HNRPF_HUMAN	0.981364	0.866929
HNRH1_HUMAN;HNRPF_HUMAN	0.904017	0.886213
HNRH3_HUMAN	0.872601	0.828752
HNRPC_HUMAN	1.03989	0.942433
HNRPD_HUMAN	0.877256	0.850816
HNRPF_HUMAN	1.07343	0.966398
HNRPG_HUMAN	0.892588	0.931838
HNRPK_HUMAN	0.967061	0.914123
HNRPL_HUMAN	0.966098	0.919689
HNRPM_HUMAN	0.882938	0.860895
HNRPQ_HUMAN;HNRPR_HUMAN	0.806636	0.798059
HNRPR_HUMAN	0.815433	0.835769
HNRPU_HUMAN	0.941587	0.98294
ILF2_HUMAN	0.917892	0.886221
ILF3_HUMAN	0.866349	0.904442
ILF3_HUMAN;STRBP_HUMAN	0.845143	0.839799
LMNA_HUMAN	6.23091	0.985184
MATR3_HUMAN	0.981448	0.885031
PABP2_HUMAN	0.845442	0.8591
PTBP1_HUMAN	0.843308	0.834943
RA1L2_HUMAN;RA1L3_HUMAN;ROA1_HUMAN	0.847722	0.837933
RA1L2_HUMAN;RA1L3_HUMAN;ROA1_HUMAN;ROA2_HUMAN;ROA3_HUMAN	0.993143	1.0082
RALY_HUMAN	0.825136	0.70353
RALYL_HUMAN	0.80366	0.779883
RL1D1_HUMAN	0.870643	0.951808
RL40_HUMAN;RS27A_HUMAN;UBB_HUMAN;UBC_HUMAN	0.96104	1.03437
ROA2_HUMAN	0.949657	0.957287
ROA3_HUMAN	1.09975	1.13543
ROAA_HUMAN	0.881932	0.92452
SARNP_HUMAN	1.01831	0.832657
SF3B3_HUMAN	0.917875	0.830664
UAP56_HUMAN	0.887349	0.749196
Sum	57	57
