# Supplementary material for: Analyzing the influence of kinase inhibitors on DNA repair by differential proteomics of chromatin-interacting proteins and nuclear phospho-proteins
Source: Oncotarget. 2017 Nov 10;8(67):110983–93. doi: 10.18632/oncotarget.22424 (PMC5762299; doi:10.18632/oncotarget.22424)
Supplement: Supplementary file 5 [file oncotarget-08-110983-s005.xls]

## Sheet: Proteins in Contr. and or Probe
Phospho protein fraction
Control			Probe
ProtID	Ratio-MW		ProtID	Ratio-MW
ACTB_HUMAN;ACTG_HUMAN	1.07049		ACTA_HUMAN;ACTB_HUMAN;ACTC_HUMAN;ACTG_HUMAN;ACTH_HUMAN;ACTS_HUMAN	2.4481
ACTB_HUMAN;ACTG_HUMAN;POTEE_HUMAN	1.41543		ACTA_HUMAN;ACTBL_HUMAN;ACTB_HUMAN;ACTC_HUMAN;ACTG_HUMAN;ACTH_HUMAN;ACTS_HUMAN	1.76002
ACTBL_HUMAN	1.47835		ACTA_HUMAN;ACTBM_HUMAN;ACTB_HUMAN;ACTC_HUMAN;ACTG_HUMAN;ACTH_HUMAN;ACTS_HUMAN;POTEE_HUMAN;POTEF_HUMAN;POTEI_HUMAN	2.07058
ACTBM_HUMAN;ACTB_HUMAN;ACTG_HUMAN;POTEE_HUMAN;POTEF_HUMAN;POTEI_HUMAN;POTEJ_HUMAN	1.43024		ACTA_HUMAN;ACTC_HUMAN;ACTH_HUMAN;ACTS_HUMAN	2.32875
ANXA1_HUMAN	0.272827		ACTB_HUMAN;ACTG_HUMAN	2.39781
ANXA2_HUMAN	0.717824		ACTBL_HUMAN	2.07347
ANXA2_HUMAN;AXA2L_HUMAN	0.697409		ACTBM_HUMAN;ACTB_HUMAN;ACTG_HUMAN;POTEE_HUMAN;POTEF_HUMAN;POTEI_HUMAN;POTEJ_HUMAN	2.21636
COR1C_HUMAN	0.814683		ANXA2_HUMAN	1.15285
CTNA1_HUMAN	0.672704		ANXA2_HUMAN;AXA2L_HUMAN	1.06083
DAZP1_HUMAN	1.03203		COR1C_HUMAN	0.993686
DDX17_HUMAN;DDX5_HUMAN	0.851692		DAZP1_HUMAN	0.885645
DDX21_HUMAN	1.20738		DDX17_HUMAN	0.734341
DDX39_HUMAN;UAP56_HUMAN	1.00164		DDX17_HUMAN;DDX5_HUMAN	0.956182
DDX3X_HUMAN;DDX3Y_HUMAN	0.768831		DDX21_HUMAN	0.980829
DDX5_HUMAN	1.17561		DDX39_HUMAN;UAP56_HUMAN	0.839178
DHX9_HUMAN	1.01459		DDX5_HUMAN	1.03783
EF1A1_HUMAN;EF1A2_HUMAN;EF1A3_HUMAN	0.515853		DHX9_HUMAN	1.05747
EF1A1_HUMAN;EF1A3_HUMAN	0.482534		EF1A1_HUMAN;EF1A3_HUMAN	1.3711
EF2_HUMAN	0.598925		G3P_HUMAN	0.998138
EZRI_HUMAN;MOES_HUMAN;RADI_HUMAN	0.507965		HAKAI_HUMAN	0.745658
FOLR2_HUMAN;FOLR3_HUMAN	1.09301		HNRCL_HUMAN;HNRPC_HUMAN	1.04107
GRP78_HUMAN;HS71L_HUMAN;HSP71_HUMAN;HSP72_HUMAN;HSP7C_HUMAN	0.783135		HNRH1_HUMAN;HNRH2_HUMAN	1.12152
HNRCL_HUMAN;HNRPC_HUMAN	1.17861		HNRH1_HUMAN;HNRPF_HUMAN	1.01025
HNRGT_HUMAN;HNRPG_HUMAN	1.29193		HNRH3_HUMAN	0.334025
HNRH1_HUMAN;HNRPF_HUMAN	1.07646		HNRPC_HUMAN	1.02998
HNRPC_HUMAN	1.12425		HNRPD_HUMAN	0.756081
HNRPD_HUMAN	0.805823		HNRPF_HUMAN	1.2641
HNRPF_HUMAN	1.17804		HNRPG_HUMAN	0.850361
HNRPG_HUMAN	1.12732		HNRPK_HUMAN	0.881845
HNRPK_HUMAN	0.868802		HNRPL_HUMAN	0.850287
HNRPL_HUMAN	0.962585		HNRPM_HUMAN	0.942615
HNRPM_HUMAN	1.03163		HNRPQ_HUMAN;HNRPR_HUMAN	1.78652
HNRPQ_HUMAN;HNRPR_HUMAN	0.887428		HNRPR_HUMAN	0.748658
HNRPR_HUMAN	0.885827		HNRPU_HUMAN	0.703658
HNRPU_HUMAN	0.87287		ILF2_HUMAN	0.745295
HS71L_HUMAN;HSP71_HUMAN	0.482628		ILF3_HUMAN	0.932372
IF4A3_HUMAN	0.854471		LGUL_HUMAN	0.851421
ILF2_HUMAN	0.941159		MYCL1_HUMAN	0.992749
ILF3_HUMAN	0.933082		NONO_HUMAN	0.79858
LZTL1_HUMAN	1.04342		NPM_HUMAN	2.16889
NCOR2_HUMAN	0.943897		NUCL_HUMAN	0.870046
NONO_HUMAN	0.909078		PARP1_HUMAN	0.926135
NONO_HUMAN;SFPQ_HUMAN	1.12559		PPE2_HUMAN	4.3296
NPM_HUMAN	0.834052		PPM1M_HUMAN	0.937865
NUCL_HUMAN	0.941953		PTBP1_HUMAN	0.858462
PARP1_HUMAN	0.817394		PTBP1_HUMAN;ROD1_HUMAN	0.968367
PKHH2_HUMAN	0.894052		RA1L2_HUMAN;RA1L3_HUMAN;ROA1_HUMAN	0.974618
PTBP1_HUMAN	0.902063		RA1L2_HUMAN;RA1L3_HUMAN;ROA1_HUMAN;ROA3_HUMAN	1.04406
PTBP1_HUMAN;ROD1_HUMAN	1.01904		RA1L3_HUMAN;ROA1_HUMAN	0.872143
RA1L2_HUMAN;RA1L3_HUMAN;ROA1_HUMAN	1.08024		RCC1_HUMAN	0.677264
RA1L3_HUMAN;ROA1_HUMAN	1.09525		RL40_HUMAN;RS27A_HUMAN;UBB_HUMAN;UBC_HUMAN	1.15549
RCC1_HUMAN	0.758682		ROA0_HUMAN	0.873404
RL40_HUMAN;RS27A_HUMAN;UBB_HUMAN;UBC_HUMAN	0.936176		ROA1_HUMAN	0.948502
RLA0_HUMAN	0.847482		ROA2_HUMAN	1.16405
ROA1_HUMAN	1.1699		ROA3_HUMAN	0.978384
ROA2_HUMAN	1.21765		ROAA_HUMAN	3.66687
ROA3_HUMAN	1.13493		SERPH_HUMAN	0.989987
ROAA_HUMAN	0.460626		SF3B3_HUMAN	0.79268
SCNAA_HUMAN	0.72021		SFPQ_HUMAN	0.77376
SERPH_HUMAN	0.955592		SHSA7_HUMAN	0.775144
SF3B3_HUMAN	1.00103		SND1_HUMAN	0.951689
SFPQ_HUMAN	1.05915		TMF1_HUMAN	0.865774
STRBP_HUMAN	0.89074		UAP56_HUMAN	0.81568
UAP56_HUMAN	0.792768		UBR2_HUMAN	9.16685
XRCC5_HUMAN	0.961014		XRCC5_HUMAN	0.854371
XRCC6_HUMAN	0.999259		XRCC6_HUMAN	0.895168
Proteins detected in the Control and the Probe			Proteins detected in the Control and the Probe
Proteins which were already listed			Proteins which were already listed
Sum	66		Sum	66
without double listed proteins	62		without double listed proteins	59

## Sheet: Proteins in Control and! Probe
Phospho protein fraction
	Control	Probe
ProtID	Ratio-MW	Ratio-MW
ACTB_HUMAN;ACTG_HUMAN	1.07049	2.39781
ACTBL_HUMAN	1.47835	2.07347
ACTBM_HUMAN;ACTB_HUMAN;ACTG_HUMAN;POTEE_HUMAN;POTEF_HUMAN;POTEI_HUMAN;POTEJ_HUMAN	1.43024	2.21636
ANXA2_HUMAN	0.717824	1.15285
ANXA2_HUMAN;AXA2L_HUMAN	0.697409	1.06083
COR1C_HUMAN	0.814683	0.993686
DAZP1_HUMAN	1.03203	0.885645
DDX17_HUMAN;DDX5_HUMAN	0.851692	0.956182
DDX21_HUMAN	1.20738	0.980829
DDX39_HUMAN;UAP56_HUMAN	1.00164	0.839178
DDX5_HUMAN	1.17561	1.03783
DHX9_HUMAN	1.01459	1.05747
EF1A1_HUMAN;EF1A3_HUMAN	0.482534	1.3711
HNRCL_HUMAN;HNRPC_HUMAN	1.17861	1.04107
HNRH1_HUMAN;HNRPF_HUMAN	1.07646	1.01025
HNRPC_HUMAN	1.12425	1.02998
HNRPD_HUMAN	0.805823	0.756081
HNRPF_HUMAN	1.17804	1.2641
HNRPG_HUMAN	1.12732	0.850361
HNRPK_HUMAN	0.868802	0.881845
HNRPL_HUMAN	0.962585	0.850287
HNRPM_HUMAN	1.03163	0.942615
HNRPQ_HUMAN;HNRPR_HUMAN	0.887428	1.78652
HNRPR_HUMAN	0.885827	0.748658
HNRPU_HUMAN	0.87287	0.703658
ILF2_HUMAN	0.941159	0.745295
ILF3_HUMAN	0.933082	0.932372
NONO_HUMAN	0.909078	0.79858
NPM_HUMAN	0.834052	2.16889
NUCL_HUMAN	0.941953	0.870046
PARP1_HUMAN	0.817394	0.926135
PTBP1_HUMAN	0.902063	0.858462
PTBP1_HUMAN;ROD1_HUMAN	1.01904	0.968367
RA1L2_HUMAN;RA1L3_HUMAN;ROA1_HUMAN	1.08024	0.974618
RA1L3_HUMAN;ROA1_HUMAN	1.09525	0.872143
RCC1_HUMAN	0.758682	0.677264
RL40_HUMAN;RS27A_HUMAN;UBB_HUMAN;UBC_HUMAN	0.936176	1.15549
ROA1_HUMAN	1.1699	0.948502
ROA2_HUMAN	1.21765	1.16405
ROA3_HUMAN	1.13493	0.978384
ROAA_HUMAN	0.460626	3.66687
SERPH_HUMAN	0.955592	0.989987
SF3B3_HUMAN	1.00103	0.79268
SFPQ_HUMAN	1.05915	0.77376
UAP56_HUMAN	0.792768	0.81568
XRCC5_HUMAN	0.961014	0.854371
XRCC6_HUMAN	0.999259	0.895168
Sum	47	47
